# Supplementary material for: Comparative genome analysis of Weissella ceti, an emerging pathogen of farm-raised rainbow trout
Source: BMC Genomics. 2015 Dec 22;16:1095. doi: 10.1186/s12864-015-2324-4 (PMC4687380; doi:10.1186/s12864-015-2324-4)
Supplement: Additional file 5: — Nexus files and align file of phylogenetic networks. (ZIP 894 kb) [file 12864_2015_2324_MOESM5_ESM.zip]

Archive with 4 entries (4 files):
- Figure2.nex
- Figure3.align.fasta
- Figure3.nex
- Figure4.nex
