# Supplementary material for: Comparative genome analysis of Weissella ceti, an emerging pathogen of farm-raised rainbow trout
Source: BMC Genomics. 2015 Dec 22;16:1095. doi: 10.1186/s12864-015-2324-4 (PMC4687380; doi:10.1186/s12864-015-2324-4)
Supplement: Additional file 5: — Nexus files and align file of phylogenetic networks. (ZIP 894 kb) [file 12864_2015_2324_MOESM5_ESM.zip › Figure2.nex]

#nexus
[! score_40_percent_threshold_16_genomes
Processed by SplitsTree4]

BEGIN Taxa;
DIMENSIONS ntax=16;
TAXLABELS
[1] 'W_ceti_NC36'
[2] 'W_ceti_WS105'
[3] 'W_ceti_WS74'
[4] 'W_ceti_WS08'
[5] 'W_koreensis_KCTC_3621'
[6] 'W_koreensis_KACC_15510'
[7] 'W_thailandensis_fsh4-2'
[8] 'W_paramesenteroides_ATCC_33313'
[9] 'W_hellenica_Wikim14'
[10] 'W_confusa_LBAE_C39-2'
[11] 'W_oryzae_SG25'
[12] 'W_cibaria_KACC_11862'
[13] 'W_cibaria_AB3b'
[14] 'W_cibaria_MG1'
[15] 'W_cibaria_ff3PR'
[16] 'W_halotolerans_DSM_20190'
;
END; [Taxa]

BEGIN Distances;
DIMENSIONS ntax=16;
FORMAT labels=left diagonal triangle=lower;
MATRIX
[1] 'W_ceti_NC36'                      0.0
[2] 'W_ceti_WS105'                     0.0027957154 0.0
[3] 'W_ceti_WS74'                      0.0021836925 0.004933015 0.0
[4] 'W_ceti_WS08'                      0.0013017341 0.0027154083 0.0021365678 0.0
[5] 'W_koreensis_KCTC_3621'            0.34891036 0.35220334 0.3509916 0.35039034 0.0
[6] 'W_koreensis_KACC_15510'           0.35597736 0.3590784 0.35807943 0.35728854 0.030626832 0.0
[7] 'W_thailandensis_fsh4-2'           0.44359255 0.44474 0.44412717 0.44389245 0.37239867 0.43502825 0.0
[8] 'W_paramesenteroides_ATCC_33313'   0.44494525 0.4478329 0.4472498 0.44707155 0.40079364 0.44242087 0.39003098 0.0
[9] 'W_hellenica_Wikim14'              0.44143966 0.44260156 0.44215825 0.4418453 0.4070166 0.43274823 0.390165 0.41751173 0.0
[10] 'W_confusa_LBAE_C39-2'             0.44087327 0.4415818 0.44126257 0.44122365 0.42218265 0.42816558 0.41984385 0.3874207 0.3972339 0.0
[11] 'W_oryzae_SG25'                    0.43283483 0.43132624 0.4308507 0.43034238 0.43454072 0.43496504 0.43449742 0.42661065 0.42246538 0.40998542 0.0
[12] 'W_cibaria_KACC_11862'             0.4280699 0.42863303 0.42849225 0.42831627 0.4294098 0.4279348 0.40785715 0.40337902 0.38844746 0.36261466 0.43216917 0.0
[13] 'W_cibaria_AB3b'                   0.43199167 0.43290043 0.43482083 0.43471503 0.39627844 0.4355597 0.3689399 0.38572666 0.38763368 0.35976908 0.4208253 0.10370737 0.0
[14] 'W_cibaria_MG1'                    0.4246771 0.4254666 0.42525372 0.42494324 0.4309992 0.43157223 0.41450933 0.4033281 0.37794688 0.3648764 0.4155621 0.101300225 0.072847486 0.0
[15] 'W_cibaria_ff3PR'                  0.41820055 0.42017552 0.41884807 0.4187128 0.4012644 0.41437295 0.4174298 0.3947445 0.39208588 0.36474127 0.41079158 0.10266306 0.07453477 0.008882764 0.0
[16] 'W_halotolerans_DSM_20190'         0.46395272 0.46799344 0.46761262 0.4676928 0.5013915 0.50054115 0.47716662 0.46312475 0.47266823 0.45727363 0.49227995 0.4657151 0.45656142 0.47010538 0.46356422 0.0
;
END; [Distances]

BEGIN Splits;
DIMENSIONS ntax=16 nsplits=38;
FORMAT labels=no weights=yes confidences=no intervals=no;
PROPERTIES fit=98.46320808857256 cyclic;
CYCLE 1 2 11 16 8 7 9 13 14 15 12 10 5 6 3 4;
MATRIX
[1, size=1] 	 0.0020586348 	  1 3 4 5 6 7 8 9 10 11 12 13 14 15 16,
[2, size=5] 	 4.5859383E-4 	  1 3 4 5 6,
[3, size=4] 	 8.6917455E-4 	  1 3 4 6,
[4, size=1] 	 0.20966823 	  1 2 3 4 5 6 7 8 9 10 12 13 14 15 16,
[5, size=6] 	 0.047034863 	  1 2 3 4 5 6,
[6, size=4] 	 0.16908449 	  1 2 3 4,
[7, size=3] 	 0.0010944615 	  1 2 4,
[8, size=1] 	 0.24833342 	  1 2 3 4 5 6 7 8 9 10 11 12 13 14 15,
[9, size=2] 	 0.0057723504 	  1 2 3 4 5 6 7 9 10 11 12 13 14 15,
[10, size=5] 	 0.0024401883 	  1 2 3 4 5 6 10 11 12 14 15,
[11, size=1] 	 0.1878739 	  1 2 3 4 5 6 7 9 10 11 12 13 14 15 16,
[12, size=2] 	 0.009400216 	  1 2 3 4 5 6 9 10 11 12 13 14 15 16,
[13, size=7] 	 0.005492786 	  1 2 3 4 6 11 16,
[14, size=6] 	 0.009817726 	  1 2 3 4 11 16,
[15, size=1] 	 0.18645723 	  1 2 3 4 5 6 8 9 10 11 12 13 14 15 16,
[16, size=2] 	 0.0023109377 	  1 2 3 4 5 6 8 10 11 12 13 14 15 16,
[17, size=3] 	 0.0048223953 	  1 2 3 4 5 6 8 10 11 12 14 15 16,
[18, size=4] 	 0.0020290655 	  1 2 3 4 5 6 8 10 11 12 15 16,
[19, size=1] 	 0.18965736 	  1 2 3 4 5 6 7 8 10 11 12 13 14 15 16,
[20, size=6] 	 0.0042225756 	  1 2 3 4 5 6 7 8 11 16,
[21, size=1] 	 0.0290575 	  1 2 3 4 5 6 7 8 9 10 11 12 14 15 16,
[22, size=3] 	 0.011994385 	  1 2 3 4 5 6 7 8 9 10 11 12 16,
[23, size=4] 	 0.12904948 	  1 2 3 4 5 6 7 8 9 10 11 16,
[24, size=5] 	 0.011092308 	  1 2 3 4 5 6 7 8 9 11 16,
[25, size=1] 	 0.005102352 	  1 2 3 4 5 6 7 8 9 10 11 12 13 15 16,
[26, size=2] 	 0.0319642 	  1 2 3 4 5 6 7 8 9 10 11 12 13 16,
[27, size=3] 	 8.704361E-4 	  1 2 3 4 5 6 7 8 9 10 11 13 16,
[28, size=1] 	 0.0012954392 	  1 2 3 4 5 6 7 8 9 10 11 12 13 14 16,
[29, size=1] 	 0.049992878 	  1 2 3 4 5 6 7 8 9 10 11 13 14 15 16,
[30, size=2] 	 0.0032885831 	  1 2 3 4 5 6 7 8 9 11 13 14 15 16,
[31, size=1] 	 0.18155281 	  1 2 3 4 5 6 7 8 9 11 12 13 14 15 16,
[32, size=1] 	 0.0059080287 	  1 2 3 4 6 7 8 9 10 11 12 13 14 15 16,
[33, size=2] 	 0.15631218 	  1 2 3 4 7 8 9 10 11 12 13 14 15 16,
[34, size=3] 	 3.1214397E-4 	  1 2 4 7 8 9 10 11 12 13 14 15 16,
[35, size=1] 	 0.020082768 	  1 2 3 4 5 7 8 9 10 11 12 13 14 15 16,
[36, size=1] 	 0.0011314764 	  1 2 4 5 6 7 8 9 10 11 12 13 14 15 16,
[37, size=2] 	 5.968885E-4 	  1 2 5 6 7 8 9 10 11 12 13 14 15 16,
[38, size=1] 	 1.6499167E-4 	  1 2 3 5 6 7 8 9 10 11 12 13 14 15 16,
;
END; [Splits]

BEGIN Network;
DIMENSIONS ntax=16 nvertices=83 nedges=126;
DRAW to_scale;
TRANSLATE
1 'W_ceti_NC36',
2 'W_ceti_WS105',
3 'W_oryzae_SG25',
4 'W_halotolerans_DSM_20190',
5 'W_paramesenteroides_ATCC_33313',
6 'W_thailandensis_fsh4-2',
7 'W_hellenica_Wikim14',
8 'W_cibaria_AB3b',
9 'W_cibaria_MG1',
10 'W_cibaria_ff3PR',
11 'W_cibaria_KACC_11862',
12 'W_confusa_LBAE_C39-2',
13 'W_koreensis_KCTC_3621',
14 'W_koreensis_KACC_15510',
15 'W_ceti_WS74',
16 'W_ceti_WS08',
;
VERTICES
1 -0.0033411465 -0.0032156734 s=n,
2 -0.003516387 -0.0014145139 s=n,
3 -0.16791444 0.13719943 s=n,
4 -0.26150405 0.18181033 s=n,
5 -0.33558998 0.09111315 s=n,
6 -0.3929312 0.034984 s=n,
7 -0.42024967 -0.04123854 s=n,
8 -0.37640342 -0.18244457 s=n,
9 -0.36847374 -0.2052328 s=n,
10 -0.36292192 -0.2034752 s=n,
11 -0.33938026 -0.22545312 s=n,
12 -0.19405712 -0.27199554 s=n,
13 -0.058772027 -0.19413853 s=n,
14 -0.039919883 -0.19733195 s=n,
15 -0.002284996 -0.0042178817 s=n,
16 -0.0025824367 -0.003183485 s=n,
17 -0.0042511583 -0.0038237236 s=n,
18 -0.004210321 -0.0032156734 s=n,
19 -0.005120333 -0.0038237236 s=n,
20 -0.16133404 -0.06852955 s=n,
21 -0.16046487 -0.06852955 s=n,
22 -0.004660103 -0.003126206 s=n,
23 -0.0055701146 -0.0037342564 s=n,
24 -0.16178381 -0.06844009 s=n,
25 -0.20881869 -0.06844009 s=n,
26 -0.21576087 -0.07538227 s=n,
27 -0.168726 -0.07538227 s=n,
28 -0.16827622 -0.07547174 s=n,
29 -0.16740705 -0.07547174 s=n,
30 -0.22032794 -0.07843389 s=n,
31 -0.17329308 -0.07843389 s=n,
32 -0.1728433 -0.07852336 s=n,
33 -0.22331376 -0.08141971 s=n,
34 -0.21084763 -0.06708439 s=n,
35 -0.21778981 -0.07402657 s=n,
36 -0.22235689 -0.0770782 s=n,
37 -0.2253427 -0.08006401 s=n,
38 -0.23150526 -0.08928693 s=n,
39 -0.22947632 -0.09064262 s=n,
40 -0.22438596 -0.0770782 s=n,
41 -0.22737177 -0.08006401 s=n,
42 -0.23353432 -0.08928693 s=n,
43 -0.23150538 -0.09064262 s=n,
44 -0.33320156 -0.17105281 s=n,
45 -0.33117262 -0.17240852 s=n,
46 -0.32914355 -0.17240852 s=n,
47 -0.2291157 -0.07613739 s=n,
48 -0.2321015 -0.07912321 s=n,
49 -0.23826405 -0.08834612 s=n,
50 -0.3379313 -0.17011201 s=n,
51 -0.34790426 -0.17677574 s=n,
52 -0.34317452 -0.17771654 s=n,
53 -0.34114558 -0.17907225 s=n,
54 -0.3391165 -0.17907225 s=n,
55 -0.34162918 -0.17979598 s=n,
56 -0.33960012 -0.17979598 s=n,
57 -0.32962716 -0.17313226 s=n,
58 -0.17258376 -0.07869678 s=n,
59 -0.16801669 -0.07564515 s=n,
60 -0.1671475 -0.07564515 s=n,
61 -0.16020532 -0.06870297 s=n,
62 -0.0039916197 -0.0039971415 s=n,
63 -0.21305661 -0.061751436 s=n,
64 -0.21999879 -0.068693615 s=n,
65 -0.22456588 -0.07174525 s=n,
66 -0.23121282 -0.065098286 s=n,
67 -0.22900385 -0.07043124 s=n,
68 -0.23103291 -0.07043124 s=n,
69 -0.23576264 -0.06949044 s=n,
70 -0.23789768 -0.068606086 s=n,
71 -0.23125072 -0.07525304 s=n,
72 -0.23423654 -0.07823885 s=n,
73 -0.3642313 -0.20239808 s=n,
74 -0.36220223 -0.20239808 s=n,
75 -0.32962716 -0.17642084 s=n,
76 -0.32914355 -0.1756971 s=n,
77 -0.22947632 -0.093931206 s=n,
78 -0.062054355 -0.18922618 s=n,
79 -0.057487268 -0.18617456 s=n,
80 -0.056618094 -0.18617456 s=n,
81 -0.0033947313 -0.0039971415 s=n,
82 -0.0036542695 -0.0038237236 s=n,
83 -0.0027442581 -0.0032156734 s=n,
;
VLABELS
1 'W_ceti_NC36' x=11 y=29 f='Dialog-PLAIN-18',
2 'W_ceti_WS105' x=-57 y=45,
3 'W_oryzae_SG25' x=-66 y=31,
4 'W_halotolerans_DSM_20190' x=-119 y=31,
5 'W_paramesenteroides_ATCC_33313' x=-156 y=29,
6 'W_thailandensis_fsh4-2' x=-202 y=17,
7 'W_hellenica_Wikim14' x=-188 y=12,
8 'W_cibaria_AB3b' x=-145 y=8,
9 'W_cibaria_MG1' x=-138 y=3,
10 'W_cibaria_ff3PR' x=-72 y=-19,
11 'W_cibaria_KACC_11862' x=-101 y=-20,
12 'W_confusa_LBAE_C39-2' x=-100 y=-20,
13 'W_koreensis_KCTC_3621' x=-101 y=-23,
14 'W_koreensis_KACC_15510' x=10 y=3,
15 'W_ceti_WS74' x=12 y=10,
16 'W_ceti_WS08' x=12 y=-10,
;
EDGES
1 17 1 s=7 w=0.0010944615,
2 18 1 s=3 w=8.6917455E-4,
3 19 17 s=3 w=8.6917455E-4,
4 19 18 s=7 w=0.0010944615,
5 20 19 s=6 w=0.16908449,
6 21 17 s=6 w=0.16908449,
7 21 20 s=3 w=8.6917455E-4,
8 22 18 s=2 w=4.5859383E-4,
9 22 2 s=1 w=0.0020586348,
10 23 19 s=2 w=4.5859383E-4,
11 23 22 s=7 w=0.0010944615,
12 24 20 s=2 w=4.5859383E-4,
13 24 23 s=6 w=0.16908449,
14 25 24 s=5 w=0.047034863,
15 25 3 s=4 w=0.20966823,
16 26 25 s=14 w=0.009817726,
17 27 24 s=14 w=0.009817726,
18 27 26 s=5 w=0.047034863,
19 28 20 s=14 w=0.009817726,
20 28 27 s=2 w=4.5859383E-4,
21 29 21 s=14 w=0.009817726,
22 29 28 s=3 w=8.6917455E-4,
23 30 26 s=13 w=0.005492786,
24 31 27 s=13 w=0.005492786,
25 31 30 s=5 w=0.047034863,
26 32 28 s=13 w=0.005492786,
27 32 31 s=2 w=4.5859383E-4,
28 33 30 s=20 w=0.0042225756,
29 34 25 s=10 w=0.0024401883,
30 35 26 s=10 w=0.0024401883,
31 35 34 s=14 w=0.009817726,
32 36 30 s=10 w=0.0024401883,
33 36 35 s=13 w=0.005492786,
34 37 33 s=10 w=0.0024401883,
35 37 36 s=20 w=0.0042225756,
36 38 37 s=24 w=0.011092308,
37 39 33 s=24 w=0.011092308,
38 39 38 s=10 w=0.0024401883,
39 40 36 s=18 w=0.0020290655,
40 41 37 s=18 w=0.0020290655,
41 41 40 s=20 w=0.0042225756,
42 42 38 s=18 w=0.0020290655,
43 42 41 s=24 w=0.011092308,
44 43 39 s=18 w=0.0020290655,
45 43 42 s=10 w=0.0024401883,
46 44 42 s=23 w=0.12904948,
47 45 43 s=23 w=0.12904948,
48 45 44 s=10 w=0.0024401883,
49 46 39 s=23 w=0.12904948,
50 46 45 s=18 w=0.0020290655,
51 47 40 s=17 w=0.0048223953,
52 48 41 s=17 w=0.0048223953,
53 48 47 s=20 w=0.0042225756,
54 49 42 s=17 w=0.0048223953,
55 49 48 s=24 w=0.011092308,
56 50 44 s=17 w=0.0048223953,
57 50 49 s=23 w=0.12904948,
58 51 50 s=22 w=0.011994385,
59 51 8 s=21 w=0.0290575,
60 52 44 s=22 w=0.011994385,
61 52 51 s=17 w=0.0048223953,
62 53 45 s=22 w=0.011994385,
63 53 52 s=10 w=0.0024401883,
64 54 46 s=22 w=0.011994385,
65 54 53 s=18 w=0.0020290655,
66 55 53 s=27 w=8.704361E-4,
67 56 54 s=27 w=8.704361E-4,
68 56 55 s=18 w=0.0020290655,
69 57 46 s=27 w=8.704361E-4,
70 57 56 s=22 w=0.011994385,
71 58 32 s=34 w=3.1214397E-4,
72 59 28 s=34 w=3.1214397E-4,
73 59 58 s=13 w=0.005492786,
74 60 29 s=34 w=3.1214397E-4,
75 60 59 s=3 w=8.6917455E-4,
76 61 21 s=34 w=3.1214397E-4,
77 61 60 s=14 w=0.009817726,
78 62 17 s=34 w=3.1214397E-4,
79 62 61 s=6 w=0.16908449,
80 63 34 s=9 w=0.0057723504,
81 63 4 s=8 w=0.24833342,
82 64 35 s=9 w=0.0057723504,
83 64 63 s=14 w=0.009817726,
84 65 36 s=9 w=0.0057723504,
85 65 64 s=13 w=0.005492786,
86 66 65 s=12 w=0.009400216,
87 66 5 s=11 w=0.1878739,
88 67 36 s=12 w=0.009400216,
89 67 66 s=9 w=0.0057723504,
90 68 40 s=12 w=0.009400216,
91 68 67 s=18 w=0.0020290655,
92 69 47 s=12 w=0.009400216,
93 69 68 s=17 w=0.0048223953,
94 70 69 s=16 w=0.0023109377,
95 70 6 s=15 w=0.18645723,
96 71 47 s=16 w=0.0023109377,
97 71 70 s=12 w=0.009400216,
98 72 48 s=16 w=0.0023109377,
99 72 71 s=20 w=0.0042225756,
100 72 7 s=19 w=0.18965736,
101 73 55 s=26 w=0.0319642,
102 73 9 s=25 w=0.005102352,
103 74 56 s=26 w=0.0319642,
104 74 73 s=18 w=0.0020290655,
105 74 10 s=28 w=0.0012954392,
106 75 57 s=30 w=0.0032885831,
107 75 11 s=29 w=0.049992878,
108 76 46 s=30 w=0.0032885831,
109 76 75 s=27 w=8.704361E-4,
110 77 39 s=30 w=0.0032885831,
111 77 76 s=23 w=0.12904948,
112 77 12 s=31 w=0.18155281,
113 78 58 s=33 w=0.15631218,
114 78 13 s=32 w=0.0059080287,
115 79 59 s=33 w=0.15631218,
116 79 78 s=13 w=0.005492786,
117 80 60 s=33 w=0.15631218,
118 80 79 s=3 w=8.6917455E-4,
119 80 14 s=35 w=0.020082768,
120 81 62 s=37 w=5.968885E-4,
121 81 15 s=36 w=0.0011314764,
122 82 17 s=37 w=5.968885E-4,
123 82 81 s=34 w=3.1214397E-4,
124 83 1 s=37 w=5.968885E-4,
125 83 82 s=7 w=0.0010944615,
126 83 16 s=38 w=1.6499167E-4,
;
END; [Network]

BEGIN st_Assumptions;
uptodate;
disttransform=NeighborNet Variance = OrdinaryLeastSquares;
splitstransform=EqualAngle SpringEmbedderIterations = 0 UseWeights = true RunConvexHull = true DaylightIterations = 0 OptimizeBoxesIterations = 0;
SplitsPostProcess filter=dimension value=4;
 exclude  no missing;
autolayoutnodelabels;
END; [st_Assumptions]
