# Supplementary material for: Comparative genome analysis of Weissella ceti, an emerging pathogen of farm-raised rainbow trout
Source: BMC Genomics. 2015 Dec 22;16:1095. doi: 10.1186/s12864-015-2324-4 (PMC4687380; doi:10.1186/s12864-015-2324-4)
Supplement: Additional file 5: — Nexus files and align file of phylogenetic networks. (ZIP 894 kb) [file 12864_2015_2324_MOESM5_ESM.zip › Figure3.align.fasta]

>W_halotolerans_DSM_20190
ATGGCTGATGAAGAACAAGTAACATCAATCAATTCAGAAGAAGTGGGGGTTATGCACACGGAGGCTGGAGCTTATGATGCTAGTCAAATCGAAGTGCTTGAGGGTCTTGAAGCAGTTCGTAAGCGACCTGGAATGTATATTGGAACAACTTCTAGTCAGGGACTCCATCATTTAGTTTGGGAAATTGTTGATAATGGAATTGATGAGGCCATGGCTGGCTTTGCAGATCATGTCACTGTTACAATTGAAGCTGATAATTCGGTTACAGTAACTGACAATGGTCGAGGAATCCCAGTTGATTTACAAAAGAAAACTGGGAAATCAGCCTTAGAGACAGTCTTTACGGTTCTACATGCTGGTGGAAAATTTGATGGTGGTGGTTATAAGGTTTCTGGTGGATTACACGGAGTTGGGGCTTCTGTAGTTAATGCTCTTTCAACACGCCTAGATGCTATAGTAGTTCGTGATGGAAAAGGTTATCAAATGGCCTTTGAACGTGGACGAACGGTACAGACTATTACTGAAATTTCAGCAGAAGGATTGGAAG---------TGGAACGTGGAACGATCGTGCACTTTGTTCCGGATGCTGATATTTTCCAAGAGACCACAGTCTTCAATGCTAAGACTTTAATTGATCGAGTTCGTGAATTAGCCTTTTTGAATAAGGGCTTGCGCATTTCATTCACTGACAAACGAAATGATGAAAATAAAACTGAGACTTTCTATTATGAAGGTGGTTTGAGAGAGTATGTTGAATACTTGAACCGAAATAAGACTGTTTTGTTTGAAGAACCAGTTTATGTTGAGGGAACTTCAAATAATATTGAAGTTGAAGTTGCCTTGCAGTATACCGATGATTATCGATCAAATGTGTTGCTTTCTTTCGCTAACAATATCAATACTTGGGAAGGTGGAACGCACGAGACCGGATTTAAAACAGCAATGACGCGGGTAATAAATGATTATGCTCGTCAAAATAACATCTTAAAAGAAGATGATGATACACTTACAATTGATGATTTAAGAGAAGGTTTGACGGCAATTGTTTCAGTAAAGCATCCTGATCCATTATTTGAGGGTCAAACGAAAGCTAAATTGGGTAGTTCAGATGCCCGGACTGCTGTTTATCGAATGTTTAATGAAACATTTAAACGTTTTATGTATGAGAATCCGGTAATAGCTAAGCAAATCGTTGAAAAGGGTCAATCAGCTAAAAAAGCTCGGATGGCAGCCAAAAAGGCCCGTGAAGAATCTCGAAAGAAAACTGGATTAGAAATTTCAAACTTACCTGGTAAGCTAGCAAATAATACTTCTAAAGATCCAGCTATATCAGAATTATTTATTGTTGAGGGTGACTCTGCCGGTGGTTCTGCTAAGCAAGGTCGAGAACGATTAACTCAAGCTATTTTGCCAATTCGAGGTAAAATTTTGAACGTTGAAAAGGCTCAAATGAAAACTATTTTAGCCAATGAAGAAATTCGTTCATTGTTTACGGCGATGGGAACTGGCTTTGGTGAAGAATTTAATATTGAAAAAGTTCATTATCATAAATTAATCATCATGACTGACGCCGATGTTGATGGAGCTCACATTAGAACTTTGCTATTAACATTGATTTATCGCTACATGCGTCCGCTGCTAGAAGCCGGATTTGTTTATATCGCACAACCACCTTTGTATCAGGTTCGACAAGGTAAGTTTGTTAAATACCTTGATACTGATCAAGAATTAAATGAACTGTTACCAACTTTGCCAGCTAGCCCTAAGCCAGTTGTTCAACGTTATAAGGGACTTGGTGAAATGGATGCCGAACAACTTTGGGAAACAACCATGGATCCTACTCAACGTCGTATGCTGCGAGTTGAATTAGATGATGCCGAAGAAGCTGATCAAGTATTTAGTATGTTGATGGGTGATAAGGTTGAGCCTCGACGTGAATTTATTGAACAAAATGCGCGTTATGCCGAGTTGGATGTTTAA---------------ATGATCGGCCTTGGAAAAATGGGCTTGAACTTGGTAGAGAACGCAGTTGACCATAAGAATGAAGTGGTTGCCTTCGACTTGAACAAGGATTTTGTTGATGAAGCTGCTGCATATTCAGATGCAATTACCCCTGTATCAGATA---TCGATGAGATGTTAGCAAAGTTGCCTTCACCTAAGATTGTTTGGGTGATGGTTCCAGCTGGTAACCCAACAAACTCAACTATCGACCAATTGATCGAAAAGATGGGTGAAGGTGATATCATCATCAACGGTGGAAACTCAAACTTCAAGGATGATTTGAAGTTAAACAAGGCCGCTGAAGCTGCTGGTATTAACTACTTTGATGCTGGTACTTCAGGTGGTGTCAGTGGTGCCCGTAATGGTGGAAACTTCATGATCGGTGGCGACAACATCGAAGCTTGGCAAACACTTGAACCATTGTTCAAGGACATTGCACAAGAAGATGGTTACTTGTACACTGGCCGTGCCGGTTCAGGACATTATTTGAAGATGGTTCATAACGGTATCGAATATGGTATGATGCAATCAATGGCTGAAGGATTCGAAATTTTGGAAGCTTCAGAATTTGATTACGATTACGAAAAGGTTGCTAAGTTGTGGAACCATGGTTCAGTTATCCGTTCATGGTTGATGGAATTAGCTGAAGAGCAATTTGCTAAGGATCCTAAGCTTTCAGCAATTTCTGGAACAATGCACTCATCTGGTGAAGGTAAGTGGACTGTTGAAGAGTCATTGAACTTGCAAGTTCCAGCACCAACAATTGCTTTGGCTTTGATGATGCGTTACCGTTCAATGCAACAAGATACATTTACTGGTAAGGTTGTTTCAGCCTTGCGTAATGGTTTTGGTGGCCACAAGATGGACGCGGCCAAGTAAATGGTGGAAAAACGTCTATTTACCTCAGAATCAGTTTCAGAAGGTCACCCCGATAAGGTTTCCGATCAAATTTCAGATGCCATTTTAGATGCCATTTTAAAGGACGATCCAATGGCTCGGACCGCAATTGAAACATCGGTTACAACTGGATTTGTGAATATTTTTGGGGAAGTTTCAACAAGTGCCTATGTTAATATGAATCAAATAGTTCGTCGAACGCTAAAACGGATTGGTTATGATGATCCAGATGCTGGATTTTTAGCAGATGATATTCATGTGGCACTAACGATTGATGAACAATCTCCTGATATTGCGCAAGGGGTTGATAGTGCGATGGAACAACGTGAAGATGGTGGGGTTGATCCGCTGGATCAAATTGGGGCTGGAGACCAAGGATTAATGTTTGGTTATGCTACCAACGAAACAGATCAGTATCTTCCTCTTTCAGTAGTCTTGTCACATGCCCTGGTTAAAAAACAAGCCGAAGTACGCCGAACAGGAACTTTACCATATCTTTTACCGGATGCTAAGGCTCAAGTGACAGTCGAATTAGATGATAATGATCAAGCTAAACGGATTGATGCGGTTGTTTTATCGACTCAACATCGTGAGAGTGTGAGTTTGGAACAGTTACGAAAAGAAGTTAAAGCGGTTATTATTGATGAAATTTTGCCAGCCAATTTAGTTGATGAAAAGACACGGTATTATATCAATCCAACTGGCCGTTTTGTGATTGGTGGGCCTAAGGGTGATGCTGGTATGACAGGGCGAAAGATCATTGTTGATACCTATGGTGGTTATGCTCGTCATGGTGGTGGTGCTTTCTCCGGAAAAGACGCCACAAAGGTAGATCGAAGTGCTGCTTACGCCACTCGTCACATTGCTAAGAACATCGTTGCAGCGGAATTAGCTGATCGTGTTGAGATTCAAGTTGCGTATGCAATCGGTGTGGCGGCACCAGTTTCGATTGATGTTAATACGTTTGGGACTGGTCGAGTTGCAGATGCACAATTAGTGACAGCGATTCGGGACTTATTTGAGTTACGTCCAGCTGGAATTATTGAGGAATTGGACTTGCGTCAACCTCGCTATGAAGCAACTGCTGCCTACGGTCACTTTGGTCGACCAGAGTTAGATTTGCCATGGGAACGTTTGGATAAGGTCGATGCTTTAAAAGCGTATTTTGCAGATTAA------ATGGCATACCAACATCAAGCGGTTGAACAAAAATGGCAACGTTTTTGGGAAGACAACCAAATATTTAAAACCGGAACGGATCAATCTAAGCCTAAGTATTACGTTTTAGATATGTTTCCTTTCCCATCAGGACAAGGGCTTCACGTCGGGCATCCTGAAGGTTACACGGCAACTGATATTTTAGCTCGAATGAAGCGGATGCAAGGATTTAATGTTTTGCATCCCATGGGATTTGATGCATTTGGGTTACCCACTGAAGATTATGCGATTAAAACGGGAGCTAATCCCAAGGATGTGACCAAGACCAACGTGAATAATTTTCGACGTCAAATGCGTTCGTTAGGACTTTCATATGATTGGACTCGTGAAGTTAACACGACTAATCCTAAATACTATAAGTGGACTCAATGGATTTTTGAGCAATTATACAAAAAAGGTTTAGCTTATGAAGATGAAATGATGGTTAATTGGGCCCCTGATTACAATGGTGGAACGGTTGTGGCCAATGAAGAAATCATTAACGGTCGGACTGAACGTGGAGATTATCCAGTTTACCGAGTACCAATGCGCCAATGGGTTTTGAAAATCACCGAATATGCTGATCGTTTGTTGGATGATTTGGATGATTTAGACTGGCCAGAAGCGATTAAAGAGCAACAAAGAAATTGGATTGGTCGATCAACGGGTGCTTCAATTGATTTTAAGATCGATGGATATGCTGATAAAAAGATTGAAGTCTTTACGACACGTCCTGATACGTTATTTGGGGCTTCATATGTTATTCTCGCACCCGAACACGATTTGGTCCAAGAAATCACTACACCAGCCCAAAAAGAAGCTGTTGAAGCTTTTAAGGAAGCCTTATCCTCAAAATCTGATTTGGAACGAACGGATTTGAATAAAGATAAGTCAGGAATTTTCACTGGTTCTTATGCAATTAATCCAGTCAATGGTGCTAAATTGCAAATTTGGATTGGGGACTATGTCTTAGCTTCATATGGAACAGGAGCCGTCATGGCAGTGCCTGCCCATGATGCCCGTGACTATGAATTTGCGACTAAGTATGATTTACCTAAGTTGGAAGTTATAGCAGGTGGTGATATTGAAAATGAAGTTTATACTGGCGACGGTGTTCATATTAATTCTGAATTTTTAAATGGTTTGGAAAAAGAAGCTGCGATAGAACGTATGTTAACTTGGTTAAGCGAAAATAAAATTGGTGCTAAGAAGGTGAATTATCGTTTGCGTGATTGGATCTTTTCACGTCAACGTTACTGGGGTGAACCAATTCCAGTGATTAATTGGCATGATGGAACGAAATCTCTAGTACCAGAGGAAGAATTACCCTTGCGCTTACCAAATGCAGAGAATATTTTGCCAACTGGAACTGGTGAATCACCCTTGGCTAATATTGATGATTGGGTAAACGTAACAGATGAACAAGGTCGTCATGGTCGACGTGAAACGAATACAATGCCACAATGGGCAGGATCATCTTGGTATTACTTACGTTATATGGATCCACATAATGACGAAATGATGGTCGATCCAGAATTAGAACAATATTGGCAAAATGTTGATCTATATGTTGGAGGAGCTGAACATGCTGTTTTGCATTTGTTGTATGCTCGTTTCTGGCACAAAGTTTTGTATGATCTAGGCATTGTTACAACGAAGGAACCATTCCAAAAGTTGGCAAACCAAGGAATGATCTTAGGATCAAACCACGAAAAGATGTCAAAATCTAAGGGAAATGTTGTTAACCCTGATGATGTGGTTGAAAAATATGGGGCAGATACCTTGCGCCTTTACGAAATGTTCATGGGACCTTTGGAACAATCAATTGCTTGGTCAGAAGATGGACTTTCAGGATCACGTCGCTGGCTTGATCGGGTTTGGCGTTTGGTGATCGATGATGAAAATCATCTACGCGATCACATTACAACGGTGAATGATCATAAGTTGGATAAAGTTTACAATGAAACAGTGAAAAAGGTTACTGAACACTTTACTAATATGCGCTTTAATACTGGTATTTCACAACTAATGGTCTTTATAAATGAAGCTTATAAGGTTGATAATTTACCAGCTGAATATATTGAAGGATTTATTCAACTATTGTCGCCAGTTGCGCCACATATTAGTGAAGAACTTTGGAGTTACTTCCATAAAGATGAGTCAATTCAAATGACAACTTGGCCAACTTATGATGAAAGTAAGCTAGTTGAAGCCACTGTTGAAATTGTTTTCCAAGTGAATGGTAAATTACGTGGAAAAGCACAAATGGATAAAGACAGCACGAAGGAAGAAATTATTGCAGCAGCACTAGCAAATGAAGGAGTGCAACGTACTTTGGATGGTCAAGAGCCAAAGAAGGTTATTGCAGTACCTGGTAAATTAGTTAGTGTCGTTATGTAAATGGCGACCTATGCGGATACGCATTTGAAAATTTTTTCACTGGGAAGTAATCAACCATTAGCCGAAAAAGTCGCTGACGCAGTGGGCGTTGATCTATCTAAGATCAACTTGGCACGCTTTAGCGATAACGAGATTCAGGTTAATATTGAGGAATCAGTACGTGGGGACAACGTGTATGTGATTCAATCTACCTCAGCCCCAGTTAATGACAACCTAATGGAGTTGTTAATTACGATTGATGCCTTGCGCCGGGCGAGTGCGCGTACGATTAATGTTGTGATGCCTTACTACGGTTATGCACGTCAAGATCGAAAGGCACGTTCCCGTGAACCAATTACAGCCAAATTAGTGGCTAATATGCTACAGTTGGCGGGGGCAACGCGGGTGTTAGCCTTAGACTTACATGCTGCCCAAATCCAAGGCTTTTTTGATATTCCCGTGGACCATATGACGGGTGCACCCTTATTAGCAGATTACTTGTTAACATCTGGAATTGCAGATGACAATACCGTGGTTGTGTCGCCAGACCATGGTGGCGTTACACGAGCTAGGGCATTAGCTGAGCTTTTGGGGACGCAGGAACCGATTGCGATTATTGATAAGCGGCGTCCGCAGGCTAATGTGGCTAAAATTATGAACGTGATTGGGGACGTTAAAGGCAAGCGTGCAATCATGATCGACGATATGATTGATACAGGTGGAACCATTTCACAGGGTGCGCAAAAATTAATTGATGAAGGAGCCAAAGAAGTGTACGTAGTAGCAACACATGCAGTCTTCTCAGGTGACGCACCGCAATTGTTGCAGGATTCAGCTTTTAAGCAGGTCATTGTGACTGATTCAATTGATTTGCCTGATGATAAGCGTTTTCCAAAGCTTGTTCAGGTTAGCACGGCAGGGCTAATTGGCGAAGCAATTAAGCGGATTAATGAAAATCGTGCTGTATCACCACTATTTAAAAAACGTTTCCATAAT---AATGTGGAGCATGGA------------TAAATG------------TACGAAATGACTTATATTGTTCGCCCTGATATCGACGCTGATGCTAAGAAGGCATTGGTTGAACGTTTTGATGCGATTTTAACTAACAACGGAGCAACTATTGCTGAATCAAAAGATTGGGCAACACGTCGCTTTGCTTATGAAATTGCTGGATACCATGAAGGAACATATCACGTTGTTAACTTCACTGCTGAAGATGACAAAGCGATTAAGGAATTCGATCGTTTGGCTAAGATCTCAGAAGATATCTTGCGTCACATGGTTGTTACCCGCGAAGTTCGCTCAGAAGCTAAGTAAATGGCACAACAACAACGTCGTAGCGGTGGACCTCGTCGTCGCCGTAAGGTTGACTTTATTGCAGCCAACCACATCGAATACGTGGATTACAAGAACACTGAATTGTTGGAACGTTTCATTTCTGACAATGGTAAGATCTTGCCACGCCGTGTAACTGGTACATCAGCTAAGAACCAACGTAAGGTGACTGCTGCTGTTAAGCGCGCACGTATTATGGGTCTTTTGCCTTTCGTTGCAGAAAACTAAATGAGTAAAATTCTCGTTGTTGACGATGAAAAGCCGATTTCGGATATCATAAAATTTAATTTAACTAAAGAAGGGTATGACGTCGTAGTTGCAATGGACGGTCGTGCCGCATTAGAAATGTTTGAAGAAACTGAACCTGATTTGATTCTTTTGGATCAGATGTTGCCAGAAATTGAAGGGACTGAGGTTTTGCGTCAGATTCGTGCAGTTTCTCAGGTTCCTGTAATTATGGTTACTGCTAAGGATTCAGAAATTGATAAAGTCTTGGGTTTGGAGATGGGTGCAGATGACTATGTCACTAAGCCATTTTCAAATCGGGAGCTTCTAGCACGGATTAAGGCTAATTTACGCCGGC---------AAAGCTCCACAAATAGTTC--GCAAACGACAATCGATGATAGTAGTGACATTAAAGTTGGTTCTTTAGTTATTCATCCAGATGCATACATTGTATCTAAAGATGGTGAAGATATTGAATTAACCCATCGAGAGTTCGAATTGTTACACCATTTGGCTAAACATATCGGACAAGTAATGACGCGCGATGATTTGTTGCAAACTGTTTGGGGTTATGATTACTTCGGTGATGTTCGGACAGTTGATGTAACGGTTCGACGAATTCGTGAAAAGATTGAAGAAACGCCTAGCCATCCACAAATTTTAATGACTCGACGTGGGGTGGGTTATTACTTAAAGGTTTCGGATGAT---TAGTTGAAGTTTGCAGAACTGGGTCTATCAAAAGACCTATTATCAGCCGTGCAAAAGCAAGGCTACGAAGAAGCAACGCCAATTCAGGAAAAGACGATTCCATTGACGTTGGCAGGTAAAGATGTGATTGGACAAGCACAAACAGGAACAGGTAAGACTGCTGCTTTTGGTTTGCCAATCATGGAAGAAATTGATATCAATGAGCCTGATG-TTCAGGCCTTGATTGTTTCACCAACGCGTGAGTTAGCGATCCAAACCCAAGATGAGATGTTTAAATTAGGACGTGACAAGCATGTTCGTGTTCAAGCTGTCTTTGGTGGTGCTGACATTCGCCGTCAAATTAATGGTTTACAACATGGAGCTCAAGTCGTAGTGGGTACACCAGGACGTTTAATTGATCATATTCGTCGTGGAACCATTAATTTATCACATGTTAAAACGTTAGTCTTAGATGAGGCCGATGAGATGTTAAACATGGGCTTCTTGGATGATATTGAAGCTATTTTAAAGGCCGTTCCTGATGTACGACAAACATTGTTGTTCTCAGCTACTATGCCAGCTTCAATTAAGCGAATCGGGGTTCAGTTTATGAAAGATCCCATCCACATTCAAATTGAAGCCAAAGAACTAACAACCGACCTAGTTGAACAGTACTATGTTCGGGTACGGGAGAATGAAAAGTTTGATACCTTAACACGGATTTTGGATGTCGAACAGCCACAATTGGCAATTTTGTTTGGTCGGACCAAGCGGCGTGTTGATGAATTGACCCGTGGATTGGAATTGCGTGGATATAACGCAGCTGGCATTCATGGTGATTTAACGCAACAAAAGCGCTCACAGGTTTTGAAGCAATTTAAGAACGGTGAGATTCGTATTTTGGTGGCTACTGATGTGGCAGCCCGTGGATTGGATGTGTCAGGAGTTGATTATGTTTACAACTTTGACATTCCTCAGGATTCTGAATCGTATGTTCACCGGATTGGCCGTACTGGTCGTGCCGGTTCTTATGGAACTTCAGTAACCTTTGTTACTAATTCAGAGATGGATTACTTAAAGGATATCGAAAAGTTAACTAAGAAACGGATGTTACCACTTAAGCCACCTACTTTTGAGGAAGCGGTAGCTGGACGTTTGGCAGCCGCTACAGCTAAGGTAGATGGTATTATTCAACATACTAATGCTGAATTAGCTGA---AGATGAAGTAACAGCCTTGGCTGATAAGTACGATGCTAAGACATTGGCAGCAGCCCTCTTAGGTTCTGTTGCTGATATTTCGCAAATGAATGCACCTTTCACGTTGTCACGTGAACGGCCTTTGCCTAATAAGCATGGCGGTCGCGGTGGCAAT---CGTCATGGTGGTGGT------------TATCGTGGTGGTAATCGACGCGATGGT---------------GGTGGATACCGAGGTAATCGTGGACATAGTG---------GTGGCGGTTATCGTGGTGGCCGTCGC------------------------AATGATCAC---------GACCGCGGTGGACGT------------------------------------------------------GGTCAACGACGT------TCCCATGACTTTGTGATTAAAAATAAGGAT---TAAATGGCAAAATTAGTTATGATTCGTCACGGACAAAGTGAATGGAATGCAAAGAACCTGTTTAATGGTTGGATTGATACAAAGTTGAGTCCCCTAGGAATTGAGCAAGCTAAAGAAGCTGGTCAATTGTTGAGTGAGACAGGTATTGAGTTTGATCACGCCTATACGTCAGTTTTGACCCGGGCGATTGAGACCTTGGACTTTGTTTTGTTTGAGATTGGCCAAATGTGGATTCCAGAGTCAAAGTCTTGGCGGTTGAACGAACGTAACTACGGGGCTTTGCAAGGCTTGAATAAGGCCGATGCAGCCAAGAAGTGGGGCGATGAGCAAGTTCATCAATGGCGCCGTTCTTACGATGTGTTGCCACCATTAATGGATTCTTATGATGAAGAAGTGACTGTGGAAGGCGAGACGTATCCTTCATATGATCGTCGTTATGCTGATGTTCCTGAAGGTGAGCTACCATACGGTGAAAGCTTGAAGGTTACCTTGGAACGTGTGTTGCCATATTGGAACGATGAAATTTCTAAGAAGCTTTTGGCAGGTGAGAACGTTTTGATTGCGGCGCACGGTAATTCATTGCGGGCTTTAGCTAAGCATATTGAAGGTATTTCAGATGATGACATCATGGGTCTGGAAATTGCCAATGGTCAGCCAATCGTCTACGACTTAGACGATGAGTTGAAGGTTGTTTCAAAGACGATTTTGACG---AAAGACTAAATGTCACGTTATACTGGTCCTAAGTACCGTATCTCACGTCGTTTGGGTGTTTCTTTATCAGGAACTGGTAAAGAAATTGCTCGCCGTAACTATGCACCTGGAGACCACGGTCAAGGGCGTCGCTCAAAGCTTTCTGATTACGGAACACAATTGCGTGAAAAGCAAAAGGTTCGTTTCACTTATGGTTTGACAGAACGTCAATTCCACAACTTGTTCAACAAGGCTGGTCAAATCCGTAACGGTGTTCACGGAACTAACTTCTTGATCTTGTTGGAGACTCGTTTGGACAATATCGTTTACCGTATGGGCTTGGCAACTACACGTCAACAAGCACGTCAATTGGTTAACCACGGTCACATCTTAGTTGATGGAAAGCGTGTTGATATTCCTTCATACGAAGTTAAGGTTGGACAAGAAATCTCAATTCGCGAAAAGTCACAAAAGAATGTCTACATCTTGGCAGCGGTTGAATCACAATTCGGTCACCTACCATTCGTAGAATTCAATAAAGAAACTTTGAAGGGTTCTTTGACACGTTTGCCAGAACGTGAAGAACTTGATGGTGACTTTAACGAAGCTCTTATCGTTGAATACTACAACAAGTTGGGATAAATGAC---TATTTTTATGTTGATTCTTGTGTCGCTTATTGCAATCGTAATCGGGGGTTATTTTGGTTACCGTCGGGCCGATAAGGTCATTAATCAGCGGTTATCAGATGCTCATAAAAATGCAGCAGATATCACAAAACAAGCAACAGTTGAGGCAGAACAATTAAAAAAGTCGACCTTAGTTGAAGCGCGTGATGAAAGCCAACGTTACCAAGATCGGATTGAACGGGAACTTCAGGAGCGTCGCTCAGAAGTTAAACGTCAAGAAGATCGTTTGGTAAGTCGTGAATCTGTCTTAGATAGAAAAGATGCTTCCTTACAAAAGCGGGAAGATGTGATTGCTGAAAAGGAACGCAAACTTGATCAGCAAAAGCAAAGTGTGAACGATAAACAAAAGCATGCAGAAGCCTTGTTAGAAGAGCAAGAGACCAAGTTAAATGCGATTGCGCAGTTAAGCCGTGAAGAGGCGCGTGACCGTATTATAACGGAGACTAAGGAAGACTTAGTACGGGATCGAGCTGTTATGATTAAGGAAAGTGATGCCCAGGCAAGTGCGGAGGCTGAAAGACGGGCTAAGAATTTGGTCGTCGATGCCATTCAGCGTTCTGCAGCTGATATGGTTGCCGAAACTACGGTATCAGTAGTTAACTTACCTAACGATGATATGAAGGGACGAATTATCGGGCGCGAGGGTCGTAATATACGGGCCTTAGAAACTGTAACGGGAATTGATGTCATCATTGATGATACTCCTGAGGCAGTCGTCTTGAGTGGGTATGATCCTATTCGTCGTGAAGTGGCAAAGAATACGTTGGAAAAGTTAATTGCCGATGGTCGGATTCATCCGGCACGGATTGAGGAAATGGCTGAGAAGTCACGCAAGGAAATGGATGAACATATCCGTGAAGTTGGTGAACAAGCTGTCTTTGATTTAGGTATTCATAATATGCATCCGGACTTGATTAAAACGGTTGGACGATTAAACTACCGCACAAGTTACGGACAAAATGTTTTGGTTCATTCTATCGAGGTTGCAAAATTGACCGGTCTGTTGGCGGCCGAGTTAAATGAAGATGTTACGCTTGCTAAGCGCGCAGGATTGTTGCACGATATTGGTAAAGCAGTTGATCATGATGTTGATGGATCGCATGTTGAACTTGGGGTGGAACTGGCAACAAAGTACCATGAGCGCCCTGAAGTAATTAATGCGATTGCTTCTCATCATGGGGATGTGGAAGCTGATTCAGTAATTGCTGAGTTAGTAGCAGCAGCAGATTCGATTTCAGCTGCTCGACCTGGGGCTCGTTCAGAGTCGCTTGAGAATTATGTACAACGGTTAAAGCAATTGGAGAATATTGCGAATAACTTTAATGGTGTTGAAAAGTCATACGCTATTCAAGCTGGTCGTGAGGTTCGGGTAATTGTTGAACCGGCAGCCGTTTCCGATTTGGAAGCGACAGTCTTAGCACATGATATCAAGGACCAAATTGAGGATGAGCTAGACTATCCAGGCCATATTAAGGTTACTGTGATTCGTGAATCACGGTCAGTTGAATACGCAAAGTAAATGG---CCATTGGAATGAATGATTTGAAGACGGGTTTGACAATTGAATACTCAAACTCAATTTGGCGGGTGTTGGAATTTCAACACGTTAAGCCTGGTAAAGGGGCAGCCTTTGTCCGTTCAAAGTTAAAGAATTTGCGTTCAGGATCAGTAAATGAAGTTACTTTCCGACCTGGAGATAAGTTTGAAATTGCTAATATCGAAACTTCACCAATGCAATATTCATATGCTGATGGTGACAATCGTGTATTCATGAATATGGATACATATGATCAAATCGCTATTCCGGTTGACCGTATTGAAAACGAGATGAAGTATCTATTAGAAGGAACTGACGTTAAGGTAACTTATTATGAAAGCGAATTATTGGGAATTGAAGTTCCTAAGACCGTTGAATTAACTGTTACAGAAACACAACCTGGAATTAAAGGTGCTACTGCCAATGGTGGTGGTAAGCCTGCTACAATGGAAACAGGCTTAGTAATTACAGTTCCTGATTTCATTAACGCTGGTGAAAAATTAATTGTTAATACAGATAATGGTGGATCATACTCTTCACGTGCATAAATGCCTAAGTTCAAAACACACCGCGCTTCTGCAAAGCGTTTCAAGAGCACTGCCAAGGGTGGCTTAAAGTCAGCCAATGCTTACACTTCACACCGTTTCCACGGTAAGACTAAGAAGCAACGTCGTCAATTGCGGGGAACTGCAATGATGAACCACACGACCTTGAAGAACTATGTTCATTTGTTGGGCCGT---TAAATGCGAGTTAAAGGTGGAAATGTAACGCGTGCACGTCGCAAGAGAATGCTTAAGTTGGCTAAGGGTTACCGTGGTCAACGCCACATCAATTATCGTGTTGCTAAGCAACAGGTTTGGAAGGGTTGGTCATACGCCTTCCGTGATCGTAAGAACACGAAGCGTAACTTCCGTAAGCTATGGATTGCGCGAATCAATGCTGCTGCCCGCATCAATGGTTTGTCATACTCACGGTTCATGAATGGGTTGTCATTGGCTGGTATTACCTTGAACCGTAAGATGCTTGCTGATATGGCTATTTCAGATCCAGAAGCCTTTAAAGCTTTGGTAGCTCAATCAAAGCAAGCTTTGGAAACTAACGGACAACATGTTCCTTCTATTACGCCTGCAACGACTGAGACTGAAGTAACCATT------ACAGTTGCT------------------AAG---ACAGCTTCAGTTGCTAAGCCTACTGAAAAGAACACAGTAGCTGAAATTAAAGCTTATTTGAGCCAAAATAACATTGATTTTGCCTCATCAGCTAAGAAGTCAGAATTGTTGGCTTTGATTTAAATGCCTACTATTAACCAATTGGTTCGTAAAGCTCGTAAGTCAAGGAGCAAGAAGTCAAAGTCACCAGCTTTGAACTTCAGTTATAATTCACAAAAGAAGAAGTTAACACATGTTGATTCACCACAAAAGCGTGGGGTTGCAACCCGTGTGGGAACTATGACACCTAAGAAGCCTAATTCAGCTTTGCGTAAGTACGCCCGTGTGCGTCTTTCTAACTTGATTGAAGTGACTGCTTACATTCCAGGAATTGGTCACAACTTGCAAGAACACTCAGTTGTTTTGATTCGTGGAGGTCGTGTTAAGGACCTTCCTGGTGTACGTTATCATATTATTCGTGGTGCTTTGGATACTGCCGGTGTAGAAGGTCGTCGGACTTCACGCTCAAAGTATGGAACTAAGCGCCCAAAGAAT---------TAAATGCCACGTAAGGCTTATACTAAGCAGGCAGAAGTTCTGCCTGATCCAATTTATAACTCAAAGCTTGTTTCACGTTTGATCAACCGTTTGATGCTTGATGGTAAACGTGGAACTGCTTCAACAATCTTATACGAAGCTTTTGATCGTATTAAGGAAACAACTGGTAATGAACCATTAGCAGTCTTTGAAGAAGCCATGAATAACATCATGCCTGTCTTGGAAGTCCGCGCACGTCGTGTTGGTGGATCAAATTACCAAGTTCCAGTTGAAGTTCGCCCAGAACGTCGTGTTACGTTAGGACTTCGTTGGTTGGTTTCATACGCACGTTTGCGTGGGGAACACACAATGGACGAACGTTTAGCTAAAGAAATTATGGATGCTGCTAACAATTCTGGTGCATCTGTTAAAAAGCGCGAAGATACACACAAGATGGCAGAAGCCAACCGTGCCTTTGCACACTATCGTTGGTAAATGGCTAACAAGCGTGAATACCCACTTGATCGCACTCGTAATATTGGTATCATGGCCCATATTGATGCCGGTAAGACGACAACGACTGAGCGTATCCTGTACTATACAGGTAAAATTCATAAGATTGGTGAGACCCACGATGGGGCTTCACAAATGGACTTTATGGATCAAGAAAAGGAACGTGGAATCACGATCCAATCTGCTGCGACAACAGCTGTTTGGCATGGCTTCCATGACCAATATGAAAAGACACCTTATCGAGTAAACATTATCGACACCCCAGGACACGTGGACTTTACGGTTGAAGTTGAGCGTTCATTGCGTGTGCTTGATGGTGCCGTAGCGGTCTTGGATGGTGCGGCTGGAGTTGAGCCTCAAACTGAAACTGTTTGGCGCCAAGCCGAAACTTACCAAGTTCCACGTATCGTCTTTGTTAATAAGATGGATAAGATGGGTGCTGACTTTGCGATGTCAGTTGAGTCAATCAAGGATCGCTTGGGAGCTAATGCTAAGGCTATTCAGTGGCCAATCGGGGCTGAAGATGACTTTGCTGGTGTAATCGACTTGATTACTAAAGAAGCATGGTACCCAACAACTGAGCTTGGGGAAGAATGGGAAGCACGTGAAATCCCTGAAGAATATGTTGACTTAGTTAACGAAAAGTATGATGAATTGGTTGAAGCCGTGGCTGATGTTGATGACGAAATCATGGACAAGTACTTAGAAGGTGAAGAGATTTCACAAGAGGACTTGAAGGCTGGAATTCGTCGTGCAACCTTGGCGTTGAAGTTCTACCCAGTTTTGGCTGGTTCAGCTTATAAGGATAAGGGTGTACAACAAATGTTGGATGCCGTTGTTGATTATTTGCCATCACCTTTGGATGTTCGTCCTTATGTGGCCAACGATCCTGAAACTGGTGAAGAAGTTGATTTGATTGCTAATGATGAAGATCCATTTGCCGCCTTGGCCTTCAAGGTGATGACAGATCCATTCGTTGGTCGTTTGACTTTCTTGCGTGTTTACACAGGTACTTTGATGGCTGGTTCTTACGTTATGAACACGACTCGTGATAAGCGTGAGCGTGTTGGTCGTTTGCTTCAAATGCATGCCACACAACGTAAGGAAATCGATGAAGTCTTTTCTGGTGACATTGCCGCAGCCATTGGCTTGAAGTCAACGACTACTGGTGATTCATTGACTGCCATTGATCGTCCATTGATTCTAGAATCAATGGAGTTCCCTGATCCCGTTATCCAATTGGCTATTGAGCCACAAACTAAGGCCGACCAAGATAAGATGTCAAATGCCTTGCAAAAGTTGGCTGAAGAAGATCCTTCATTCCGTGCCGAGACAAACCAGGAGACTGGTGATACCTTGATTTCTGGTATGGGTGAGTTGCACTTGGATATCATTGTTGATCGTCTAAAGCGTGAATTTGGGGTTGAAGCCAATGTTGGTGCTCCTCAAGTTGCTTACCGTGAAGCCTTTACGAAGACCGTTCAAGCACGTGGATTCTTCAAGCGCCAATCTGGTGGTAAAGGACAATATGGTGATGTTTGGATTGAATTCTCACCTAACGAAGAGGGTGCCGGCTTCGAATTTGAAGATGCCATTGTCGGTGGTGTAGTGCCACGTGAGTACATCCCTTCAGTTGAAGCTGGTTTGCGTGAATCAATGAATAACGGACCACTAGCTGGCTTCCCATTGGTTGACTTAAAGGCGAAGTTGTATGATGGTTCTTACCATGATGTCGACTCATCTGAAGCGGCCTTTAAGATCGCGGCGTCATTAGCTTTGCGTGAGGCTGCTAAGACTGCTGGTGCGGTTATTCTTGAGCCAATCATGAAGGTTGATATCGTGGTACCTGAGGACAACTTAGGTGATGCCATGGGTCACGTATCTGCACGTCGTGGATTGCTAGAAGGTCAAGAGCAACGTGGTAAGTCAGTCTTAGTTCACGCTAAGGTACCACTTTCAGAAATGTTTGGTTATGCAACGACTTTGCGTTCTGCAACGCAAGGCCGTGGAACTTTCCAGATGCAATTCGATCATTACGAAGCAGTTCCTAAGAACGTTCAAGAGGAAATTGTTAAGAAGTATGGTCGTCATGAAGAAGCT---TAAATGCAAAAAGTACGTAAGGCGATTATTCCAGCTGCTGGATTAGGGACACGTTTCTTACCAGCCACAAAGGCACTAGCTAAAGAAATGCTGCCAATTGTTGATAAGCCAACTATTCAGTTCATCATTGAAGAAGCTTTGGCAGCTGGAATTGAGGAGATTTTGATTGTGGATGGTAAGTCGAAGCGCTCAATTGAAGATCACTTTGATTCAAATCCAGAGTTAGAAAACAACTTACGTGAAAAAGGTAAGACTGAGTTGTTGAAGCTAGTGGAAGAGACAACAGATATCAATCTTTACTTTATCCGGCAGTCACACCCACGTGGCTTGGGGGATGCGGTGCTTACTGGTAAGGCCTTTATCGGGGACGAACCTTTTGTGGTCTTGCTCGGCGATGATTTGATGCAGGACGAAGTGCCTTTGACAAAGCAACTAATTGATCAGTACGAGCAAACTGGTGACTCCACCTTAGCAGTGATGCGAGTCCCACATGAGGAAGTATCTAAGTATGGGGTCATTGATCCAGAAGAAGAAGTAGATGATGGGTTGTATCGGGTTTCTAAATTTGTGGAAAAGCCTCAACCTGACCAGGCACCTTCTGATTTGGCAATCATTGGTCGTTACCTCTTAACCCCTGAAATCTTTGAAGAATTAGAAAAGACAACACCAGGTAAGGGAAACGAAATTCAATTAACGGATGCGATTGATGCATTGAACCAACGGCAAAATGTATATGCTCATGAGTTTAAAGGTAATCGTTATGATGTTGGTTCTAAGATTGGTTTTTTGGAGACCAATATTGAATTTGGCTTGAAGCATCCCCAGACGGGTCAAGAATTACGTGCTTACATTAAGGATTTGGCTAAACATCTGGATTAAATGGAATCACGCGAATTTCACATTGTAGCCGAAACAGGTATTCATGCACGTCCAGCAACCTTGTTGGTTCAAACTGCATCAAAATTTGCTTCAAATATTACCTTAGAGTACCAAGGTAAGGAAGTTAACCTAAAGTCAATCATGGGTGTTATGTCATTAGGTGTTGGTCAAGGGGCTGATGTTAAGATTTCTGCTGACGGTAGTGATGCTGATGAAGCAATGAAGGCGATTGCAGAAACCTTGAAGTCTGAGGGTTTGACTGATTAAATGTCTGCAATTACTGATATTTATGCACGCGAAGTGCTTGACTCACGTGGAAACCCAACTGTTGAAGTTGAGGTATATACTGAACTTGGTGGCTTTGGCCGTGGTATCGTTCCATCAGGTGCTTCAACTGGTGAGCACGAAGCTGTCGAACTACGTGACGGTGACAAGAGCCGTTTCATGGGCAAGGGTGTGCTAAAGGCCGTTGAAAACGTTAATACAACGATTGCTAAGCAATTGGTTGGAATGGATGTAACGGATCAAGTTTTGTTAGACGAAACAATGATTGCTTTGGATGGAACACCAACTAAGGCTAAGTTAGGTGCTAACGCTATCTTAGGTGTATCAATTGCAGCTGCTCGTGCAGCGGCTGATGAATTGGGAACTCCTTTGTATAACTACTTAGGTGGATTCAATGCAAAGGTTTTGCCAACGCCAATGATGAATGTTATCAATGGTGGAGCACATGCTAACAATGATGTGGACTTCCAAGAGTTCATGATTATGCCAGTTGGTGCTAAGTCAATTTCTGAAGCAATCCGGATGGGTTCAGAAACCTTCCATGCCTTGCAAGCTTTGTTGAAGGAGGCTGGTCATTCAACAGCCGTTGGTGACGAGGGAGGATTTGCTCCTGACTTTGCGTCAAATGCAGAGCCATTTGACTTCTTGTTGCGTGCCATCACCAAGGCTGGTTACAAGCCAGGTAAGGATATTGCCATTGCCTTTGATGTGGCTTCATCTGAATTCTATGACGCTGATCGTGGAGTTTATGTCTTAGCTGGTGAGCCTGCTAAGAAGGAGTACACAACAGAAGAGTTCATTGATTACCTAGAGAACTTGGTTGATAAGTACCCAATCGTATCTATCGAAGATCCTTTG---------------------GATGAAAATGAGTGGGATGCCTGGGTAACATTGACACAACGCTTAGGTGATCGTGTCCAATTAGTTGGTGATGATTTCTTCGTAACCAACACCCAATACCTACAAAAGGGTATTGAAATGGGTGCTGCTAATGCCATCTTGGTTAAGGTTAACCAAATTGGTACATTGACAGAGACCATGGATGCAATTGAGATGGCTAAGGAAGCTAACTACACAGCCATTGTGTCTCATCGTTCAGGAGAAACTGAAGATACAACGATTGCTGACTTAGTTGTGGCTACTAACGCTGGCCAAATTAAGACAGGTTCAATGTCACGTACTGACCGGATTGCCAAGTACAACCAGTTGATGCGTATTGAAGACCTATTGGGTGAGAAGGTTGCCCAATACAAGGGTATTAACAGTTTCTATAACATTGATAAGGCTGCCCGTGAGGCCGTTACCAATTATGAAGCT---TAAATG---AAAAATCGCCCG---AGTGGTAATTTTGTTCGACAGAGTTTGTTTTATGTGATTATGCTTCTAGCAGTATTAGGATTAGTTTATTGGGTTATTGGACCAAAAGATACTAATACCGTTAAGAAGATTGAAACCTCAACATTTATTAAACAGTTGAACGAAAAGAAAATTAAATCAATTGAAATTAAGCCAGGAGCTGGTGTTTACGATATTAAAGGTGATTATCGTAAGCCACA---GACAGAAAAAGTATCCGCTGCTGCAGAA---GGAACTTTAATGGCCAAAGTTATGGGCAATGCTAAGC------------CTAAGGTGACTTCATTTGAAGTTAACGCTTTGCCGAATGATTCAACTTTGAAGGCAATTAACCAAGCTGCAGATAAAACCAATACTGAAATCAGTACAAAGCCAGAAGATTCAAATGTTTGGGGATCATTGTTGGTAACGATTCTACCCATGATCTTTATGATTGGATTCCTATGGCTTATGATGAGCGGTATGGGTCAA------GGTGGCCGTGGTGGAT---CTGGTGGAATGATGAACATCGGAAAGTCTAAGGCTAAACCAGCCGATCCTGAGGAAAATAAAGTTCGCTTTGGGGATGTTGCTGGAGCTGAAGAAGAAAAGCAAGAATTGGTTGAAGTTGTTGAATTCTTGCGTAGCCCAAGTAAGTTCACTAAGTTGGGAGCTAAAATCCCAAAGGGTGTCTTGTTGGAGGGGCCTCCCGGAACTGGTAAGACCTTGTTAGCACGTGCCGTAGCTGGTGAAGCTGGCGTACCGTTCTTCTCAATTTCTGGTTCAGACTTCGTGGAAATGTTCGTCGGAGTTGGAGCTAGTCGTGTTCGTGATTTGTTCGAAAATGCTAAAAAGTCAGCCCCATCAATCATCTTTATTGATGAAATTGATGCGGTTGGACGTAAGCGTGGCTCAGGTATGGGCGGTGGAAACGATGAACGTGAACAGACTTTGAACCAAATGTTGATTGAAATGGATGGATTCTCAGGTAATGAAGGGGTGATTGTGATTGCAGCAACCAACCGTTCTGATGTTTTGGATCCTGCCTTACTTCGTCCAGGTCGTTTTGACCGAAAGATCTTGGTTGGACAACCGGATGTTAAGGGACGTGAGGCAATTCTAAAGGTACATTCAAAGGATAAGCCATTAGGTCCAGATGTGGACTTGAAAGAAATTGCCAAGCAAACTCCTGGATTTGTGGGAGCGGACTTAGCTAATCTTTTGAACGAAGCAGCTTTGTTGGCAGCTCGTCAAAATAAAAATGTTATTGAAGCTAATGATGTGGATGAAGCTGAGGATCGTGTTATTGCTGGTCCAGCTAAAAAGGATCGAGTTGTTTCAGCAAAGGAACGCGAAACAGTTGCTTATCACGAAGCTGGTCACGCTATTGTTGGTTTGGTTTTGAATGAAGCCCGTGTGGTTCATAAGGTAACAATTGTGCCACGAGGACGCGCTGGTGGTTACGCAATTATGTTGCCACGTGAAGATCAAATGTTGATGTCAAAGGATAACGCTGAAGACCAAATTGCTGGTTTGATGGGTGGTCGTGCGGCTGAAATGGTGATGTTCAAGCAACAATCTTCAGGAGCATCAAACGACTTTGAACAGGCAACTGGAATTGCTCGCGCTATGGTAACTGAGTATGGAATGTCTGATAAACTTGGAATGGTTCAATTAG---CAAAGAATGGTCAATCATTCAATAATCCTT---ATGGTGAAGGTGCACCTTATTCTGAGTCAACGGCTCAATTAATTGATGAAGAAGTTCGTCGATTGACAACCGAAGGGTATGCGCGTGCGCATGATATTATTGTTCAATATCAAGATAAGCATGAGGCCATCGCGAAGGCACTTCTTGAATTTGAAACATTGGATGAGAAGCAAATTCTTAGTCTTTATGAAACTGGTAAGATGCCAACTTCAGTA---AAGGTTGA------AAAAAATGATGATCAA---CCAATGTCATATGAAGAAGCTAAGCAAGTTGCTAGTCAAAAAGTGTCTGAAGC------AGTTGAAGAG----------CACA------------AAGAAGAATCTAA--AGG---------AGATGCAGAAACATTG------------TATCCTCGCGAT------TAAATGAAAAAGACCAAGATTGTTTCAACCCTTGGACCCGCAAGTAACGATGTGGAGACCATCGCCCAATTGATCGAAAACGGTGCAAACGTTGTTCGTTTGAACTTTTCACACGGTGACCATGAAGAGCACTTGGGACGGATTAATGCTGTCCATGAAGCTGAAAAGCAGACTGGTAAGACCGTTGGTGTGATGTTAGACACGAAGGGTGCCGAGATCCGGACAACTGTTCAAGA------ACCAGGCAAGATCGAGTTTAACATTGGGGATATCACACGTATCTCAATGGATAGTTCACTTGAAGGAACTAAGGAGAAGATTGCGGTTACGTATCCTGGTTTGTTCGATGATGTTCACGTTGGTGGCCACATTCTCTTTGATGATGGAGCCATTGACATGTTGGTTACGGATAAGGATGAAGCTAACCGTGAGTTAGTTGTAAAGGTACTAAATCACGGCTTCCTAGGTTCACGTAAGGGAGTTAATGCACCAGGTGTTGCAATTAACCTACCTGGTATTACGGAAAAGGATGCTGATGACATTCGTTTTGGCTTGCAACATGATATTCAATTCATCGCTGCTTCTTTCGTACGTAAGCCAGAAGACGTAATGGATATCCGTGCTTTGTTAAAGGAAGCTAACATGGAAGATGTTATGATCCTCCCTAAGATTGAATCACAAGAAGGTATCGACAACTTTGATGAAATTTTGAAGGTTTCAGATGGTTTGATGATTGCTCGTGGTGACATGGGTGTCGAAATTCCAGCTGAAAATGTGCCATTGGTACAAAAGGAATTAATCAAGAAGTTGAATGCAGTAGGTAAGCCAGTTATTACTGCCACTGATATGCTTGATTCAATGCAAGAAAACCCACGTCCTACACGTGCGGAAGCATCTGACGTTGCCAATGCCGTCTTTGATGGTACAGATGCAACGATGCTTTCTGGAGAATCAGCTAATGGTTCATATCCTGTCCAGGCCGTAGCAACGATGGCACGGATTGATGAAAAGGCTGAGACTGCTTTGCTAAAGTATGGCCGTCACCAAGACG---ACTTTGTAACCGGTGATGTT---ACTGAATCTGTAGCGGCTGCTGTGGCTAACGCAGCAAACAACTTGGACGTTAAGGCCGTGGTTGCTGCTACAACGTCTGGTTATACAGCTAAGATGATTTCAAAGTACCGTCCAAACACAACTATCTTGGCCATGACCTTTGATGAGCGTGTACAACGGTCATTGACGATTTACTGGGGTGTTAAGCCAGTCATGTCAGTTCCAGTTCAAACAACTGATGAAATGATTGCCGCAGCTAAGGAAGCTGCAGTTGCTCAAGGAATTGCACAAAAGGGTGATACAATTATCGTCACCGCTGGTATTCCAGTGACGACATCAGGTACAACCAACTTGATGACGATTGTAACAATCGACTAAATGGCAGTTGATGCAATTACTGGAAAGCGTACTCGCTTTGGTAACCAACGTTCACACGCCCTTAACTCAAGTCGTCGTAGCTGGAAGCCAAATTTGCAAAAGGTAACCGTTAAGATTAACGGTTCTGCACCAAAGAAGGTTTACTTGTCAGCTCGTACTTTGAAGGCTGGATTGAAGAACGGTTCAATCGAACGTGTTTAAATGGCTTTTGAGGGATTAACAGAAAGACTACAATCTGCATTGAGCGGATTACGAAAAAAGGGAAAAGTTACAGACGCTGACTTACGGGATACAATGCGAGAAATTCGTATGGCTTTGTTGGAAGCCGACGTGGATTATACGGTTGTAAAAAGTTTCGTTCGCGATGTTCGTGAAAAGGCTGCGGGGCAGAAAGTTCTAGAAGGATTAAATCCGGCTCAACAAATTGTTAAAATTGTGAATGATGAGTTAACAGCAATGATGGGGGAACAAGATGTTCCCTTAAATCGTTCACCAAAAATACCCACTGTTATTATGATGGTAGGGTTACAAGGAGCCGGTAAAACTACCACTGCCGGTAAACTTGCTTTTAAGTTAAAGAAAGAACAAAACGCACGTCCACTTATGATTGCTGCTGACATTTATCGACCAGCTGCCATTGATCAATTGGAAACTTTGGGACAACAAATTGATGTGCCAGTATTCTCAATGGGAACTAATGTAGATCCTCGTGAAATTGTGAAGCAAGGGCTTGCTAAAGCTGAAGAATTGAAGTCTGATTATGTCTTTATTGACGCTGCGGGACGTTTACAAATTGATGAAGCATTAATGCAAGAATTAGCTGATGTTAAGGAAATTGCGCAACCTGATGAAATTTTATTGGTTGTTGATGCAATGACTGGGCAAAACGCTACTGAAACGGCAACTGGTTTTAATGATCGTTTGGGTATTACTGGGGTTGTTTTGACTAAGTTGGATGGTGATACTCGTGGCGGAGCAGCACTTTCAATTCGTGCGATCACTAATAAACCCATTAAATTCGTAGGACAAGGGGAGAAGATGACCGATTTGGATGTCTTCTATCCGGAACGAATGGCTTCACGAATTTTGGGAATGGGTGATTTAATGACCCTGATCGAAAAAGCCCAAAAAGATGTTGATGAGAAAAAGGCCGCTGAACAGGCTGAAAAGATGCGTCAAAACACATTTGATTTCAATGATTTCATTGATCAAATGGACCAAGTTCAAAATATGGGTCCTTTGGAAGATTTGATGAAAATGATTCCAGGAATGGCTAATAATCCTGCTTTGCAAAATATGCAGATGGATCCTAAGCAAATTGATCATATGAAAGCTATTGTGCTATCAATGACACCAGCTGAGCGAGAAGACCCAGATCTAATTAATCCTTCAAGACGTCGTCGTTTGGCTGCTGGAGCAGGTCGTCCGATTGTTGAAGTTAACCGAATGATTAAACAATTTAATCAAATGAAGGGCATGATGAGCAAAGCCATGAATGGTAATACCGCTCAAATGGAACAAATGATGGGTTCATTACAAGGTGGCGGTATGCCTGGTATGCCTAGTGGAATGCCGAACATGCCTGGTATGGGCGGTAATATGGGTAAAAAGATGCAAGATATGGCTATGAAGCGTATGGCGCGTCAAATTAAAAAAAAT---AAGAAAAAGCGC---CGCTAAATGGCAGTTAAAATTCGTTTAAAGCGTATGGGATCAAAGAAGCGCCCATTTTATCGCGTAGTTGTAGCAGATTCACGTTCACCTCGTGACGGACGTTTCATTGAAAACGTTGGAACTTACAACCCATTGGTTGAACCAGCTGAAGTTAAGTTGGAAGAAGAAGTTATCATGGGATGGTTGAACAATGGTGCACAACCTTCTGATACAGTTAAAAACTTGTTATCAGAAGCTGGAATCATGAAGAAGTACCATGAAGCTAAGTTCTCAAAGTAAATGCGTCAAAATGCTTTGTTAGAGAAGATCACAGCTGACCAGTTGCGTTCTGATATTCCAGACTTCCGTGCTGGAGATACAGTACGGGTACATGCACGAATCGTCGAAGGTTCACGTGAGCGTATCCAAATGTTCGAAGGGGTTGTCATTAAGCGTAAGGGAGCTGGTATTCAGGCTACTTATACTGTTCGTAAGATTTCGAGCGGTGTTGGGGTTGAGCGTACCTTCCCATTGCACTCACCACGGGTTGATAAGATTGAAGTTATTCGTCATGGTCGTGTACGGCGTGCTAAGTTGTATTACTTGCGTGCTTTGCATGGTAAGGCTGCCCGTATCCAAGAGGGACGTC---------------------------------------------------------------------------------------------GCAACTAGATGGTGATTATTACGGCAGGCATGATTGGGGTTGGTAAGACAACCTTGACAGACTTAATTGCAAAACATAAGGGGACACAAGCTTTTTTTGAGCCAGTGGGAGAAAATCCAGTTCTACCATTATATTATGCTGATCCTAAGCAGTATGGTTTCTTACTGCAAATTTATTTTTTGAATAAGCGTTTTGCCATGATTAAAAAGGCGTTAGTAGACGATAATAATGTCTTAGATCGTTCCATTTATGAAGATGCTCTTTTCACACAAGAAAATCATAGTTCAGGTAATATTTCTGATGCTGAATTAGATGTTTATATGAAATTATTAGATAATATGATGAATGAATTGAGTGGTATGCAAAAAGGTCGTCCAGACTTGATGGTTTTCGCTGATGCTGACTTTGATACGATATTATATCGAATTAAAAAGCGAGGTCGTGATTACGAACAATTTGATGATAATGCTGACTTAAGAGATTATTATTTTAAAATGTGGAGTGCTTACCAACAATGGTATAAAGATTACGATGCATCTCCGAAGATGCGAGTAGATCTTCAAAAGTATGACTTGGAAGATCCAGAGAGTCAAAAAATAGTATTAAAGATGATTGACGATTATTTGGAAGAGTTAGAAG------TACAATAAATGGCCAAGACTATTGTTCGCAAGAATGAGTCTCTTGATGATGCTCTCCGTCGTTTTAAGCGTGGTGTATCAAAGGATGGAATTTTGCAAGAATTCCGTAAGCGCGAATATTACATTAAGCCATCAGTTCAGCGTAAGTTGAAGTCTGAGGCTGCTCGTAAGCGCAAGAATAAGAAGGGACGTTAAATGACAACCAAGTTGAGTGTGCAAGATATTATCTTGACGTTGCAAACTTTTTGGGCTGACCAAGGGGCAATGCTAATGCAAGCTTATGATACAGAAAAAGGGGCTGGAACCATGAGCCCATATACATTTTTGCGAGCCAATGGTCCTGAACCATGGCATGCAGCTTATGTGGAGCCATCCCGACGCCCAGCAGACGGGCGTTACGGGGATAACCCTAACCGGCTTTATCAACATCATCAATTTCAGGTGGTAATGAAACCATCACCTGATAATATTCAAGAACTTTATCTTCAATCGCTGGCCGCATTAGGAATTAATCCTTTGGAACATGATATTCGGTTTGTTGAGGATAATTGGGAAAATCCATCTATGGGCGCTGCCGGAATTGGTTGGGAAATTTGGCTTGATGGTATGGAGGTGACGCAGTTCACTTATTTCCAACAAGTTGGTGGGATTCAAGTAGATGCTGTAACAGCTGAGATTACCTATGGGCTAGAACGTTTAGCTTCTTATATTCAAGACGTGCCAACCGTTTATGACTTAGAGTGGGGTCATGGTGTGCTTTACGGTGATATCTTCAAGGAGCCTGAATTTGAACAGTCAACGTATGCTTTTGATACCTCTGATGCGCAAATGTTGTTAGCTCATTTTAATGAGTATGAAGCTGAGGCCAAACGAGCCTTAGACCATAATTTAGTTCATCCAGCTTATGATTATATTTTAAAGTCTTCACATACCTTTAATCTGTTGGATGCACGTGGGGTAGTATCCGTTACCGAGCGGGCTAAATATTTGAGTCGTATTCGCAAGATGGCCCGTACGGTTGCTAAAGAGTTTATTGCTGAGCGTAAGAAACTGGGCTATCCACTACTGAAGGATGAAACACTACGAGCCAAGTATTTACCTGA---AGAAGAGGAGGCAAAGTAA----------------------------------------ATGGCAATTTCTGCAGAAAAAAAGACAGAAATCATGAAGGAGTTCGCACGTCACGAAGGTGATACTGGTTCAGTTGAAGTACAAGTTGCAGTTTTAACTGCTGACATCAACTCATTGAACGGGCATATGTCTGAACACAAGCATGATTTCCATTCACAACGTGGATTGATGAAGAAGATCGGTCGCCGTCGTAATTTGTTACGTTACTTACGTAACAATGACGTATCTCGTTACCGTGACTTAATCGCTAAGCTTGGTTTGCGTCGTTAAATGCCAATTATTGAAGGTTCAATTAAGCGTGCTCGTTTGAACAAAGTACAACGCGAGCGTAATATCGCCCAA---AGTTCAGCATACCGTACTGAAGTGAAGAAGTTCCGTAAAGCTGTTGAAGCTGGATCTGACAATTTACAAGAATTATATGTAAATGCTTCATCAGCACTTGACCGTGCTGTTTCAAAGGGTTTGATTGCAAAGAACAAGGCTGCTCGTGATAAGTCACGTTTGGCTGCTTTGCTTA------AATAATTGGCTAAGGAACACTACGAGCGGACAAAGCCGCACGTTAATATTGGAACTATTGGACACGTCGACCACGGTAAGACTACTTTGACTGCTGCAATCTCAAAGGTTTTGGCTGATAAGGGATTAGCAAAGCAACAAGACTTTGCTGCGATTGACGCTGCACCTGAAGAACGCGAACGTGGAATCACGATCAACACTGCTCACATCGAGTATGAGACTGAAGCACGTCACTATGCCCACATCGATGCCCCTGGGCACGCGGACTACGTTAAGAACATGATCACTGGAGCCGCTCAAATGGACGGTGCCATCTTGGTTATCGCCGCTACTGACGGACCAATGCCACAAACTCGTGAGCACATCTTGTTGGCTCACCAAGTTGGTGTTGAATACTTGATCGTCTTCTTGAACAAGACTGACTTGGTTGATGATGATGAATTGACTGACTTGGTTGAGATGGAAGCACGTGAATTGCTTTCAGAATACGATTTCCCTGGAGATGATGTACCATTCATCCGCGGTTCAGCTTTGAAGGCCTTAGAAGGTGATGCTGAACAAGTTAAGGTTATCGAAGAATTGATGGATACTGTTGATTCATACATCCCAACTCCAGTACGTGATACTGACAAGCCATTCTTGATGCCTGTCGAAGATGTATTCACTATCACTGGACGTGGAACAGTTGCTTCAGGTCGTATCGACCGTGGAACTGTTGTATTGAACGATGAAGTTGAAATCATTGGTTTGAAGCCAGAAGTTCGTAAGACTGTTGTTACTGGAATCGAAATGTTCCGTAAGACAATGGACCAAGGACAAGCTGGAGATAACATCGGAGCTTTGTTGCGTGGTGTTGAACGTACTTCAATCGAACGTGGACAAGTTTTGGCAAAGCCAGGTTCAATCAAGACTCATACTAAGTTCTTGGCTGAAGTTTATGTTTTGACCAAAGAAGAAGGTGGACGTCACACTCCATTCTTCACTAACTACCGTCCACAATTCTACTTCCACACTACTGACGTAACTGGGGTTGTTCAATTGCCAGAAGGTGTTGAAATGGTTATGCCTGGAGATCACGTTACATTCGATATCGAATTGATCGCTCCAGTTGCCATTGAACAAGGTTTGAAGTTTACTGTTCGTGAAGGTGGACGTACTGTCGGTGCCGGAACTGTTTCAGAAATCAATGACTAAATGACCAAGCGAATCTATGAATTAGCAAAGGAATTGAATGTTTCATCAAAGGAATTAGTGGCGGCCGCCAAACATGATGGTATTGATGTAAAAAACCATATGTCAACGGTTAATGAACAAGAGGAAAAGGCGTTGAGTCAAAAGGTGAAAGCGGGTAATAAGCGTCAG-----------GC-CCAAGCCCCCGTTAAAAAGGTAACGAA--GCCTAAGACCACTAAGCATGAGGAAACGCGATCGGCAAAGCCTACTGCTAAAGCTGC---T---------CAGCCTAAGCCTAACCAATCGGCCGTAAAAGCTGGCAA-------------CAACAGCCATCAGTCAGTGCAAAAAAC-GGC--TAAGACGGCAACGCCAACG---------GC--------TGG---------CAA---------------TCAAAACGGGCACCATGCAAACACCAATCACAGTGCCAACCGTAACCG-GCCGACAAC--------AGGTTGGAATGGTAACCGGAATCGCAATAATAATCA---TGGTGGTAAGCGGGGACGGCGTAATAAC------CGCAACCAACATCGGAATGAATCGCATGCCGTATTGCCACAGCGTAAAGAGCAGCCATTACCAACGGTCCTAAATTACTCGGTTGGAATGAATGTGCAAGATATTGCCAAGTTAATTCATCGTGATGCTACTGAGATTATTAAGAAGTTATTTATGCTTGGGGTTATGGTTAACCAAAACCAAAGCTTGGATGCCGATACGATTGAGGTTTTGGCTGCCGATTACGGTATGGATGCTAAGGAAAAGGTTGAAGTCGATCATGCGGACATTGACCGTATTTTTGAGGCTGAACAACAAAATGATGAAAAGCAAGTACCAAGAGCTCCAGTTGTCACCATCATGGGACACGTTGACCATGGTAAGACGACCTTGTTGGATTACTTGCGGAATACGCATGTGACGGCTGGTGAAGCCGGGGGAATTACGCAACATATTGGTGCCTACCAGGCTAAATTAGATGG---GCGTGAGATTACCTTCTTAGACACACCTGGACACGCAGCCTTTACGGAAATGCGTGCGCGTGGAGCCAACATCACTGACATTACCATTTTGGTAGTTGCCGCTGATGATGGCGTGATGCCACAAACTGTCGAAGCAATTAACCATGCTAAAGCGGCTGAAACGCCAATTATTGTGGCTGTCAATAAGATTGATAAGCCTGGAGCCAACCCAGAAAATGTCATTAACCAGTTAATGCAATATGGATTAGTGCCTGAAGAATATGGTGGTGACACCATCTTTGTTGAAATCTCGGCCAAGTTCGGTAAAAATATTGATGAATTGCTAGAGATGATTTTGTTGACGGCGGATATCCTTGATTTGAAGGCTAACCCTGATCAGCGTGGTGTCGGTTCAGTTATTGAAGCTCGTCTAGATAAGGGCCGGGGTCCAGTGGCAACGGTGCTAGTTCAACAAGGGACCGTGCATGTTGGTGATCCAATTGTGGTTGGTAATACTTACGGTCGTGTGCGGACGATGACTAATGATCGTGGTCGGCGCGTTAAGGAAGCCCTTCCAGCCATGCCGGTTGAAATTACGGGGCTAAATGATGTGCCGAATGCTGGTGATCGATTTGCTATTTTCCCAGATGAAAAAGCAGCCCGAGCAGCTGGTGAAGAACGAGCTAAGCGCGCACTCCTAGCTGATCGTAACCGGAATAACGTTGTTTCCGTTTCAGATCTCTTCGATAAGATGGCTGAAAAGGAGATGAAGTCAGTACCTGTCATTATTAAGGCTGACGTTCAAGGGTCGGTTGAAGCTTTGGCTGGGTCATTGCAAAAAATTGATGTTGATGGCGTTAAGGTAGATATCATTCATACTGCAGTTGGGGCCATTAATGAATCTGATGTAACCCTAGCTGAAGCATCAGGTGCGATTATTGTCGGCTTTAATGTGCGGCCAACGCCACAAGCAAAGCAACAAGCGGAAACTGATAAAGTTGATATCCGTCTTCACAATGTGATTTACAATGTGATTGATGAGATTGAGGCTGCCATGAAGGGCCAGTTGGATCCTGAATACAAGGAAGTCGTAGTCGGAACCGCTGATGTGCGTGACCTCTTTAAGGTATCCAAGGTTGGTACAATTGTTGGTGGTATGGTAACGTCTGGAAAGATTACCGCTAACGCATCCGTTCGCTTGATTCGTGAAGGAATTGTCATTTATGATGGTAAGATTAACTCCTTGCGTCGTTATAAGGATGACGTTAAGGAAGTTAAAAATGGCTTTGACTTTGGTTTGACAATTGAAAATTATAACGACGAGAAGGTTGGCGATGTCATCGAAGCTTATGAAATGGTCGAAATTAAGC---GTTAATTGGCAAAACGCGATAATATTCGTAACATTGCAATCATCGCCCACGTCGATCATGGTAAGACCACGTTGGTGAATGAATTATTGAAGCAATCAGATACATTGGATGCTCGTAATAACATTACTGATCGAGCAATGGATACAAACGATCTTGAAAAAGAACGTGGAATCACAATCTTAGCTAAAAACACAGCCGTTAAGGTTGGAGATAAGCAAATTAACATCGTTGATACTCCCGGCCACGCTGACTTCGGTGGTGAAGTTGAACGTATCATGAAGATGGTTGATGGAGTTTTGTTGGTTGTTGATGCCTTTGAAGGAACAATGCCACAAACTCGTTTCGTTTTGAAAAAGGCTTTTGAACAAAACTTAACTCCAATTGTGGTAGTTAACAAAGTTGACCGTCCAGGGGCTCGTCCTTCTGAAGTAGTCGATGAAGTTTTGGATTTGTTCATTGAGCTTGGAGCTGATGAAGAACAATTGGAATTCCCAGTTATCTTTGCTTCAGCTATGAACGGAACATCTTCATTAGATCCAGAAGTTGATAAGCAAGAACACACAATGAAGCCTGTCTTTGACAAGGTATTCGAAACAATTCCAGCCCCTGAAGATAATTCAGATGAGCCATTGCAATTCCAAGTTGCTTTGCTTGACTATAATGACTTCCTTGGTCGTATTGGTATTGGACGTGTCTTCCGTGGAACTATCAAGCTTGGTGATTCTGTTGAAGTTATGAAATTAGATGGAACAACTCAAACTTTCCGAGTTACTAAGTTGTTTGGATTTATTGGACTTGACCGAGTTGAAATCGAACAAGCCGAAGCTGGTGACTTGATTGCACTTGCTGGAATGGAAGAAATTTCAGTTGGTGAAACAGTTGCTGATCCTGAGCATCCTGAAGCATTGCCTGTTTTGCGTATCGATGAACCAACTTTGCAAATGACTTTCCGTCAAAATGACTCACCGTTCGCTGGTCGCGAAGGTAAGTTTGTAACGGCCCGTCAAATTGAAGATCGTCTTCGTCGAGAATTGCATACTGACGTTTCTTTGCGTGTTGAAGATACTGA---TGAAGCTGGTGCTTGGTTAGTCTCTGGTCGTGGTGAATTGCACCTTTCTATCTTGATTGAAACAATGCGTCGTGAAGGCTTTGAATTACAAGCTTCTCGTCCACAAGTTATCTATCGTGAGATTGATGGCGTTCAATCAGAACCGTACGAATCTGTTCAAATTGATACACCAGATGAATATGCTTCATCTGTTATCGATTCATTGAACCAACGTAAGGGTGAAATGTTAAACATGGAAGCTATGGGAAACGGACAAACTCGTTTGTCTTACGTAGCTCCTTCACGTGGTTTGATCGGATATTCAACTGAATTCTTATCAGCAACCCGCGGATATGGAATTTACAATCACACTTACGAAGACTACCGTCCAATCGTTCGTAACTGGGAACCAGGTCGTCGTAATGGTGCCTTAGTTTCAATTACACAAGGAACAACGACTAATTACGCCATCATGGGTGTTGAAGATCGTGGACAAATGTTCGTTGGAGCTGGAGTTGAAGTTTATGAAGGAATGATTGTTGGAATGAATTCACGAGATAACGATATCTCTGTGAACGTTACTAAGTTAAAGCCACAATCAAACGTTCGTTCTTCAAACAAGGATCAAACTTCATCAATCAAGACTCCTCGTGAGATGGGATTGGAAGCTTCTTTGGAATTCTTGAACGAAGATGAATATGTTGAAGTAACTCCAGAAAACGTTCGAATTCGTAAGGATATCTTGAATACTTCTGAACGTGAGAAGTATGCTAAGCGTCGTAAGATGTCTCAACAA---TAAATGGTAGAAAAGAAAACGACTTCTGCACAAAATCAGTTATCAAATGAAGAACTTGATAAAGCAATTCGTAAAATTATTAAGGCCCATAAAACGGATAAGTCAATTCAAGAAGTACAGCTCCAGGCAGATTTAATTAAACCCTTAAAACTTGATGCTGACCAAATTGACGATGCTTATGACCAGATTGAATCGTCTGGTATTTCGATTGTAGATGAACATGGTGAACCTACCGAACGAGCATTAAAGAATCGGAAGACAGCTTTAACCGCCAAAGAACTGAAGCAAGCTGCCGATGCGCCAAAAGGGATGAAGATTAATGACCCTGTGCGTATGTATTTGAAGGAAATTGGTCGTGTTTCACTCTTGACTGGAGATCAAGAGGTGACCTTAGCTGAGCGGATCGAACAAGGCGATGAAACTGCCAAGCAGGAGTTAGCTGAGGCTAATTTACGGTTAGTTGTTTCAATTGCTAAGCGTTATGTTGGTCGTGGAATGCAATTTTTAGATTTAATTCAAGAAGGAAACATGGGCTTGATGAAGGCTGTTGAAAAGTTTGACTACCGTAAGGGTTTCAAGTTTTCCACCTATGCGACCTGGTGGATTCGCCAGGCGATTACTCGAGCAATTGCTGATCAAGCACGAACCATTCGAATTCCAGTCCACATGGTTGAAACCATTAATAAGTTGATTCGGATTCAGCGTAACCTCTTACAAGACTTAGGACGGGAACCAACACCTGAAGAAATTGGCTTTGAAATGGTTATTCCAACGGAAAAGGTACGTGACATTTTGAAAATTGCACAAGAGCCCGTTTCATTAGAGACACCAATTGGTGAAGAAGATGATTCTCACTTAGGTGATTTCATTGAAGATCACGAAGCTATTTCCCCAGCAGATTCAGCAGCCTATGAGATGTTGAAGGTGCAATTAGAGACTGTTTTGGATACCTTAACGCCACGTGAGGAACAGGTTTTACGCTTGCGCTTTGGCCTTGATGATGGTCGGACACGGACCCTAGAAGAGGTGGGTAAAGAATTTGGCGTAACCCGTGAACGGATTCGGCAAATTGAAGCCAAGGCTTTGCGCAAGCTGCGGCACCCTTCTCGTTCTAAGCAATTACGGGATTTCTTAGACTAAATGA---ATAAAATTTTGATAATTGAAGATGAGGAAAATTTAGCACGATTTGTTGAGTTAGAATTACAACATGAAGGCTATGAAACGACAGTTGCCGATAATGGTCGAACTGGGTTAGAAATATCGTTAGAAGAAAATTTCGATTTGATTCTATTAGATCTAATGTTACCAGAATTAAGTGGGTTAGAAGTTGCACGTAGACTTCGAGAAGTCAAAAACACACCTATTATTATGATGACGGCTCGTGATTCAGTTATTGATCGCGTTTCAGGGTTAGACTATGGGGCTGACGATTATGTTGTAAAGCCGTTTGCAATTGAAGAATTGTTGGCACGTATCCGGGCTTTATTGCGTCGAATTAATATTGAAACTGAAGAGCATGCTAGTCATCAAAGTATTGTAAAGTATCGTGATTTGGTGGTTGAAAAAGAAAATCGAATTGCGCGACGTGGTGATGAAATTATCAATTTAACGAAACGCGAATATGAATTACTTGTTATTTTGATGGAGAATATTAATGTTGTTCAATCAAGAGAAGTACTTTTGGCCAAGGTTTGGGGATATGATGATAACGTTGAAACCAATGTTGTAGATGTTTATATCCGTTACCTACGTAATAAAATTGATTATAGTGACTC---TAAAACTTCATATATTCAAACTGTTCGTGGAACCGGTTATGTGATGCGTCAATAGATGACCAAACGAGATACAAGTCATCCCTTTGAACTGGTTTCACAATATAAACCAACTGGGGATCAACCAGATGCCATTAAACAACTCGTAAAAGGAGTCAAAGATGGTGTAAAAGAACAGGTATTGTTGGGGGCAACAGGTACTGGTAAAACCTACACCATATCGAATGTTATCGCACAGGTTAATAAGCCCGTTTTGGTCTTGTCCCATAATAAGACCCTGGCTGGGCAGCTCTATGGCGAGTTTAAGCAATTCTTTCCTAACAATCCCGTTGAGTATTTTGTGTCCTATTATGATTATTATCAGCCAGAGGCCTACGTTCCTTCATCAGATACTTACATTGAAAAAGACTCATCGGTAAATGATGAAATTGATAAATTACGTAATTCAGCAACTGCTTCCTTACTGGCCCGCAACGATACCATTGTCGTGGCATCCGTCTCATCTATTTTTGGATTAGGTAGTCCCGAACAGTATCAAGACCACGTTATTAATTTACGTCAAGGTGAAGAAATTGAGCGTAATGACCTAATGCGCCGGTTAGTTGATATTCAATTCCAACGTAATGATATTGACTTTCAACGGGGAACGTTCCGGGTGCGGGGAGATGTGGTTGAGATTTTCCCAGCTTCTTCAGACGCCAAGGCCATCCGTGTTGAGTTTTTTGGGGATGAAATTGACCGGATTCGTGAAATTGATGCTTTAACGGGCGAAATTACGGCCGAAGACGATTTTATTTCTATTTTCCCCGCGACCCACTTTATGACGAATGACAAGATTCGAGAGCGGGCGGTTAAAACCATTAAAGCTGAATTGGCTGAGCAGTTGCAAAAGTTCGAAGCAGAAGGCAAATTATTAGAAGCACAGCGGTTAAAGCAGCGTACCGAATATGATATCGAGATGATTGAGGAAATGGGCTTTACCACTGGCATTGAAAATTACTCACGGCATATGGATGGCCGTAAACCAGGCGAGCCGCCATTTACCTTGCTTGACTTCTTTCCTGATGATTTTTTGATTATTGTTGATGAATCGCATGTGACCATGCCACAAATCAGGGGGATGTATAAAGGCGATCGGGCGCGTAAGGAAACCTTGATTGATTTTGGCTTTCGCCTGCCAAGTGCCTTAGACAATCGACCTTTGCGCTTGGAAGAATTTGAAAAACACGTGCACCAAGTGATTTATATGTCGGCGACCCCAGGTGATTATGAAACAGCCCGGGTACCAGCTGAACACGTCGTGCAACAAGTCATTCGGCCAACTGGTCTTTTGGACCCTGATATTGAGGTAAGACCAGTTATGGGACAGATAGATGATTTGCTAGGCGAAATCAATGAACGAGTTGCCAAGGACGAACGTGTTTTTGTAACGACATTAACGAAGAAGATGGCCGAAGATTTAACGGACTACCTTAAGGATGTCGGCATCAAGGTTAAATACTTACATTCAGATATCAAAACCCTTGAACGAACAGAAATTCTGCGGGACCTACGCTTAGGCAAGTTTGACGTCTTAGTAGGGATTAATTTGTTACGAGAAGGAATTGATGTGCCTGAAGTTTCGTTGGTAGCTATATTGGATGCAGACAAAGAAGGTTTCTTGCGAAATACGCGCTCATTGATTCAAACCATTGGCCGGGCAGCGCGTAATGAAAATGGTCATGTGATTATGTATGCTGATCAGGTAACGGCTTCCATGCAAGCAGCCATTGATGAGACGAGGCGACGGCGGCAAATTCAAATTGATTATAACCAAGCTCACGGAATTACGCCCCATACGATTAAAAAAGCAATTCGTGGAAATATTGCTGTCACCCATGACGTTGATACAAG---CAATGAAGAAACGAGTTTCACCCAGGTAGCCTTTCAAGATATGGCTAAGGACGATCAAGAGGCGACCATTGCTAATTTGGAAGATCAAATGCGTGCGGCCGCTAAGCAATTAGACTTTGAAGAGGCAGCCCATCTTCGCGATGCTATTATGGAATTGAAAGCACAAATG---AATTAAATGGAAACAATTAGGATTGAGGATGCAAAGCAGCACGTTGGAGAACAAGTTCGTTTGGGGGCTTGGCTACGTAATAAGCGTGGTTCAAATAAAATGCAATTTTTGCAATTACGTGATGGAACGGCCTTTTTTCAAGGTGTTGTTTCCAAGGCTGAAGTGGGGGATGCTATTTTTGCTAAGGTGAAAGCCTTACATCAAGAAAGCAGTATGTATTTGATTGGAACTATCCGTCAAGATGACCGATCACCTTTTGGTTATGAAATGGATGTTGCAGATGTTACCGTGGTAGGTGAGTCAGAGGGATATCCTATCACGCCTAAGGAGCACGGAACCGACTTCTTGATGGACCACCGACACCTCTACCTGCGTCACTTGCAGCCTTTTGCGGTCTTACGGATTCGTAATACCTTGATTACAGCGACTTATGAATTCTTTAATCAAGAAGGCTTTATTAAGTTGGACGCGCCTTTCTTAACTAGTTCAGCGCCAGAAGGCACGACTGAGTTATTCCATACCGAGTATTTTGACACTGATGCCTATCTATCCCAAACCGGGCAACTTTATGCTGAAGCTGGGGCAATGGCTTTTGGTCGGGTCTTCACCTTTGGACCTGCCTTTCGAGCAGAAAAGTCAAAAACCCGTCGTCATTTAGCTGAATTTTGGATGATTGAACCTGAAATGGCTTGGATGCATCAAGAGGAATCTTTGGCCTTGCAAGAGCGTTATATTGCTTACTTGATCCAAGCTGTTTTGGACTGTAATGAGTATGAGTTGGACTTACTTGGCCGGGATAAGGAGCTTTTGGCTAAGTATACGCACTTACCTTATCCTCGAATTTCATATGATGATGCCATTACCTTGTTGCAAGAGAATGGTTTTGATTTGGAATGGGGAGTGGATTTTGGTTCACCTGAAGAGACCTTCTTGGCTAACCATTTTGAAAAGCCTGTCTTTATCGTCAACTTCCCTAAGGCTATTAAGGCTTTTTATATGAAACGGCATCCTAATCGTGATGACGTTGTTATTTCAGCCGATCTTCTTGCTCCTGAAGGGTATGGAGAGATTATTGGTGGTTCGGAACGTGAAACGGATTACGCTTATCTAGAGGACCGTATCAAGGAAATGGGCCTTGACCTAGATGAGTACCAATGGTATCTAGACCTTCGAAAGTATGGATCAGTGCCACATGCTGGCTTTGGTTTGGGCCTAGAGCGTATGGTAACGTGGGTCACGGGTGAAGAACATATTCGTGAGGCTATTCCTTTCCCAAGGACAATGAATCGTTTGCGTCCTTAAATGGCTAAGAAGTCAAAGATCGCAAAAGAATTGAAGATCGAAGCAACTATCGAAAAGTACGCTGCAAAGCGTGCTGAATTGAAGGCTGCTGGAGATTACGTAGGACTTTCAAAGTTGCCACGTAACGCATCACCAGTTCGTGCACACAACCGCGACAAGATCGACGGACGTCCACACGCATACATGCGTCAATTTGGAATGTCTCGTTTGAACTTCCGTGACTTGGCACACAAGGGTCAAATCCCTGGTGTTAAGAAGGCTTCTTGGTAAATGCGCATTAACATTTTGTTAGAAGCCGCCGAAACAGGTGAGCGTATCTATCTAACTTCTAAGAATCGTCGTAACACGCCCGACCGTTTGGAGTTAAAGAAGTATTCTCCAAAGTTGCGCAAAGTTACCACATTCAAGGAGGTTAAGTAAATGGCACTACCAGTAGTAGCAATTGTGGGACGCCCTAATGTCGGCAAATCCACGTTATTTAACCAAATTGCTGGGGATCGAATTTCAATTGTTGAAGATACCCCAGGGGTGACGCGCGACCGTATTTATACCCGCGCAGATTGGTTAACCCATGAATTTCGCCTGATTGATACTGGCGGGATTGATATGCGTGATGAACCTTTCATGACTCAGATTACACAACAAGCAGAAATTGCCATTGATGAGGCGGATGTCATTATTTTTGTGGTGTCGGCTAAAGAAGGGGTCACTGAAGCTGATGAACATATTGCTAAGATTTTATATCGGTCCAAAAAGCCAGTAATCCTAGCAGTCAATAAGGTTGATAATCAAGCCTTACGGGCAGATATTTATGAATTTTATGCCCTTGGTTTTGGAGAACCACATCCCATTTCTGGAACACACCGGACTGGGGTAGGGGATCTTTTAGATCAGGTAGTGGCGGATTTTCCAGCCGAGAGTGACCCAGAGGATCAGGATGCCATTCGTTTTTCAATTATTGGTCGGCCTAACGTGGGTAAATCATCCATTGTAAACGCCTTACTAGGTGAGGAACGGGTTATTGTATCAGATGTTTCTGGAACCACTCGAGATGCAATAGATACAAAGTTTGTAAGTCCTGAAGGTGATGAGTTCGTAATGGTTGATACAGCCGGTATTCGTAAACGGGGTAAGGTTTATGAATCAACCGAAAAGTATTCGGTTATGCGAGCTATGCGGGCTATTGATGATTCTAATGTGGTATTAATGGTACTCACTGCTGAAGAGGGGATTCGTGAGCAAGATAAACACGTGGCCGGTTATGCTCATGAAGCTGGTCGCGGAGTCATTATTGTCGTGAATAAGTGGGATACGATTGAAAAAGATACTCATACAATGAATGAGTTTGAGGCCCATATTCGTGAAGAGTTCCAGTACCTTTCATATGCACCTATTGTGTTCGTATCAGCAAAAACGAAGCAACGATTAAATAAGTTACCTGATTTGATTAAGCGGGTTGATGAAAATCATAAGCGTAGGATTCCATCAGCCGTATTAAATGAGGTCATTATGGATGCTTTGGCGATGAATCCCACGCCAACTAAGAACGGTAAGCGGCTGCGGGTTTACTATGCTACTCAGGTAGCCATCCAGCCACCAACCTTTGTCGTCTTCGTCAATGATCCAGAATTAATGCACTTTTCATACGAACGCTTCCTAGAAAATCAAATCCGAAAGGCCTTTGATTTTGAAGGGACGCCAATCCATGTCATTAAACGTGCACGTAAATAGATGAATGAAGAAAACAACGAGCTATTGGCTGCACTTGACGCACAACCTGATGTGAAGGTTGGCGATGTTGTCACTGGTGAAGTTTTAACGATTGATGATGCTCATCAAGTTGTAGTTGGAATTGATGGTGCTGGAGTTGAAGGTGTAATCCCTGCCCGCGAGTTGACTAGTGATCGTGATGCTGATGTTAACGACCTTGTTAAGGTTGGAGACAAGATTGAAGCTGTAGTTAAGATGCCTATTACTTCAGAAAAAGAAGGATACTCATGGATCCTTTCAAAGCGTCAATTAGAAGCTCGTCGTGCTTGGGAAGAAATCGCAAGCAAGTACAACGAAGATGACATTGTTGAAGCTCCTGTTACGCAAGTCGTTAAGGGTGGATTAGTTGTTGATGTTGCAGGCGTACGTGGATTTATTCCTGCCTCAATGATCGAGAACCGCTTTGTTCAAGACTTGAACCAATACAAGGGACAAACTGTTAAGGCACAAATCATTGAGATTAATGTTGCTGAATCACGTTTGATCTTGTCACGTAAGGCTGTTTTGTCAGCTGAGCGTTCAGAAGCTTTGAAGCGTGTCTTTGAAGAACTTACTGTTGGTGATATTGTTGAAGGTAAGGTTGCTCGTATGACTAACTTTGGTGCTTTCATTGACCTTGGTGGTGTTGACGGATTGGTTCACGTTTCTGAAATTTCATACGAACGTGTTTCACAACCATCAGATGTTTTGTCAGTTGGTGAAGACGTTAAGGTTAAGGTTTTGGGATTGGATCCTGAAAAGGAACGTATCTCATTGTCAATCAAGGCTACTCAACCTGGACCTTGGGACTCAGCTGCTCAAAATGCTCCTGAAGGAACTGTTCTTGAAGGAACTGTTCGACGTGTCGTTGACTTTGGTGCCTTTGTGGAAGTATTCCCTGGTGTTGAAGGATTAGTTCACGTTTCACAAATTTCACACCAACACGTTGAAAACCCTTCAGATGTTTTGAAGGCTGGAGATAAGGTTCAAGTTAAGGTTCTTGATGTTAACCCTGAACGCCAACGTTTGTCATTGTCAATCAAGGCTTTGACTGAAGCCCCTGCCC---GTGAAGGTGGAGACAATAACGATGGTGAACAACGTCGTAGCAACAATAACAACAACTCAAATAGCTCAAATAACAACAGCCGTCGTAGTAACAATAACGGTGGTGGTCGTCGTAACAACAGCCGTCGTGAA---TCAGCTCCTATGAACTATTCAACGACTGAAGAAGAAGGAAATGCAACTTTGGGTGACTTGTT------CAACTTGAAGGACTTCGACTAA----ATGGCAGACGTAAAGTATAAGCGCATTTTATTAAAGCTATCAGGGGAAGCCATGGCTGGTGATAAGGGTTTTGGAATTGATCCTGAAACAGTTAATAGTATTGCTGCTGAAATTAAAGAAGTTTATGAGTTAGGGATTGAAATTGCTATTGTTATTGGTGGTGGAAATCTTTGGCGTGGTGAAAATGGTGCTCAGCTAGGAATGGAACGTGCCCAAGCTGATTATGTTGGGATGCTTGGAACTGTGATGAACGCTCTTTCTTTGCAAGATTCATTGGAAAATATGGATGTTCCTACACGCGTACAAACCGCAATTGAAATGCGTCAAGTCGCGGAACCATATGTTCGTCGTAAAGCAGTTAGGCATCTTGAAAAAGGGCGCGTTGTTATTTTTGGAGCTGGAACGGGTTCACCGTACTTTTCAACCGATACGACTTCTGCCTTACGTGCCGCTGAAGTTAATGCCGATGCGATTTTGATGGGTAAAAACGGGGTGGATGGTGTCTATAACGATGATCCACGTAATAACCCAAATGCAGTTAAGTATGATAAATTAACGCACATGGACGTTTTGTCGCAAGGTCTTAAAATCATGGATTCAACGGCTTCAACGCTCTCAATGGACAATGATATTGATCTTGTGGTCTTTAATTTGAATACGCACGGCAATATTAAACGCGTTGTTTTGGGTGAGAACATCGGAACAACAGTTGGAGGAAAATAAATGGCAGTTATCTCAATGAAGCAGTTGTTAGAGGCTGGTGTTCACTTTGGTCACCAAACTCGTCGTTGGAACCCTAAGATGAAGGAATACATTTTTACGGAGCGTAATGGTATTTACATCATCGATTTGCAAAAGACGGTCAAGTTGGTCGACAAGGCTTATAACTACATGCGTGACGCAGCCGCTGATGATGCGATTGTGCTCTTTGTTGGTACTAAGAAGCAAGCTCAAGATACGATTGAAGAAGAGGCTACCCGTGCGGGTATGTACTTTATCAACCATCGTTGGTTGGGTGGAACTTTGACTAACTGGGAGACCATTCAAAAGCGAATTGCACGTTTGAAGGAATTACGGGCTATGTCAGAAGATGGCACTTATGATGTTTTGCCAAAGAAGGAAGTTTCTTTGCTTAACAAGGAACGTGAGAAGTTGGAAAAGTTCTTAGGTGGAATCGCTGATATGCCTCGTATCCCTGATGTTTTGTACATCGTGGATCCTCATAAGGAACAATTGGCGGTTGAAGAAGGTCGTAAGTTGAACATTCCAATCGTTGCCATGGTTGATACAAATGCTGATCCTGATCAAATTGATGTGATTATTCCATCTAATGATGATGCAATTCGTGCCGTACGTTTGATTACGTCAAAAATGGCTGATGCCATTATTGAAGGTAAGCAAGGTGAGGATGATGTCGCTGAAGAAGTGATCATCAATGAAGATGCACAAGGAAAAGTTGAATCAATTGAAGATTTGACAGAAATTGTTGAAGGCGACAACAAGTAGATGTCTAAGGTAATTGGTATTGATTTAGGAACGACAAACTCTGCTGTTGCGGTTATGGAAGGTGATACCCCTAAGGTTATTACAAACCCTAATGGTGGTCGTACAACCCCTTCAGTGGTATCTTTTAAAAATGGTGAAACTCAAGTTGGTGATACAGCTAAGCGGCAAGCGATTACCAATCCAAATACAGTATCATCAATCAAGTCTCACATGGGTGATGCAAACTATAAGGTGGACATTGATGGTAAGAAGTATACGCCACAAGAGATTTCTGCAATGATTTTGCAATACTTAAAGGGCTATGCTGAAGACTACCTTGGTGAGTCAGTGGATAAGGCGGTTATTACTGTCCCTGCTTACTTTAACGATGCACAGCGGCAAGCTACTAAGGATGCCGGTAAGATTGCTGGCCTAGAGGTTGAACGGATCATCAACGAGCCAACGGCTGCTTCATTGGCTTATGGTTTAGATAATGATGATAAGGATGAAAAAATCTTGGTGTATGACCTTGGTGGTGGAACCTTTGATGTGTCAATCCTTGAATTAGGGGATGGTGTCTTTGAAGTTTTGTCAACAAATGGTGACACGCATCTTGGTGGAGATGATTTTGACCAAAAGATTATCGACTGGTTAGCTGATGATTTTAAAAAGGAACATGGAATTGACTTACGCAATGATAAGTTAGCCTTGCAACGGTTAAAGGATGCTGCTGAGACGGCTAAGAAAACACTATCTTCAGCTAGTGAAGCACAAATTGATTTGCCATTTATTACAGCAACTGATGCAGGTCCATTGCACATTCAAAAGACCTTAACGCGTAGCCAGTTTAACCAAATGACAGATGATTTGGTTAAGCGTGCTGAAGAGCCAGTTAAGAATGCCTTAAAGGATGCTGGCTTAACTATGGATGATATCGATCGGGTGATTTTGAATGGTGGTTCAACGCGTATCCCTGCCGTCCAAGAATCAGTAAAGAAGTTGACTGGTAAGGAACCTGATCATTCCATTAATCCTGATGAAGCGGTTGCGCTAGGGGCTGCTGTTCAAGCTGGAGTTTTGACTGGTGATGTTAAGGACGTTGTTTTGCTAGATGTAACGCCACTTTCATTAGGTATTGAAACAATGGGTGGTGTCTTTACAAAGCTGATTGATCGTAACACGACCATTCCTACTTCTAAGTCACAAACCTTCTCAACGGCGGCCGACAACCAGCCGGCTGTTGATATCCATGTTCTTCAAGGTGAGCGACCAATGGCAGCCGATAACAAGACATTAGGTCAATTCCAGTTGACTGATATTCCTGCTGCTCCTCGTGGTGTACCACAAATTGAAGTTACCTTTGACATTGATCGTAACGGAATTGTTTCTGTTTCGGCCAAGGATTTGGGTACTAACAAAGAACAGAAGATTACCATCCAAAGTTCTGGTTCACTTTCTGATGAAGAGATTGAGCGTATGATGAACGACGCTAAGGCCAACGAAGAAGCTGATAAGAAGCGTAAGGAAGAAGTTGACTTACGTAACGAAGTTGACCAGTTAATCTTCTCGTCTGAAAAGACATTAGAAGAAGTTGGTGATAAGGTGGCAGCCGATGAAAAGAAGGCGGTTGAAGATGCTGTTGCCGATCTGAAGGCTGCTAAAGAGGCTGATAACTTAGAAGATATGAAGACTAAGAAGGAAGCCTTAGAAAAGGTTGCCCAAGAATTAGCGGTTAAGCTTTACCAGCAACAAGCTGCCGATGCAGGA---------TCTGCGGAACAAGGCAAGGC------TGATGACGGAACCGTTGATGGCGACTTCAAGGATGTTTCTGATGAT------AAGTAAATGGAACAAGGAACAGTAAAGTGGTTTAACTCAGAAAAGGGCTTCGGATTTATCGCCCGCGAATCAGGTGACGATGTATTCGTACACTTCTCAGCTATCCAAACTGATGGATTTAAGGCTTTGGAAGACGGACAAAAGGTTTCTTTTGACGTTGAAGAAGGTAACCGTGGTTTGCAAGCTGTTAACGTTAACAAGATC---TAAATGAA---TTTAGAAGAAATGCAAGCGCGCCAAAAGCACATCCGAAATTTTAGTATTGTAGCCCACATTGATCATGGAAAGTCGACTATTTCAGACCGTATATTACAGGCGACGCATACTGTTTCTGATCGTGAGATGAAAAATCAACTGTTGGATACGATGGATTTGGAACGAGAACGGGGAATTACGATCAAGATGAATGCAGTTGAGGTGCATTATCTAGCTGATGATGGTGAGACTTATATTTTCCACTTAGTCGATACACCAGGTCATGTTGATTTTTCGTATGAGGTTTCGCGTTCCTTGGCGGCCGCTGATGGTGCGATTTTAGTAGTGGATGCGGCACAAGGTGTGGAAGCACAAACCTTGGCGAATGTTTACTTGGCCTTGGATAATGACTTAGAAATTATTCCCTTAATCAACAAAATTGATTTACCGGCGGCTGAACCTGAGAAGGTCCGTCAGGAAATTGAAGACGTGATTGGGTTAGATGCTTCGGATGCTGTCTTGGCCTCAGCTAAAGAAGGTATCGGGATTGATGATCTTTTGAAGCAAATTGTAGATAAAATTCCGGCACCCACAGGCGATTTAACGGCTCCCTTGCAAGCGTTGATTTTTGATTCAGCCTATGATTCTTATAAGGGTGTCATTGTGACAATCCGCGTGCGTGAGGGGGTTGTTAAACCCGGCGATAAAATTAAATTTATGAACTCCGGGGCGGAGTATGAAGTAACAGAGGTGGGGGTTAACTCACCACACCCAATCAAACGCGAACAACTCATGGCCGGTGATATCGGTTATTTAGCCGCTTCGATTAAGAATATTCGTGATGCCCGTCCGGGGGATACAATTACGCACGTCAATCAACCGGCGGCTGAACCATTACCTGGTTATCAACCAATGACGCCAATGGTGTATTCAGGATTATACCCAACCGATAATGCCAAGTATAATGACTTGCGGGATGCTTTAGAAAAATTGCAGTTAAATGATGCCTCCTTGGAGTTTGAACCTGAGACATCACAGGCGTTGGGCTTTGGTTTTCGAACAGGCTTTTTAGGTCTTTTACATATGGACGTCATTCAAGAACGTCTGGAGCGTGAATTTGACTTAGATTTAATTACGACGGCGCCATCGGTAACCTATCACGCTTTTGTAGAAAATGATCGTATGATTGAAGTATCTAATCCTTCAGAAATGCCAGATGCGGGTGAGATTAAGTGGATTGAAGAACCATATGTAGCGGCACAAATTATGGTACCAAATGATTATGTGGGCCCAGTAATGGAATTGGCACAACGCAAACGGGGAATCTTTGATACGATGGAATACCTGGATGAACAACGGGTTAATGTAAAGTATGAAATGCCACTGTCAGAAATTATTTTTGATTTCTTTGATAAATTAAAATCCTCTACCCGGGGCTATGCTTCCTTGGATTATGAGTTAGCAGGGTATCGTAAATCCGATCTTGTTAAGATTGATATCCTTTTGAATGGTGAGCGCGTGGATGCCTTAAGTTTTATTGTTCATCGTGAATTTGCACAGGAACGGGGCCGCGATATTACGACGAAACTTAAGGAAATTATCCCCCGTCGTAATTTTGAAATTCCAATTCAAGCGGCCATTGGATCAAAAATTATTGCACGGTCGACAATTAAAGCCTATCGTAAGGACGTGACTTCGCGTATTCATACTGGTGATCCTGATCGACGCGCTAAGTTGTTAGAGAAACAAAAACGCGGTAAGAAACGGATGAAGTCTGTTGGAACGGTGGATGTCCCTCAAGCTGCCTTTATGGCGGTACTCAATACAGATGAGG---------------------------AATAAATGGCTAAGTTAACAGTTAAAGACTTGGACTTAAAGGGCAAGAAAGTATTAATGCGGGTCGACTTCAATGTTCCGCTTAAAGAAGAAGATGGTAAAGAAGTAGTTGCTAATGACAACCGAATTAAGGCTGCCCTGCCTACAATTAAGTATGTGCTAGATCATGACGGTAAGGCAGTGATCTTTTCACATTTGGGTCGGGTAAAGTCATTGGATGATAAGAAAAAGTTATCCATGAAGCCCGTTGCGCAACGATTAGCAGATCTTTTGGGCAAGCCAGTTACGTTTGTCCCCGCTTATGAAGGTAAAGAGCTTGAAGAAGCAATTAACGGTTTGCAAGATGGACAGGTCCTAGTATTTGAAAACACACGTTTTGCTGACATTGATGATCAAGGCAATGAAGTTAAGCATGAATCAAAGAATGACCCTGCTCTTGGTAAGTACTGGGCTTCATTAGGTGATGTCTTTATTAATGATGCCTTTGGTACCGCACATCGTCAGCATGCATCTAATGTTGGTATTGCGTCTAATATTGCCCAAACGGCAGCTGGTTTCTTGATGGAAAAGGAAATCAAGTTCTTGGGTGAAGCGGTTAATAATCCAAAGCGACCATTTGTTGCCATCATTGGTGGAGCAAAGGTTTCAGATAAGATTGAAATCGTTGAAAATCTTTTGCAAAAGGCTGATAAGGTCATTATCGGTGGTGGAATGGCCTATACCTTCGATGCAGCTCAGGGTAAGGCAATTGGTAATTCACTAGTTGAAGAAGATAAGATTCCATTGGCTAAGAAATTGATTGAAGAAGCTGGTGATAAGCTAGTTTTGCCTGTCGATGCGATTGCAGCCGATAAGTTTGCTAATGATGCTGAGACTTATGTGGC---TACGGATGGTATCAAAGATGGTTACATGGGCTTGGATATTGGGCCTGCTTCCATTGAACTCTTTGATTCTGTATTATCAACAGCTAAGACGGTCGTTTGGAATGGACCAATGGGTGTCTTTGAGATGCCTAATTTTGCTAAGGGAACCCTAGCAATTGGTGAAGAATTAGCTAAGATTACCAAGGATAATGATGCAACAACCATTGTTGGGGGTGGAGATTCTACGGCTGCGGTTCAACAATTGGGAATTGCTGATGAATTATCACACATCTCAACCGGTGGTGGTGCTTCTTTGGAGTATCTAGAAGGTAAGGAATTGCCAGGGATTGCTTCAATTTCTGATAAG---TAAATGACAGTTAAAGTTGGTATCAATGGATTCGGACGTATCGGTCGTTTGGCTTTCCGCCGTATCTTTGAATTGCAAGACACAGCTGACGACATCGAGGTTGTTGCCATTAACGATTTGACAAGTCCTGCTATGTTAGCTTACTTGTTGAAGCATGACTCAACACACGGTACTTTGGATGCAGATGTTTCTGCTGATGAAGACGGTATTATCGTTAACGGTAAGAAGTACCATGTTTACGCAGAGCGTAACGCTGCTGATTTGAAGTGGGTTGAAAATGATGGTGTTGAAATCGTCTTGGAGTCTACTGGATTCTATACTTCAAAGGAAAAGGCACAAGCTCACTTGGATGCCGGTGCTAAGAAGGTCTTAGTATCAGCTCCAGCTGGTGATGTTCCTACTGTTGTTTACGGTGTCAACCAAGACATCTTGAAGCCAGAAGATCGGATTGTTTCTGCTGGTTCATGTACAACACAATCATTGGCTCCATTGGCTAATGCATTGAACGAAGAATTTGGAATTGAAGTTGGTACAATGACGACAATTCACGCCTTCACTGCTACGCAAGCTATCTTGGATGGCCCTCGTGGTAAGAAGGCTCGTAACAACCGTGCCGCTTCTGTTAACACGATTCCTCATTCATCTGGTGCTGCCAAGGCCATTGGTTTGGTATTGCCTGCATTGAATGGTAAGTTGGACGGTCATGCACAACGTGTACAAGTTGTTGATGGTTCAATTACAGAATTGACAACTATTTTGAGCAAGAAGGTTACTGCTGACGAAGTTAACGCAGCGGTTAAGAAGTATCAAAATGATTCATTTGGTTACACAGATGAAGAAATTGTTTCTTCAGATATCATTGGCGACACACACGGTGCTGTCTTTGATCCTTCACAAACTGAAGTATTGACTTCAGGTGATTACCAATTGGTTAAGACTGCTGCTTGGTATGATAACGAATACGGTTTCACTTCAAACATGATCCGTACTTTGTTGCACTTGGCATCAATTTAA------------------------------------------------------------------------------------------------------------------------ATGGCAGAATTAGTAAAGATTGTATTTCCAGATGGGGCGGTTAAAGAATTCCCAAGTGATACGACGCCTTTAGAAATAGCTAACAGCATTTCAAAGTCCTTGGCTAAAAAGTCAGTATCAGCTAAACTTAATGGTCACTATGTCGGTATGCATGATGCAATTAAAGAAGGTGGTGATTTTTCCCTCATCACCAAGGATGATCCTGAAGCCTTAGACATTTTGCGGCATTCAGCATCGCATTTATTAGCGCAGGCCCTCTTGCGTCTCTATCCTAAT---ATGCATTTTGGAGTGGGACCTTATATTGATAATGGCTTTTATTATGATACTGATAAGCCTGATG---GTCAGATTACGGTGGACCAATTTCCAGCTATTGAGCAGGAAATGCGTGATATTGTAGCTGAAAATCTGCCCATTGTCTCTCGTGAAATCTCTCGTGACGAAGCATTGGAAATGTTCAAGGATGACCCTTATAAGATTGAGTTGATTAATGACTTGCCAGCCGATGAAAAGATTACCATTGCTGTGCAAGGGGAACATGTTGAATTAGATCGGGGTGGGCTAGTACCATCAACTGGCTGGTTGAAGCACTTCAAATTGACTTCAGTAGCTGGTGCCTACTGGCGCGGAAAATCATCCAATCCAATGCTCCAGCGCATATATGGAACTGCCTTTTGGAATGAACAAGACTTAGCTGATGAGTTGGAGCGCCGTAAAGAAGCCAAGGAACGCGACCATCGTAAAATCGGTGCTGACCAAGATCTCTTCTTTACCTCGCAAGAAGTAGGAGCGGGCCTACCTGTTTGGTTACCAAATGGGGCAGCAATTCGACGGACCCTAGAGCGTTATATTGTAGATCGTGAAGTCCAGGATGGTTATCAGCATGTGAATACCCCTATCTTGTCGAATTTGAATCTATATAAGCAATCAGGCCATTGGGATCATTACAGAGAAGATATGTTCCCACCAATGGATATGGGCGATGGTGAATTCTTAGAGTTGCGGCCAATGAATTGTCCATCACATATCATGGTTTATAAGCATAAGCCACGGTCGTACCGGGACTTGCCTTTCCGAGTGGCAGAGCTTGGCATGATGCACCGTTATGAAAAGTCAGGCGCCTTGACTGGCTTATCCCGGGTACGTGAAATGACCTTGAATGATGGGCATACCTTCGTAACGCTGGATCAAATTGAAGATGAATTCAAGAAGATTCTTGAATTGATGGTAGATGTTTACAAGGACTTTAACATTACAGACTATCGCTTCCGCTTGTCTTATCGCGATCCTGAGAATACGGAAAAGTACTTTGATGATGACGATATGTGGGAGCGGGCTCAGACGATGTTGAAGTCGGCTATGGATGATTTGGGCTTAGATTACTTTGAAGCAGAAGGTGAAGCAGCCTTTTATGGTCCAAAGTTGGATGTACAAATTAAGACGGCTTTAGGTGGCGAAGAAACCCTATCAACGATTCAGTTAGACTTCCTATTGCCCGAGCGGTTTGATGTAACCTATGTGGGGGCTGATGGTGAAAAGCACCGGCCAGTAATGATTCACCGGGGAATCATCTCGACCATGGAACGGTTTACAGCTTATTTGACTGAGATGTACAAAGGGGCCTTTCCAACCTGGTTAGCCCCACAACAAGTGCGCATCATACCAGTCAATCGTGAGGCCCATGGTGACTATGCACAAGCTTTGAAGGAACGTTTAGTTAAGCAGGGTATTCGTGCTAGTTATGATGACCGTAATGAGAAGATGGGCTACTTGATTCGAGATGCTCAGACGGCCAAGGTA-----CCCTATACCTTGGTTGTCGGGGATGACGAGGTTGCCAATGAGTCAGTAACTGTGCGTCGCTTTGGTTCAAAGAAGACCAATACGGAGGCCTGGGATGCCTTTGAACAGGATCTGTTAGCTGATATTGCGCGCAAGTCACGACCTGTTGAATCAGTATCACAAGC------------ATAAATGGCAAAAGAATTGAAATTTTCTGAAGATGCGCGAGCAAAGATGAAGGCCGGAGTTGATCAATTAGCGGACACCGTTAAAACAACAATTGGTCCCAAGGGCCGTAATGTTGTGATTGAGCAAAGTTATGGTGCTCCAACGATCACAAATGATGGAGTAACGATTGCTAAGTCTATTGAATTAGAAGATCATTTTGAAGACATGGGAGCTAAGCTAGTCGCTGAAGTTGCTTCTAAGACCAACGACATTGCTGGTGATGGAACAACTACTGCGACTGTATTGGCTCAAGCTATCATCAACGAAGGCTTGAAGAATGTTACTGCCGGGGCTAATCCAGTTGGGGTTCGCCGCGGAATTGAATTAGCTACGAATGCTGCTGTTCAATCTTTGCATGATATGTCAAAGACGGTTTCAACTAAAGAAGAAATTGCTCAAATTGCCTCAATTTCAGCTGCTAACGAAGAAGTTGGTGCTTTGATTGCGGAAGCAATGGACAAAGTTGGTCATGATGGTGTTATTACCATTGAAGAATCTAAGGGAATTGAAACTACTTTGGATGTCGTTGAAGGAATGCAATTTGACCGTGGTTACATGTCACAATACATGGTGACAGATAATGAGAAGATGGAAGCTAACTTAGATAATCCATTTATTATGATCACAGATAAGAAGATTGGAAACATTCAAGATATTCTTCCTGTTTTGCAACAAGTTGTAGAGCAAGGACGTTCACTTTTGATCGTTGCTGATGATATTACAGGTGAAGCTTTGCCAACCTTGGTTTTGAATAAGATGCGTGGAACCTTTAATGTCGTGGCTGTTAAGGCACCAGGATTTGGTGACCGTCGCAAGGCAATGCTAGAAGACTTAGCTGTTTTGACAGGTGGAACGGTTATTACTGACGAACTTGGTTTGAATTTGAAGGACGTTACCATCGAAAACTTAGGTCAAGCAGCTAAGGTTACAGTTACGAAAGATAGTACGACCGTAGTTGAAGGCGCTGGTGATAAACAATTACTTAGTGAACGTGTCGCTTTAATCAAGGGTCAGATTGAGGAAACTACTTCTGACTTTGATCGTGAGAAGTTACAAGAACGTCTAGCTAAATTAGCTGGTGGTGTTGCTGTGATTAATGTTGGAGCAGCAACTGAGACAGAATTGAAGGAACGTAAGTACCGGATTGAAGACGCCTTAAATGCTACTCGTGCGGCGGTTGAAGAAGGCTTTGTTGCTGGTGGTGGAACCGCATTAGTTAATGCTATTCCAGCTGTTTCAGCTTTAACTGCCGAAGGTGATGTTCAAACTGGAATCAATATTGTTGAACGTGCCTTAGAAGCACCTGTTCGTCAAATCGCTGAAAATGCTGGTTTGGAAGGTTCAGTTATTGTTAATAAGTTGAAGGAACAAACATTAGGAACTGGTTATAATGCTGCTGATGATACTTGGGTAGATATGATTGATGCTGGAATTGTGGACCCAACTAAGGTTACTCGTTCAGCATTACAAAATGCCGCTTCAGTCTCAGCCCTATTGTTGACAACTGAAGCTGTTGTTGCTGAGCAACCAAAGGATGAAA---CAGTTATGCCAGCTGCGC------CACAAGGTGGCATGAACGGTATGATGTAGATGCGTGATATTGATATGCCAGGTAAATATGATGCAAAAGCTGTCGAGGCTGGCCGCTATGATAAATGGTTGGAAGATCAGCGATTTGCACCATCAGCTAATAAAAAGGCTAAGCCTTATTCAGTCGTTATTCCACCGCCTAATGTTACGGGAAAGTTGCACTTGGGACATGCTTGGGATACGACATTGCAAGATATGATTATCCGTCAAAAGCGGATGCAAGGCTATGACACTGTATGGGTGCCTGGAATGGATCATGCGGGTATTGCCACGCAAGCCAAGGTTGAACAACGTTTAGCTAAGGAAGGCGTATCCCGTTATGATTTAGGACGTGAAAAATTCATTGATCAGGTATGGGCATGGAAAAATGAGTATGCTGATACGATTCATGCCCAATGGGCTAAAATGGGCTTGTCACTTGACTATAGTCGGGAGCGCTTCACCTTAGATGAAGGCTTATCAGATGCAGTCAAGAAAGTGTTTGTGGATTTATACAATAAAGGCCTGATTTACCGTGGGGAATATATTATTAACTGGGATCCAAAGGCACGCACAGCCTTGTCAGACATTGAAGTGATTCATCAAGATGATGAGGGAGCCTTCTACCATGTTAAGTATCCCTTTACCGACCCTGAACAAACATATCAAGGTCAGCATTATATTGAAATTGCGACAACCCGACCTGAGACGATGTTTGGTGATGTAGCCATTGCAGTGCATCCAAGTGACGAGCGATACAAAGAATTAGTTGGTAAAACGGTTACCGTACCATTGGTTAACCGTCAAGTACCAATTATTGCTGATGAATATGTTGATCCCGAATTTGGATCAGGAATGGTCAAAATTACGCCAGCACATGATCCAAATGATTTCTTAGTTGGTAATCGCCACGATTTGCAACGTATCAATACTATGAATGAAGATGCAACCATGAATGAGGCGGCTGGAAAGTATGTTGGTATGGATCGCTTTGCGGCACGCAAGGCGATGGTAGCCGATTTACAGGCTGGCGACTACATGATAGCCGTTGAACCAATTGTTCATTCGGTTGGTCATTCTGAACGGACTGGCGTACAGGTTGAATCACGACTATCAACACAGTGGTTTGTTAAGATGAAACCGTTAGCACAGGCGGCCTTAGATATGCAAAAAAGTGATGACCGCGTTGACTTCTTTCCACCACGTTTTGAAGAAACCTTTACGCGTTGGATGGAAAATGTTCATGATTGGGTCATTTCACGCCAGTTATGGTGGGGTCACCAAATTCCTGCCTGGTATCACAAGGATACTGGTGAAATGTATGTTGGAGAGACCGCACCGGCTGATATAGAAAATTGGGTTCAAGACCCCGATGTTTTGGATACGTGGTTTTCATCAGCCCTTTGGCCATTTTCAACCATGGGTTGGCCAAATGAGGATGCAGCAGACTTTAAACGCTATTTCCCAACGGATACGTTAGTTACCGGTTATGATATTATTTTCTTCTGGGTGGCCCGGATGATGTTCCAGTCTAAGGAATTTACTGGCCGGCGGCCCTTTAAGAATGTTTTGATTCACGGTCTAATCCGGGATGAACAAGGTCGTAAAATGTCCAAGTCATTGGGCAATGGAATCGATCCAATGGATGTGATTGACCAGTATGGAACAGATGCTTTGCGTTGGTTCCTAGCGACAGGGTCAACCCCTGGTTTGGATGTGCGTTTCTCTTATGCCAAAATGGATGCTGCTTGGAACTTTATTAATAAAATTTGGAATGCTGCCCGTTATGTCATTATGAATTTAGCAGAGGATACCAAGGCCGAATTGCCAACAGATTTGACTAGTCTATCACTAGCGGATAAATGGATTCTTTCACGTCTAAATGACACGGTTGAAAAGGTGACTAAAGACTTTGATAAGTTTGAATTTGGTGAGGCCGGTCGCGCCCTTTATAATTTCATTTGGAATGACTTTGCCGATTGGTATATTGAAATGACAAAGGAAACATTGAGTGGGACGGATGAGACAGCTAAAGAAACGGTACAAGCTGTTTTGGCCTATGTTTTGGACCAAACCTTACGTTTGTTACACCCAATCATGCCCTTTGTAAGCGAAAAAATATTCCTAGAGATGCCGCAACCAAGCGCTGACTCATTAGTCACCGCAAGGTATCCGACTGTGCATCCAGAATTAAGCAATCAGGGTGCTGAGGCTGATTTTCAGAGTTTGGTTGACTTGATTACCGCTGTGCGGACGATCCGCACAGAAGCAAATGCGCCCATGTCAACACCAGTCGACGTCTTAATCCGGACAAATGATGCTAATTTAGAGCGGATCTTTAAGGATAATGAAGACTATATCACGCGCTTTGTACGGCCAAAGACAGTCACTATTGCAAGTGATATCGTTGCACCAGCGCTATCAATGTCAAAGGTGATTACAGGTGCCGAAGTCTTTGTACCGTTGGCTGAATTGATCAACTTAGATGAAGAAATTGAACGTTTGCAGGGTGAAATTAAAAAGTTTGCTAATGAAGTAAAACGCAGTGAGCATAAATTGGCTAATGATAAATTTGTTTCTGCTGCTCCTGAAAAGGTTGTTAAGGCTGAACGTGAAAAGTTAGCTGACTGGCAGGCAAAGTTAAAGGCCACAGAAGAACGGATAGCAGAGCTAGAGGCTGCC---CGTTAAATGGATGAAATCCGTGAATCGCTTTTAAAAAAATCTAAGGCAAGTAAAGTTGAACAGTTCGGACGTTATTTGTCATTGTCAGCCCTTGCATTAATCGTCTTAGTTGTGCTATCAATTTTCTACTTTGTGGCAACTAAGGGTCTAGCAACTTTTTTTGTTGATAAAGTTAATTTTTGGTCATTTTTGACTGGCTCACACTGGGCGCCTGGTCAGCTTGATAAAGCCGGTCACCAAATGGTTGGGGCAGCTCCAATGATTGTTGGCTCATTTTTGGTAACCTTGTTATCAGCTTTAATTGCAACACCTTTTGCAATTGGAACAGCCATCTTTATGACTGAAATTTCACCCAAACGTGGCGCTAAAATTCTAGGTCCAGTAACGGAACTATTAGTTGGAATTCCTTCCGTTGTTTATGGTTTTATTGGTTTATCTGTAATCGTACCGGTAATGCGGTCAATCTTTGGTGGATCAGGGTTTGGAATCTTGGCCGGGTCACTTGTCTTGTTTGTGATGATTCTACCAACAATTACTTCAATGACCGTCGATACTTTGAAATCAGTACCACGTCACTATCGCGAGTCAGCCTTGGCTCTAGGATCAACACGTTGGCAAATGATTTATAAGGTGATTTTGCGGGCAGCAACTCCTGGAATTTTGACCGCTATCGTTTTTGGAATGGCGCGGGCTTTTGGTGAAGCTTTGGCCGTACAAATGGTGGTTGGTAATGCAGCCTTGATGCCAAAGGACTTAACATCACCAGCAGCGACACTAACATCAGTTTTGACCCAAGGAATTGGTAATACTGTCATGGGAACTTTACCAAATAATGCGCTTTGGTCTTTGGCCTTAATTCTTTTGATGATGTCACTGTTCTTTAATTTGGTTGTGCGGGCAATTGGTAAGAAAGGAGCCATCTAA------ATGCAATTGAATTTAACTAATTTAACGATGTTCGCGCACCACAAAGGTGGCGGATCATCTGCTAACGGTCGTGACTCTGCTGGTCGTCGCCTAGGAACTAAGCGCGCTGACGGACAAGATGTTACAGCTGGATCAATTATTTATCGTCAACGGGGAACACATATCTATCCAGGGGCCAATGTTGGTCGCGGTGGTGATGATACCTTGTTTGCTTTGACAGATGGTGTGGTTAAGTTCGGTCGTTTGGGCCGTGACCGCCGTCAAGTATCAGTGATCTCTCGTGAAGAATACAACGAAATGATCGCTAAGTAAATGGCAGCATATGCAATTATTGAGACTGGTGGAAAGCAATATAAGGTTACACCAGGTGACGTGATTTACGTTGAAAAGCTTGAAAACGCTGAAGGCGATAAGGTTGTCTTTGATAAGGTTGTCTTTGCTGACGGTAAGATTGGCGCCCCTTACGTAGAAGGTGCATCCGTTTCTGGAACCGTACAAAAGCAAGGCAAGCAAAAGAAGGTTGTTACCTTTAAGTATAAGCCTAAGAAGGGCTCACATTCTAAGCAAGGTCATCGTCAACCTTATACTAAGGTTGTCATTGACGCGATTGCCTAGATGACAAAACATAAGTATTCAAAGAATGAAATTAAAGAGATTATTGCAAAAGAAAATGTACAATTTTTGCGGCTTCAATTTACGGACGTTTTTGGAACCATTAAAAATGTCGAGGTACCAGTATCACAGGTGGATAAAGTACTGAATAATAAGATGATGTTTGATGGTTCATCTATTGATGGTTTTGTTCGAATTGAAGAGTCTGATATGTATTTGTATCCTGACCTAGATACCTTCATGATTTTTCCTTGGGCAACCGATGAAAACGGGGGTAAAGTTGCTCGTTTAATCGCAGATATTTATACAGTTGATCATCAACCTTTCGCGGGAGATCCACGTAGTAATTTGAAACGTGTCTTGAAAGATATGCAAAAACGAGGATTTAAAGAATTCAATTTGGGTACTGAGCCAGAATTTTTCTTATTTAAAATGGATGAAAATGGTGAGCCAACCATGAAATTAAATGATCATGGGGGGTATTTTGATTTGGCTCCATTGGATTTGGGTGAAAATACTCGACGTGAGATTGTTTTGGAAATGGAAAAGATGGGCTTTGAAGTTGAAGCAGCGCATCATGAAGTCGCTCCTGGACAACATGAAGTTGACTTTAAATATTCAGATGCTTTAGATGCGGCTGACAACATTCAAACTTTTAAGATTATTGTTAAAACGATTGCACGTAAACATGGTTTATATGCAACTTTCTTGCCTAAACCGGTAACAGGCATTAACGGGAATGGAATGCATGTTAATATGTCGCTTTTCAATGAAAATGGTAACATTTTTTATAATGAAAGTGATGAATTACAATTATCAGAAGAAGCTTATCAATTCATGGGCGGAATTTTGGAACATGCAGCCTCATTTACGGCTATTACAAATCCAACAGTAAACTCATATAAGCGTTTGACACCTGGTTTTGAGGCTCCTGTTTATGTAGCTTGGTCGGCTTCTAATCGTTCGCCAATGGTTCGAATTCCAGCAGCGCGTGGAAATTCAACCCGTTTAGAGTTGCGTTCAGTTGATCCGACTGCCAATCCGTACACTGCGTTTGCAGCTATTTTAACTGCTGGTTTAGATGGACTTGATCGCGAATTAACACCAAATCATGCGGTGGATCAAAATATTTATCTAATGGATGAAAACGAGCGGAAAAGGGCAGGAATTACTAATTTGCCAGATACACTATTGGCAGCATTAGATCAATTCGAAGAAGACGAAACCATGGTAGATGCTTTGGGAAAAAATATGGCTAATACTTTTGTTGCTGCTAAACGAGTTGAATATGCTTCATATCGGCAACATGTGTCACAGTGGGAAATTGATACGTATATTCAACAATATTAAATGAGTTTAATTCAAGATTTAGAAAAACTACGGCAACAAGCTTTACAAGATATTGATGAAAAAAGTAAAAATGCACAAGAC---TTACAAAATGCACGTGTTAATTGGTTAGGTAAGAAGGGTTCATTGACGAATATTTTGCGGGGGATGAAAGACTTAACACCTGAAGAACGCCCAACAGTGGGATCAATGGCTAATGAAATTCGTGATGCCATCACGGATGCAATTGCAGAACGACAAGTTGAATTTGAAGCAGCTGCTTTGGAACGTCAATTACAAAAAGAAACATTGGATGTTACACTGCCTGGTCGTAAAGTTCAACAAGGACAGCCCCATGTGTTACAACAAATTATTGATGAACTAGAAGATCAATTTATGGGAATGGGTTATCAAGTCATTGCTGGTCCTGAAGTCGAGCAAGACAAATATAACTTTGAAATGATGAACTTGCCAAAAGACCACCCAGCTCGTGATATGCAAGATACATTTTATATTACGTCTGATCTCTTGATGCGGACACAAACTTCACCAGTACAGGCCCGAACATTAGAACAACACGATTTTACTAAGGGTCCATTAAAGATGATATCACCCGGGCGAGTTTACCGACGTGATACTGATGATGCAACACATTCACATCAATTCCATCAAGTTGAAGGTTTAGTGATTGATAAAAATATTACGATGGGAGACTTAAAGGGAACCCTTTTGGCAGTCGCTCATCAATTATTTGGTTCTGATCATGATATTCGTTTACGACCATCTTATTTCCCCTTCACAGAGCCTTCTGTTGAAGTTGACATATCTTGGGGACCAGTAACTGCTAAAACAAAGCCAGAAGATATTGAATGGATTGAAGTTTTGGGAGCTGGGATGGTTCATCCTAATGTTTTGGAAGCAGCGGGTGTCGATTCAAGTGTTTATGGGGGCTTTGCCTTTGGAATGGGTCCAGATCGATTTGCCATGCTAAAGTATGGGGTTGAAGATATTCGTAATTTCTACCTCAATGATATGCGCTTCTTAACGCAATTTGACCAGAAAGGATAAATGGAATTAGCTGAAGCACGGCATTTATTTGAAGAGGCAGCCCAGGAAGTGACTGCCTTTGGTGATAGTCTTGACCTGCCAGCATTAAATGATGAAATTGCGGCCAATGAAGACGATATGAGTCACCCTGATTTTTGGAATGACCATGAAGCCGCCCAAAAGGTGATTGATGCTAATAATGCCCTTAAGGAACGCCGGGATAACTATCTGAAACTGGTCCAAGAGGTAGAAGAGGTAACAACGGCTTTAGATCTCTTAGCTGAGTTACCGGATCCTGATATGCAGGCCGAGATGGAAACGACCCTGCAAACACTTTTAACTGATTTAGAGGCTTATCGGTTAGGCCAATTATTAGATGGTCCCTATGATCAAAATAATGCCATCCTCGAGATTCACCCGGGTTCTGGGGGAACTGAATCCGCTGACTGGGGGGCTAATATGCAACGGATGTATACCCGTTGGGCAGAAAAGCATGCCTTTAAAGTAGAATTAATGGATTATCATCCCGGCGATGTGGCTGGGATTGATTCAGCGACCTTGAAAATTAGTGGCCATAACGCCTACGGTTACTTACGGTCTGAGCGTGGAGTGCACCGCTTTGTACGGATATCACCCTTCGATTCAGCAGGTCGGCGCCATACATCCTTTGTTTCTATTGATGTGATGCCAGAGCTTGATGATTCAGTGGAGGTAACGATTAACCCTGCTGATGTTAAAATGGATGTTTACCGGGCCTCTGGGGCAGGGGGACAACACATCAATAAGACCTCATCGGCGGTGCGTTTAACCCACTTGCCAACTGGTATCGTGGTCGCTTCTCAGCAAGAACGGTCCCAGTTTCAAAACCGGGATGTAGCTTATAATATGCTGCGAGCTAAGTTATACCAGCGGGAACTCGATCAAAAAGAGGCTGAACGGGCTAAAATTGCGGGGGAACAATTGGAAAATGGTTGGGGTTCACAAATTCGTTCCTATGTTTTTCAACCCTATCGCATGGTTAAAGACCATCGGGATAACTACGAGTCTGGAAATCCCCAAGCCGTGATGGATGGCGACTTAGATCCTTTTATCGATGCGTATTTACGGTGGAAATTAGCACAAGAAAATCCAGAATAAATG---AAAATTTTTGCGTATGGTATTCGAGAAGATGAGCAAGCTGCATTAAAGGAATGGATGACAAACCATCCAGAGGTAGAAGTTGGTTATACAGATAAATTATTAAATCCACAAACAGCACAACTAGCAGCTGGTGCAGATGCAGTTGATGTTTATCAACAATTAGCATATACCCCCGAAACATTGACTGCCTTGCACGAGCTTGGAATCAACAAGATGTCACTACGTAATGTTGGAACAGATAATATTGATTTTGAAACGGCACGTCGCTTTAATTTTTCAATTTCAAATGTCGCTGTTTATTCACCAAATGCGATTGCCGAACATGCAGCCATTCAAGGTGCACGTATTTTGCGTCAAACGAAGCCCTTAGATCATAAGATTGAAAACCATGATTTGCGTTGGGCACCAACAATTGGACGTGAAGTTCGTATGCAAACGTTTGGTATTATTGGAACTGGTCACATTGGTCATGTGTTGATTGATATTTTACAAGGATTCGGTGCTAAAGTAATTGGTTATGATGTTTATCGTAATCCAGAACTAGAAGCAGAAGGTATCTATGTTGATTCATTAGATGAATTGTATGCACAATCAGATGTTATTTCATTGCATGTCCCAAGTTTGCCAGAAAATTATCACATGATTAATGATGAAACAATTGCTAAGATGAAGGATGATGTTGTCTTAATTAATGTTTCACGTGGTGATTTGATGGATATCGATGCCGTAATTAATGGCTTAGACTCAGGCAAGATTTTTGGTCTAGCAATGGATGTTTATGAAAAGGAAGTTGGCTTGTTTAATAAGGATTGGTCAAATGACAAGTTGCCTGATGAAAAGATTGCAGATTTGATTGCTCGTGAAAATGTATTGGTTACACCACATACTGCTTTCTATACAACTAAGGCTGTCTACGAGATGGTAACGCAATCAATGAATGCTTCATTAGCTTTTATTAAGGGTGATGAAACAGCCAATGAAGTAAAGTATTAAATGAATCCAATTCCATACGTCATTGAACAATCTGCACGTGGAGAGCGTTCATATGACATTTATTCACGTTTACTAATTGATCGTATTATTATGTTGACGGGTGAAATCAACTCAGCAATGGCTGCGACAATTAAAGCACAATTATTATTCTTAGATGCACAAGATCCTGATAAGGACATTTATATGTATATTGACTCACCAGGTGGTGAAGTGATCGCCGGTATGTCAATTTATGATACGATGAACTTTGTGCATGCTGATGTACAAACAATTGTTGTAGGTTTAGCTGCTTCAATGGCTTCTATCTTAGCTTCATCAGGAACAAAAGGGAAGCGCTTCATGCTACCTAATTCTGAATTCCTAATTCATCAACCAATGGGCGGAACGCAAGGACAAGAAACTGAAATGAAAATTGCTTATGAGCAAATTTTCAAGACACGAAAGCGTTTAGCACAAGTTTTGGCTGAAAACTCTGATCAACCTTTAGAGCGTGTTAATAAAGACATTGAACGAGATCACTGGCTTGATGCTGATGAATCTTTGGAATATGGCTTGATTGACAAAATTTTGAAAAACGTTAGCG---------------ATAAA---TAAATGTCTACTGTACAATATTACGGAACTGGTCGTCGTAAGAACTCTGTTGCCCGTGTACGTTTAGTACCTGGAACTGGAGCAATTACTATCAACGGTAAGTCAGCCGAAGAGTACATTCCTTTCGCTAATTTGCGTGAGGTTATGATCCAACCATTTAACACTACTGAAACTTTGGGAAACTATGATGTTTTGGTTAACGTTAACGGTGGTGGATTCTCAGGTCAATCAGGTGCCATTCGTCATGGTATCTCACGTGCATTGTTAGAAGTTGATCCCGAATTCCGTGGAGCATTGAAGGCAGCAGGATTGTTGACTCGTGACTCACGTATGAAGGAACGTAAGAAGCCAGGACTTAAGAAAGCCCGTAAAGCTTCACAATTCTCAAAGCGTTAAATGCGTACAACTTATATGGCAAAGCCAGGTGAGATCGAGCGTAAGTGGTATATTCTTGACGCAACTGATGTCCCATTGGGTCGTTTATCAACGGTCGTGGCTTCAATCTTGCGTGGTAAGAATAAGCCTACTTTTACGCCTAATGTAGACACTGGCGACAACGTAATCGTTATCAATGCAGGTAAGGTAGCCTTGACTGGTCACAAAGACAAGAACAAGATTTACTACCACCACTCAAACCATCCTGGTGGTTTGAAGGAACGTGCTGCTGGTGATTTGCGCGAGAAGAACCCACAACGTTTGATTGAACTTTCAGTTCAAGGTATGTTGCCAAAGGGAACGCTCGGTCACCAACAAGCTTTGAAGTTGCATGTATTTGCTGGCTCAGAGCATAACCACGAGGCCCAAAAGCCTGAGTTGTTGGACATCAACAGCTTAATCTAAATGGCTTTTGATAAGGATTCAATCATCGCTTCATTGAAGGAAGCAACGATCATGGACTTGGCTGACTTGGTTTCAGCTATCGAAGAAGAATTTGGTGTTTCAGCTGCTGCCCCTGTTGCAGCTGCTGGTGTTGCTGGTGG---CGAAGCTGCTGCACAAACTGAATTTAATGTTGAATTGGTTTCAGCAGGTAACGCTAAGGTTCAAGTAATCAAGGCTGTCCGCGAAGTTACTGGTTTGGGATTGAAGGATGCTAAGGGACTTGTTGACAACGTACCTTCAGTTATCAAGGAAGCTGTTTCAGAAGACGAAGCTAACGAATTAAAGGCTAAGTTGGAAGAAACTGGAGCCGAAGTTACTGTTAAGTAAATGAGTGAAGCAAGTGTTGCTTTAAAAGCACAACAAGTTGCTGAAGTCGCTGATAAGTTCAAGGATGCAACCACTGCCTTAGTTGTGGATGTTCGTGGCTTAACAGTTGATGAGTCAAACAGCTTGCGTGCTGATTTACGTAAAGAAGGCGTGCAATTAAAGGTTATCAAGAACAAGGTATTGACGCGTGCTGCAGAAGCCGCTGACTACGCCGAATTGAATGACCTTTTTGCTGGCCCTTCTGCGATTGCCTTTTCTGATGAAGATGCAATTGCCCCAGCTCGTGTATTAAAGAAGTATGCGGATGAAATCGATGCCTTAGAAATTAAGGGTGGTTTCGTTGACGGTAAGGTTGCATCAATTGAAGAAATCAATAAGTATGCATCATTGCCAGACCGTGATGGTTTGCTATCAATGTTGTTGTCAACATTGCAAGCACCTATCCGTAACGTGGCTTACGCTATTAATGCGGTTAAGGATGCCAAGGACGAAGCTGCTGAAGCTTAAATGGCTAAAAAGTATGGTAAGAAGTATTTAGCAGCTGCCGAAAAAGTCGATCGTGACAAGTTGTACTCAATCGACGAGGCTGCTGCCTTGGTAAAGGATATCGCCTATGCCAATTTTGATTCAACTGTTGAAATTGCATTTAATTTAAACGTAGATACGCGTCAAGCAGACCAACAACTACGTGGCGCCGTGGTTTTGCCTAACGGAACTGGTAAGGACCAAACCGTTGTAGTCTTCGCCCAAGGTGATAAGGCTAAGGAAGCTGAAGCAGCTGGTGCCGATGTTGTCGGTGGTGCTGACTTGGTTCAACGGATTTCAGATGGTTGGATGGATTTTGATGTTGCCATCGCAACCCCTGATATGATGGCTCAAGTTGGTCGTGTCGGCCGTGTCTTGGGACCTAAGGGCTTGATGCCAAACCCTAAGACTGGTACGGTTACTTTTGATGTCGCTAAGGCGGTTTCAGATGCTAAGTCTGGTCAAGTAACTTACCGGACTGACCGTGACGGAAACGTTGCCGTTCCAGTTGGTAAGGTATCATTTGATGCCGACAAGCTTGCCGGTAACATCAAGGCTTTGGCTGACTTAATTGTAAAGTCACGCCCAGCTACGGTTAAGGGAACTTACGTGCAACACGTATCACTTTCTTCAACCTTTGGACCTGCTGTCAACCTTGATCCAAC---TTCTTTGTAAGTGGCTAAGAAAGTTTCAAGTATTGTTAAGTTGCAGATTCCAGCCGGTAAGGCTACACCTGCACCTCCAGTTGGACCTGCATTGGGTCAAGCTGGTGTTAACATCATGGGGTTCGCAAAGGAATTTAACGCACGTACTGCTGATCAAGACGGTATGTTGATCCCTGTAGTTATTACTGTATATGAAGATCGTTCATTCGAATTCATCACTAAGACGCCTCCAGCAGCAGTTTTGCTAAAGAAGGCAGCTAAGGTTGAAAAGGGTTCAGGAGAACCTAACACGAAGAAGGTCGCAACAGTTACTGCAGCTCAAGTTCGCGAAATTGCAGAAACTAAGATGCAAGATCTAAACGCAGCTGACGTAGAAGCAGCTATGCGCATGATTGAAGGTACAGCACGTTCAATGGGATTCACTGTTGAAGGTTAAATGGGATACCGTAAGTTAGGACGTTCTAGCGCACAACGTAAGGCTTTGTTGCGCGACTTGACAACACAATTGTTGATCAATGGTTCAATCCAAACTACAGAAGCACGTGCGAAGGAAGTTCGCCGTACTGCTGATAAGATGATTACTTTGGGTAAGCATGGAGATTTGGCTTCACGCCGTAAGGCTGCTGCTTTCCTACGTAACGTAGTTGCGGACGTAAACGTTTCTGATGAAGAAAACGTTAAGATTCAAAATGCTGTGCAATACTTGTTTAACGAAGTTGCACCACGCTTTGAGGGTCGTGCGGGTGGTTACACTCGTATTCTAAAGATGGACCAACGTCGTGGAGACGCTGCTCCTATGGTTCTTTTGCAATTGGTTGACTAAATGCTTGAATTCGAAAACCCAAAGATCACTCTTGTTGAAGATAGTAACAATTACGGTAAATTTGTAGTTGAGCCTTTAGAGCGAGGCTATGGAACAACGCTTGGAAATTCTTTGCGTCGTGTATTGTTATCTTCATTGCCAGGAGCAGCGATCAATTCTGTACAAATCGATTCTGTTTTGCATGAGTTTTCAACAATCGAAGGGGTTGTTGAAGATGTTACGCAAATTATTTTGAACTTGAAAAAAGTTTCATTACAGATCGAAAGTGATGAGGAAAAAACACTTGAAATTAATGTCGCTGGACCAGCAACGGTAACCGCAAGCGATATTACTGGAGACAGTGATGTAACCATCTTAAATGATGATTTATACATTGCAACTGTTGCAGCGGGGTCTACCTTGCACATGACTTTGACTGCTGAACGTGGTCGTGGTTATGTTTCGGCTGATCAAAATAAGGAATTGCATGAAGATTTGCCAATCGGCGTTCTTGCAATTGACTCTATTTTTACCCCTATCGAACGTGTAAATTATCAAGTTGAAAGCACTCGTGTTGGTCAACGTGATGATTTTGACAAACTCACTTTGGATGTCTGGACCGATGGTTCATTGACTCCAACAGAAGCTGTTTCTTTAGCTGCACAAGTTCTTTCATCACATTTGAACGCATTCGTTGAAATGTCTGAGCGTGCAGTTAAGGCTCAAGTGATGGTCGACAAGGAAGAAACTGTTGCGCCTAAGCATACTGAGATGCCAATCGAAGAGCTTGACTTATCAGTTCGTTCATATAATTGTCTCAAACGGGCCGGAATTAACTCTGTTCAAGAGTTAGTAGACCGGACAGAAACACAGATGATGTCTGTTCGTAACCTCGGTCGGAAGTCACTTGACGAAATCCAAGATAAACTTGCTTTGATGGGTCTTGGATTCCGTAAGGAAGATTAAATGGCAGGTCGTAATAATCGTAAGCGTCATATTAAAAAGAATATTGAAAGTGGTGTTGCACATATTCACGCAACATTCAACAATACGATCGTAATGATCACTGATGTTCAAGGTAACGCTGTTGCTTGGTCATCTGCTGGTGCTCTTGGTTTCAAAGGTAGCCGTAAGTCAACGCCATTTGCTGCGCAAATGGCATCTGAGGCTGCTGCCAAGGGAGCGATGGAAAATGGTATGAAGACAGTTGAAGTAACTGTTAAGGGTCCTGGTTCAGGACGTGAATCTGCTATCCGTGCTTTGGCCGCTGCAGGTTTGGAAGTTTCTTCTATTAAAGACGTAACTCCAGTACCGCATAACGGTTCTCGGCCACCAAAGCGTCGTCGTGTCTAAATGGCTCGTATTGCAGGAATAGATTTGCCTCGCGATAAGCGTATCGTGATCGCATTGACATATGTATACGGAATCGGTAACACTACTGCTCAAAAGATTTTGGCAGAAGCTGGAGTTTCTGAAGACGTACGTGTTCGTGACTTGACACCCGACCAAGAAGATTCAATTCGCGCAATCGCGGATGGAATCAAGGTGGAAGGTGACTTACGTCGTGAAGTATCAATGAACATTAAGAAGTTACAAGAAATTGCATCATACCGTGGAATTCGTCATCGTAAGGGATTGCCTGTTCGTGGTCAAAATACCAAGAACAACGCCCGCACGAGCAAAGGCCCAGCTGTTGCAATTACAGGTAAAAAGAAGTAAGTGGCCAACGATGTTATTGAAATTTCTGGTGTGGTAAAGGATACTTTACCAAATGCCATGTTTACCGTTGAATTAGAGAACGGCGCCGAAATCCTTGCGCATGTCTCAGGTAAGATTCGAAAGAACTTTATTCGAATCCTTCCAGGAGATCATGTTAAAGTTGAGATGTCGCCATATGATTTGACTAAGGGACGGATTACTTTCCATT---TTAAGTAAATGAAGCTTAATGAACTCCAAACTTCTGCAGGTTCACGTAAGGTCCGCAATCGTGTGGGTCGTGGTGAATCATCCGGAAATGGTAAAACTGCAGGACGTGGTCAAAAGGGTCAAAAAGCACGTGGTAAGGTACGGATGGGCTTTGAAGGTGGTCAAATGCCACTCTTCCGTCGTAAGCCAAAGCGTGGCTTTACTAACATCAGCCGTAAGGAATACGCTGTTGTTAACCTAACTGCATTGAACCAATTTGATAACGGCACTGAAGTAACGCCTGACTTGCTAAAGTCAGCCGGTGTTATCAAGAAAACTTTGAGCGGCGTTAAGATTTTGGCTGATGGACAATTAGACAAGTCATTAACTGTTAAAGCAGATAAGTTCTCAGCTAAAGCTGTTGCAGCGATCGAAGCTGCTGGTGGTAAGACTGAGGTGATTTAAATGGCTAATATTGATCCAAACACACTTGGAGAATTAGAAGAAAACGTTGTGGCCATCAACCGTGTTACCAAGGTTGTTAAAGGTGGACGTCGTTTGCGTTTCGCCGCTTTGGTAGTTGTTGGTGACCGCAATGGGCATGTTGGTTTCGGTACTGGAAAGGCACAAGAAGTGCCTGAAGCTATCCGGAAGGCTGTCGAAGATGCAAAGCGTAATATCATTTCTGTTCCTACAGTTGGAACTACCCTCCCTCATGATACAGTAGGTGTCTACGGTGGTGGACGCGTCTTGTTGAAGCCAGCCCTTGAAGGTGCTGGTGTGGCCGCTGGTGGTGCTACGCGTGCCATCTTGGAATTGGCTGGGATTGCCGATGTGACTGCTAAGTCACTTGGTTCATCAACACCAATCAACGTTGTTCGCGCAACTTTTGCTGCTATTCAATCATTGAAGAGCGCAGATGAAGTTGCAGATACGCGTCAGGTCTCACTCGAGCACTTGGCAGATTAAATGATTACGAAGTCAGACAAGAACAAGGTGCGCCAACACCGGCACACACGCGTTCGTGGTAAGATTTCTGGTACTGCGAAGCGCCCACGCTTGAACGTTTACCGTTCTAACAAGAACATCTACGCGCAATTAATTGATGACGTAGCGGGTGTGACGCTTGCTAGTGCCTCAACTTTGGATGCATCAATTGCTGATGCACCAAAAACTGAACAAGCTGCTCAAGTTGGTGCATTGATTGCCAAGAATGGTCAAGCTGCTGGAATCGAAGAAGTTGTCTTTGATCGTGGTGGTTATTTGTACCATGGCCGGGTTCGTGCATTGGCTGAAGCTGCTCGCGAAGCTGGTTTGAAGTTCTAAATGAGTCGTATCGGAAACAAAGAGTTGACTTTGCCTGAAGGCGTTGAGATCTCTGTTGATGGTAACCACGTTACTGTTAAGGGACCTAAGGGTGAACTTTCACGTGAAATTTCTAGTGAAATCGAAATGGTTGTTGATGGTAACACTGTTTCATTTAACCGTTCTTCAGATGACGGTCGTACTAAGGCACTTCACGGAACTACTCGCGCCAATGTTGCAAACATGGTTGAGGGTGTTACAGAGGGCTTCAAGAAGACTTTGAAGTTGGTTGGTGTTGGATACCGTGCAGCAAAGCAAGGTAGTGATCTTGTTTTGAACGTTGGTTACTCACACCCCGTTACCTTTGCTGATCGTGAAGGATTGACTGTTGAAGTTCCTGACTCTTTGACAGTGGTTGTTGGTGGAAATGACAAGCAACGAGTTGGCGATTTTGCCGCTGAAATTCGTGCCGTTCGGTCACCAGAACCATATAAGGGTAAGGGAATTCGCTACGAGAACGAACACGTTGCACGTAAGGAAGGTAAGACTGGTAAGTAAATGTCAATGACTGACCCAATTGCAGATTTCTTGACTCGCATTCGTAACGCCAACATGGTTCGTCACGATTCAGTTGAAGTTCCTGCATCTAAGATCAAAAAAGACATCGCTGAGATCTTGAAGAACGAAGGCTTTGTCCGTGATGTTGAATACATTGATGATGATAAGCAAGGTGTAATCCGTGTGTTCCTTAAGTATGGTGCTGATAAGCAACGCGTTATTTCAGGTTTGAAGCGTATTTCAAAGCCTGGATTGCGTTCATACGTTAAGGCCGATTCATTACCAAAGGTTTTGAATGGTTTAGGAATTGCTATCATCTCAACTTCTGAAGGTGTTATCACCGATAAGGAAGCTCGCGCCAAGAACATTGGTGGCGAGGTATTGGCATACGTTTGGTAAATGGCAAATCGCTTGAAAGAAAAGTATGTTAATGAAGTTCAACCTTCATTGATCGAAAAGTTTAACTACAGCTCAATTATGCAAACTCCAAAAATCGAAAAGATTGTTTTGAATATGGGGGTTGGTGATGCTGTATCTAACTCAAAGAACTTGGATGAAGCTGTTGCAGAATTAGAACTAATTGCTGGTCAAAAGCCAGTCGTTACTCGTGCAAAGAAGTCAATCGCTGGCTTCCGTTTGCGTGAGGGAATGGCAATCGGAACTAAGGTTACGTTGCGTGGAGAACGAATGTATGACTTCTTAGATAAGTTGATCAACATTTCTTTGCCACGTGTTCGTGACTTCCGTGGAGTTTCACCAAAGGCCTTTGATGGTCGAGGAAACTACACTTTGGGAATCCGTGAGCAACTTATTTTCCCTGAAATTGATTACGATGCAGTTAACCGCGTACGTGGTTTGGATATTGTAATCGTAACTACTGCTAACTCTGATGAAGAGTCACGTGAGATGCTTACTCAATTGGGTATGCCTTTCACTAAATAAATGTTTGTAAAGACAGGTGACAAGGTGGTTGTGATCGCCGGTAAAGACAAGGGCAAGAAGGGCGAAGTTATCAAGACGTTAGCTAGCCAAGATCGTGTCGTTGTCGAAGGTGTTAACATGATGAAAAAACACCAAAAAGCCAACAACCAATACCCACAAGGTGGAATTATCGAGCAACCTGCTCCAATCCACGTTTCAAACGTACAATTGCTTGACCCTTCTACTGATGAACCAACCAAGGTTGGTTACAAGGTTGAAGATGGTAAGAAAGTACGCTTTGCAAAGAAGTCTGGAAAGACTTTAGCATAAGTGATTCAACAAGAGAGTCGTTTAAAGGTTGCGGACAATTCTGGTGCGCGCGAAATCTTGACCATCAAAGTTTTGGGTGGTTCAGGACGTAAGTTTGCTGGTATCGGTGACGTCATTGTCGCAACTGTTAAGCAAGCTATTCCTGGTGGTACTGTGAAGAAGGGTGACGTTGTTAAGGCTGTTATCGTTCGGACTGTTTCAAGTAGTCACCGTGCTGATGGTTCATACATTAAGTTCGATGAGAACGCTGCAGTTATCGTCAAAGATGACAAGAGCCCTGTGGGCACTCGTATCTTCGGACCAGTTGCTCGTGAACTACGTGACAATGATTTCATGAAGATTGTTTCATTGGCACCTGAAGTTTTGTAAATGACTGAAGCTCGTAATGCACGTAAGGTTTACACAGGCCGCGTGGTTTCAGATAAGATGGATAAGACAATTTCTGTTGCCATTGAAACTTATAAGAACCACCCAGTTTATGGAAAACGTGTTAAGTACACGAAGAAGTTTAAGGCTCACGATGAAAACAACGAAGCTAAAGCAGGAGATATGGTACGTATCATGGAGACACGTCCAACTTCAGCTACAAAGCGCTTCCGTTTGGTAGAAATCGTCGAGAAGGCTGTTATTATCTAAATGAAGATCAAGGATCTAAAAAACGAAATCAAGGGTCTAAGTACTGCTGAATTGGTTGCCAAGGAAAAGAGCTACAAGGAAGAATTGTTTAACCTACGCTTCCAACTAGCAACTGGTCAACTTGAAAACACTGCACGATTGGCTGAAGTACGTAAGCAAATCGCACGTATTAAGACTGCTATTCGTCAAGACGAACTAAACAAGTAGATGTTAGTTCCAAAGCGTGTTAAGTACCGTAAGCCACATCGTGGACACATGCGCGGTGAAGCTAAAGGTGGTAAGGCAGTTGCTTTCGGTGATTTCGGATTGCAAGCAACTACGTCTCACTGGGTTTCAAATCGTCAAATCGAAGCTGCTCGTGTTGCCATTACTCGTTATATGAAGCGTGGTGGTAAAGTTTGGATTAAAATTTTCCCACACTTGTCATACACTTCTAAAGGTGTTGGAGTACGTATGGGTAATGGTAAGGGTGCCCCAGTTGGTTGGGTTGCCCCAGTCAAGCGTGGTAAGGTAATGTTTGAAGTCGGCGGTGTTCCTGAAGAAGTTGCCCGTGAGGCTTTGCGCCTTGCCGCTAACAAGTTGCCAGTTAAGACTAAGATCTTAGCTCGC---CAAGTGGAGGGTGAATAAATGGGTCAAAAGATTAACCCAACTGGTTTCCGTGTCGGAATCATCCGCGATTGGGATGCTAAATGGTACGCAAACAAGAAGGACTACGCTAATGTTTTGTTAGAAGACATGAAGTTGCGTAAGTATATCGAGACTAAGTTGGCTGAAGCCTCAGTTTCACGTATTGAAATTGAGCGTACAGCTAACCGTGTTAACGTCTCAATCCACACTGCTAAGCCTGGAATGGTTATTGGTAAGGGTGGATCAGAAGTTGATGCATTACGTAACGAATTATCACGTTTAGTGGTTAAGGGTGAACGTGTTCACATCAACATCATTGAGATTAAGAAGCCTGATTTGGACGCCCATTTGGTAGGTTCACAAATTGCACAAGACTTGGAACGCCGTGTGGCATTCCGTCGTTCAATGCGTGGAGCTATTCAACGAGCTATGCGTTCTGGTGCCAAGGGTATCAAAACACAAGTTTCTGGACGTTTAAACGGGGCAGATATTGCTCGTGTTGAGCAATATACTGAGGGTACAGTTCCTTTGCACACATTGCGTGCAGATATTGACTACTCTTGGGATGAGGCAGCTACAACTTACGGTAAACTAGGTATCAAAACTTGGATTTACCGTGGTGATATCTTGCCTGAGAAAAAGTCT----AAGAGCAAGGAGGCTAAGTAAATGGCTGAACAAATCACGTCAGCACGCGCCACTGCGAAAATCGTTCGTGTCGCTCCACGTAAGGTCCGCCTTGTGCTTGACCAGGTACGTGGAAAGTCAGTAGATGAAGCATTTGCAATTTTGCAATTCTTGCCTAATCATTCAGCTACTGATGTTTACAAGGTGTTGAACTCAGCAGTTGCTAATGCTGAGAATAATTTCTCACTAGATCGCGAAGATTTGGTAGTTGCCGAAGCCTACGCAAACGAAGGACCAACGCTTAAGCGTTTCCGTCCACGTGCTAAGGGTTCTGCATCACCAATCAATAAGCGGACAAGCCACATTACTATTGTGGTAAAAGAAAAGTAAATGGGTCGCAGCCTGAAAAAGGGACCATTTGCTGACGCCAGCTTGTTGAAGAAGGTTGAAGAAGCCAACGCTTCAGATAAGCATGCTGTTATCAAGACATGGTCACGTCGTTCAACAATTTTTCCTAGTTTTATCGGATTAACTTTTGCTGTTTATGATGGACGAAAGCACGTTCCAGTTTTGATTCAAGAAGACATGGTTGGTCACAAGTTAGGTGAATTTGTTCCTACTCGTACCTTCCACGGTCATGGATCAGACGATAAGAAGACGGTTCGTAAGTAAGTGGCTATCAAGAAATTCAAACCAACCACAAACGGTCGTCGTAATATGACTGGTTCAGATTTTTCTGAAATCACAAAGACAACCCCAGAAAAGACTTTGCTAGATTCAAAGTCAAGTACTGGTGGACGTAACGCCTACGGTCACATGACTGTTCGTCACCGTGGTGGTGGACACAAGCGCCAATACCGTGTTATCGACTTTAAGCGTAACAAGGATGATGTTACAGCTAAGGTTATCGCGATCGAATACGATCCAAACCGTACTGCTAACATTGCGCTTCTTCACTACACTGACGGAGTTAAGGCTTACATCTTGGCGCCTAAGGGACTAGAAGTTAACACTGTTATCGAATCAGGTCCTGAAGCCGACATCAAGGTCGGAAACGCAATGCCTTTGTCAAACATTCCTGACGGAACGCAAATCCACAACATCGAATTGAAGCCTGGTAAGGGTGGACAATTGGTACGTTCAGCTGGAGCGTCAGCCCAAGTTTTGGGTAAGGAAGGAAAGTACGTACTTGTTCGCCTACAATCTGGTGAAGTACGTATGATCTTGGCAACTTGCCGTGCAACTATTGGTGTTGTCGGAAACGAACAACACTCATTGATCAACTGGGGTAAGGCTGGTCGTAACCGTTGGCGTGGTAAGCGTCCAACAGTTCGTGGATCAGTAATGAACCCTAACGATCACCCACACGGTGGTGGAGAAGGTAAGGCTCCTATCGGACGTCCTTCACCATTGTCACCATGGGGTAAGAAGACTGCCGGTAAGAAGACTCGTAACGTTAATGCTCGCTCAAGCAAGTTTATCGTTCGTGGTCGTAAGGGTAAGTAAATGGACGCACGCGATATCATTTTGCGCCCGATCATCACTGAACAAACAATGTCAGTCTTGGACAGCAAGACTTACACGTTTGAAGTTGATGTTCGCGCTACTAAGCCACAAATCAAGCGCGCTATTGAAGAAATTTTCGAAGTTAAAATCGAAAAGATCAATACTGCAAACGTACGTGGTAAGCTAAAGCGTCAAGGACGCTACGCAGGATACACTAAGAAGCGTAAGAAGGCAATTGTTAAGTTGTCAGCTGCTTCAAAGGATATCCAACTATTCAACGAACAATAAATGACTAAGGTTGCTTTATTTAAGCAAGATGGTTCAAATGCCGGAGAAGTTGAGTTAAACGACGCAATTTTTGGAATTGAGCCTAATAATAACGTCATCACTGATGCCGTTTTGATGCAACGTGCATCAATGCGTCAAGGGACTCACGCCGTTAAGAACCGCTCTGCTGTTCGTGGTGGTGGTCGTAAGCCTTGGCGTCAAAAGGGAACTGGACGCGCCCGTCAAGGGTCAATCCGTAGCCCACAATGGCGTGGTGGAGGTGTTGTCTTCGGACCAACTCCACACTCATATGCCTACAAGATGCCTAAAAAGGCATATCGTTTGGCTTTGAAGTCAGTGTTGTCACAAAAGGTTTTGGATTCATCATTGGTAATCGTTGACGGTTTGTCATTTGACGCACCAAAGACAAAGGAATTCAAGGCTGTTTTGAACAACTTGAACGTTAACGAAAAGACATTAGTTGTTTTGGATGACAACAATACTAACGCCGCATTAGCTGCTCGTAATCTTGAAAACATTACGGTTATGACTGCTAAGGGTGTTAATGTGTTGGACGTTATCAACAACGATAAGTTGGTTGTTGTTCAATCAGCTTTGTCACAAGTTGAGGAGGTTTTGGCATAAATGACTACTAAGGGTATCTTAGGCCGCAAAGTCGGCATGACTCAGGTATTTACTGAGAATGGTGAGCTAATCCCAGTTACTGTGATTGAAGCAACGCCAAATGCTGTCCTCCAAGTTAAGACTGTGGAGAATGACGGTTACAGCGCAATTCAATTAGGTTTCCAGGATAAGCGTGCTGTTAAGAGTAACAAATCTGAGCAAGGTCACGCCGCTAAGGCAAACACGACCCCTAAGCGCTACATTCGTGAGATCCGCGACGCGCAAGGAGATTATAAAGTTGGGGATGAGGTTAAGGTTGACATTTTCGCTGCTGGCGATGCTGTTGACGTAACTGGAATCACAAAGGGTCATGGTTACCAAGGTAACGTTAAGAAGGACGGTCAATCACGTGGACCAGAAACACACGGTTCTCGTTACCACCGTCGTCCAGGTTCTCTTGGAGCTGTTATCAATCGTGTGTTTAAGGGTAAGAAGTTGCCTGGACGCATGGGAAACAACAAGCGCACAATGCAAAACTTGCAAATTGTACGCGTTGATGTAGATAACAATGTGATCTTGGTCAAGGGTAATGTCCCTGGTGCTAATAAGTCACTTGTTACTATTAAAGACTCAGTTAAAGCTAAGTAAATGGCAAACAAGAAGATCCGTATCCGCTTAAAGGCATACGAACACACAATCATCGATGCATCAGCAGAGAAGATTGTTGAAACAGCAAAGCGGACTGGTGCTGAAATTTCAGGACCAATCCCATTGCCTACAGAACGTACTTTGTACACTGTTTTGCGTTCACCACACAAGCACAAGGATTCACGTGAACAATTCGAAATGCGCACACACAAGCGTTTGATCGATATTATGAATCCAACTGCTCAAACTGTTGATGCATTATCAAAGCTTGAATTACCAAGCGGTGTCAACATCGAAATCAAGTTGTAA------------------TTGATTGATGTCAATAAATTTGAAAGCATGCAAATCGGTTTGGCAAGTCCAGATAAGATTCGTAGCTGGTCTTATGGTGAGGTAAAAAAGCCTGAGACGATCAATTATCGAACACTTAAGCCTGAAAAAGATGGGTTGTTTGATGAGAGAATTTTCGGACCAACTAAGGATTATGAATGTGCTTGTGGTAAATACAAGCGAATTCGTTATAAGGGAATTGTCTGTGATCGATGTGGTGTGGAAGTTACCTCATCAAAGGTTCGTCGCGAACGGATGGGTCACATTGAATTAGCCGCACCAGTTTCACATATCTGGTACTTCAAGGGTATTCCTTCACGTATGGGATTAGTTCTTGATATGTCACCCCGTCAATTGGAAGAAGTAATTTATTTTGCTTCTTACGTTGTAACAGATGGTG--------GAGAT-ACACCATTAGTTGCTAAGCAATTGTTGTCAGAACGTGAATATCGTGACAATAAAGCTAGTTATGGAAACCGTTTCGAAGCCCAAATGGGAGCCGAAGCAATTCGTACATTGTTACAAAATGCTGATATGGAAGGCGAAGTTGAGCAGTTGAAGGCGGACTTGCGTGAAGCCACTGGTCAAAAGCGTATTCGTGCAGTTCGACGTTTGGATATCATTGAAGCCTTTGTAAAGTCAGGAAACAATCCTGATTGGATGGTTATGGATGTAATTCCAGTTATTCCACCTGATTTGCGTCCTATGGTTCAATTGGAAGGTGGCCGTTTTGCCACATCTGATTTGAATGATTTGTACCGACGGGTTATTAACCGAAATAATCGTTTGAAGCGTTTGTTAGAGTTGAACGCTCCTGGAATTATCGTACAAAACGAAAAGCGTATGTTACAAGAAGCGGTTGATGCCTTGATCGATAACGGTCGTCGTGGTCGTCCCGTAACTGGACCAGGAAATCGTCCATTAAAGTCTTTGTCACATATGCTTAAGGGTAAGCAAGGACGTTTCCGTCAAAACTTGTTGGGAAAGCGTGTTGATTATTCTGGACGTTCAGTTATCGACGTTGGGCCTTTCTTGAAGATGAACCAAATGGGATTGCCAGTTCAAATGGCAATGGAACTTTTCCGTCCATTCATCATGAAAGAATTAGTTTCACGTGAATTAGCTGGCAATATCCGAGCTGCTAAGCGTAAGATTGATCGCAAGGATGAAGACGTTATGGACGTTTTGGAGGACGTGATCAAAGAACATCCTGTTCTTTTGAACCGTGCCCCAACGTTGCACCGTTTGGGAATTCAAGCGTTCGAACCAGTTTTGGTTTCTGGTAAGGCAATGCGTTTGCATCCTTTGGTTACCGAAGCTTATAACGCCGATTTCGACGGGGACCAGATGGCCATTCACTTGCCATTGTCTGATGAAGCTCAAGCTGAAGCTCGTTTGTTGATGCTTGCTGCTGGCCACATCTTGGCACCTAAGGATGGAAAGCCAATCGTTGCCCCATCACAGGACATGGTTATCGGAAACTACTACTTAACGACTGAAGAAGCTGGTCGTGAGGGTGAAGGAATGATCTTTAGTGATCTTAACGAAGCCCAGACTGCTTTGCAAAACAAGTATGTTCACTTGCATACACGAGTGGGAGTTAAAACGTCTTCATTTGATGCTGCTAAGCCATTTACGGATGAACAACGTAGCAAGATTATGGTTACCACTGTTGGTAAGTTAATCTTTAATGATATCTTGCCAGTTGATTTTCCATATTTGAATGAACCGACTGAAGATAACTTGAAGAAAATTGATGATAAGTTCTTCTTGGAACCAGGACAAGATATTCATGAATAT-ATGAATAATACTCCTATCTATGGTGCCTTTAAGAAGGGTTACTTGTCAGATATTATTGCGGAAGTTTACAAGATCTATAAGGTTACAGAAACTTCACTACTATTGGACCGAATGAAGGACTTAGGTTATGCTGAGTCAACTAAGTCTGGTTTGACAGTTGGGGTTGCCGACGTTACCGATTTGAAGGAAAAGCCTGAAATTATTGAAGCAGCCCATGCTAAGGTTGCAACAGTTTCAAAGCAATTCCGTCGTGGTTTGATCACCGATGATGAGCGTTATACGCGTGTTATTGATATTTGGAACAAGGCTAAAGATGATATCACTGAAAAGCTGATTGAACACTTCGAACCAGATAATAACATCTTTATGATGTCAGATTCTGGAGCTCGTGGTAACATTTCTAACTTTACTCAATTGGCTGGAATGCGTGGATTGATGGCTGCTCCTAATGGAAAAATCATGGAATTGCCAATCATTGCCAACTTCCGTGAAGGTCTATCCGTTTTGGAAATGTTCTTCTCAACCCACGGAGCTCGTAAGGGAATGACCGATACGGCTTTGAAGACGGCCGATTCTGGATATTTGACTCGTCGTTTGGTCGACGTGGCCCAAGACGTTATTATTCGTGAATTGGATTGTGATACTGATCGTGGACTTGACGTTTCAGCCATTATGAATGGAAATGAAACTATCGAACCATTGTATGATCGAGTACTTGGTCGTTATGCTCAAAAGACAGTTGTAAACCCTGAAACTGGGGATGTAATTGTTGCACATAACGGTTTGATCGATGAAAATATCGCCAAGGCAATTGATGCTGCAGGTGTTAAGACGGTTAATATTCGTTCAGCCTTTACTTGTAATACTGAACACGGTGTCTGTGTTCACTGTTATGGACGTAACATGGCTACTGGTGATGTGGTTGAAATTGGTGAAGCCGTTGGTACGGTTGCTGCCCAATCAATCGGAGAACCTGGTACTCAATTGACAATGCGTACTTTCCACACAGGTGGAGTTGCC---GGTGATGATATCACTCAGGGACTTCCTCGTGTGCAAGAAATCTTTGAAGCTCGTAACCCTAAGGGACAAGCTCAAATTTCTGAAGTATCAGGAATTATCGAATCAATTGAAGAAAATCCAGCTGATCGGACTAAGGAAGTTACTATTAAGGGCGAGACTGATACTCGTACTTATACTCTTCCAATGTCTGCACGTATGAAGTTTGCTGAAGGTGATCACATTCACCGTGGAAACACAATTAGTGAAGGATCAGCTGATCCAAAGGAAATTATCAAAGTTCGTGATACGATGGCAACGGAAAACTATATTGTTGAACAAATTCAACAAGTTTACCGGATGCAGGGAGTTGAAATTGGTGATAAGCACATCGAAGTTATGGCACGTCAAATGTTGCGTAAGGTTCGTGTGATGGATCCAGGAGCAACTGAATTGTTGCCAGGAACTTTGCTTGATATCGCTCAATTCCGTGAGGCTAATGAGCCTGTTTTGAAGTCTGGTAAGTTACCAGCAACAGCTCGTCCAGTTTTGTTAGGAATTACGAAGGCCTCATTGGAGACCAATTCATTCCTTTCAGCGGCTTCCTTCCAAGAAACAACACGTGTCTTAACTGATGCTGCTATTCGTGGAAAGAATGATCCTTTGATCGGATTGAAAGAGAACGTTATTATTGGTAAGCTAATCCCAGCGGGAACTGGAATGCCAGAATATCGTTCAGTAAAACCAAAGCTTGATGCTGATCCAGTTGTTTCAACAACTGAAGAAGGGGCAAGTATTC---CTTCAATTTCAGATATTGAAAATTCAATG---------AATTTG------------------TAATTGGCAGAACATCATTTAGTTAAGTATGGTAAGCACCGAGTACGTCGTTCGTACGCACGGATTAAAGAAGTCTTGGACTTGCCAAATTTGATTGCAATTCAAAAAGATTCCTATGACTGGTTTATGGATGAAGGATTGAGTGAGATATTTAACGATATTTTGCCAATTGAAGACTATCAAGGTAAGTTAACCCTTGAATTCGTTGACTACAGATTAAAGGATGAAAAATATAGTGTTGAAGAAGCTCGTATGCACGATGCTAATTATTCAGCACCCTTAGAAGTTACGCTTCGTTTAACAAATCATGAAACGGGAGAAATTCAAGAAGATGTTGTCTTCTTTGGTGATTTCCCAAAGATGACGCCAAGTGGAACCTTCATTATTAATGGAGCAGAGCGAGTAATCGTTTCACAACTTGTGCGTTCACCGGGTGTTTATTACAACGTTGAAAATGATAAAAACGGACGTCCTCGTTATGGAACTACTTATATTCCATCACGTGGTGCTTGGTTGGAATATGAAACCGATGCCAAGGGACTTAGCTATGTTCGAATTGACCGAACACGTAAGTTGCCAGTTACTGAATTAGTACGAGCATTGGGTTATGGATCAGACCATGAAGTTTTGCAAATCTTAGGAGATCAATATGATTCAATCAATTTGACTCTTGAAAAAGATGTGCACAAAGTTATGGAAGATTCACGAGTTGAAGAAGCTTTGAAGGACATCTTTGAAAAGTTGCGTCCAGGAGAGCCAACGACGGTTGATGCGTCACGAAATCTTTTGGTTGCTCGTTTCTTTGATCCAAAGCGTTATGATTTGGCTCCAGTTGGTCGTTATAAAATCAACAAAAAGTTGGCTATGGAGAACCGTTTGCTCGGTTTGACTTTGGCAGAAACTTTGGCAGATCCTGAAACTGGTGAAGTAATTGCGCCAAAGGGAACGGTTGTTGATAAGAAGGTCTTAGGACAATTGAAGCCTTATCTTCAAAATCCTGATTTCAAGACTACAACTTATACACCATCTGATGATGCTGTTGTAAACACACCAATGACTTTGCAAACAATTTTGGTAATGGATCCAAATGATCCTGAAAAGAACTTGCCAATTATTGGAAATGGTCAAATTGATCCAAAGGTTCGAACTATACAACCAGCTGATATCATCGCTGGAATGAATTATTTCTTAAACCTTTCATATGGAATTGGAAACGTTGACGATATTGATCACTTGGGAAATCGTCGTATTCGTCGAGTTGGAGAATTGCTCCAAAACACTTTCCGAATCGGTTTGACCCGTATGGAACGTGTTGTTCGTGAACGAATGACTACTTTGGATCCTGAAACAGTGAAGCCACAACAATTGATTAATATTCGTCCAGTGGTTGCTTCAGTTAAGGAATTCTTCGGTTCATCACAACTTTCACAGTTCATGGACCAAACAAATCCTTTGGGTGAATTGACCAACAAGCGTCGTCTATCAGCCCTTGGACCTGGTGGTTTGACTCGTGATCGTGCTGGATATGAAGTTCGAGACGTGCATTATACGCACTATGGTCGAATGGATCCAATCGAAACGCCTGAAGGACCTAACATTGGGTTGATCAATTCTTTGGCAACCTATGGAAAAGTTAATAAATATGGATTTATTGAAACTCCATACCGTCGTGTTTCATGGTCTGATCACAAAGTTACAGACCGTATTGACTTCTTGACGGCCGATGAAGAAGATAATTTCACCGTAGCACAAGGAAACTCAGTTTTGAATGAAGATGGTTCATTCGCTACTGACACTGTTTTGGCTCGTCGTGGGGATGAAAACTTGGAAGTTTCAATTGACCAAGTCGATTACATGGACGTTTCACCTAAACAAATTGTAGCCGTAGCCACTGCTGCGATCCCATTCTTGGAAAACGATGACTCAAATCGTGCCTTGATGGGAGCCAACATGCAACGTCAAGCTGTGCCTTTGATCAAGCCCCATGCTCCATTAATTGGAACTGGAATTGAATATAAGGCCGCCCATGACGCGGGTGTTGCAATGATCGCAAGTAACGCCGGAACAGTTGAATATGTTGATGGTCGCGAAATTCGGATTCGTCGTGAAGATGGTTCACTAGATAACTATAAGTTGATGAAGTTCCGTCGTTCAAACGCCGGAAAGAATTATAACCAACGTCCAATCGTTAGTGTTGGAGATCATGTTGATGTTGATGAAGTTATTGCTGACGGTCCTTCAATGGAACAAGGTGAACTAGCTTTGGGACAAAATCCATTGATCGCCTTTATGACTTGGCAAGGATATAACTTTGAGGATGCCATCATTATTAACGAACGTTTGATTCGTGATGATGTCTATACTTCAATTCACATTGAGGAATATGAATCAGAGGCTCGTGATACAAAACTTGGCCCTGAAGAATTCACACGTGAAATTCCAAATACTGGTGAAGACCAATTGAAGAATTTGGATGAAGATGGAACTATCCGTATTGGAGCTGAAGTAGAAGATGGTGACATCTTGGTTGGAAAAGTTACACCAAAGGGTGTAACAGAACTTTCAGCTGAAGAACGTTTGTTGCATGCCATCTTCGGTGAGAAGGCTCGAGAAGTACGTGATACTTCATTGAAGGTTCCACACGGTGGGGGCGGAGTTGTTCAAGACGTCCGAGTCTTCACACGTGAAAACGGAGATGAATTGGCCCCTGGTGTTAACCGGATGGTTCGTGTTTATATCGCTCAACGTCGTAAGATTCAAGTTGGTGATAAGATGGCCGGTCGTCACGGAAACAAGGGAACAGTTTCAGTAATTGTTCCTTCAGAAGACATGCCATACATGCCAGATGGAACACCAATTGACATTATGTTGTCACCAATGGGTGTGCCTTCACGTATGAACATTGGACAAGTTTTGGAACTTCACTTAGGTATGGCTGCTCGTGAATTGGGTATCCATATTGCTTCACCTGTCTTTGACGGGGCGCGTGACTCAGATATTTGGGAAGCCGTAAAGGAAGCCGGATTACCAGCTGATGGAAAGTCAGTTTTGTATGATGGTCGTACTGGAGAAGCCTTTGATAAGCGTGTTTCTGTTGGAATCATGCATTATATGAAGTTAGCGCACATGTCAGAAGATAAGATCCACGCACGTTCAATCGGCCCTTACTCATTGGTTACACAACAACCTTTGGGTGGTAAGGCTCAATTTGGAGGACAGCGTTTCGGAGAAATGGAAGTTTGGGCCCTTGAAGCTTATGGGGCAGCACATACTTTGCAAGAAATTTTGACTTATAAGTCCGACGACGTTATTGGTCGTGTTAAGACTTATGAAGCTATTGTTAAGGGTGAACAAATTCCTAAGCCTGGAGTGCCAGAATCATTCCGTGTGTTGGTGAAAGAATTACAATCACTTGGTTTGGATATGAAGGTTCTTGATATAAATCATCAAGAAATCGAGTTGCGGGATATGGATGAGGA------TGACACAGTCGTCAACATTG---AAGTTGCAACAGCACAAGCTCAACGTTTAGCAAAGGAATTTGCAGATGAGGGCGACAAAAAAGACGTC----------------------------CCAGCA-----------GCAGATTAAATGATTGATATTAAGTTAATTCGGACACAGCCTGACTTGGCTTCTAAACAATTGGCAACGCGTGGCGTTGAACCAGGCGTGATTGAGGCTATCGTAGCAGATGATAGTCAGCGGCGAGCATTGTTAGTCAAGGTTGAGCAATTAAAGGCAGATCGTAATAAGGTGTCTGAAGAAATTGGTTTGAAAAAGCGTAATAAGGAAGATGCCACTGATACGATTGCCAAAATGCAAGCTGTAGCGGCGGAAATCAAGTCTTTAGATGAGGAAGTTAAGGCTCTTGATACATCTTTGCATAATCGCTTATTACACCTGCCTAATATACCTAATCCAACTATTCCGGTTGGACCAGATGAGGCCGCCAATCGTGAGGAGCGTAAGTGGGGGGCCATTCGTCAATTTGATTTTAAACCCAAGGCCCATTTTGAGCTTGGTGAAGACTTAGGTATTTTAGACTTTGAACGGGGTGCTAAGGTGTCGGGAGCCCGCTTTGTTTATTATATTGGTCAAGGTGCACGGCTTGAACGCGCAGTTTATAATTTCATGTTGGATGAACATCAAAAAGAAGGATATGTAGAAGTTATCCCACCATACCTTGTCAAAGATGCTGCTATGGTTGGAACAGGCCAATACCCAAAGTTTGAGAATGATGCTTACCGGGTGGGCGCACATGATGAAATGACCTTAATTCCAACGGCCGAAGTACCATTGACTAACTATTATCGTGAAGAAGTGATTGATGCTGATGAATTGCCAATCTCAGTGACAGCCTTAACACCAGCCTTTCGACAGGAAGCTGGGGCTGCCGGTCGAGATACGCGAGGATTGATTCGGATGCATCAATTTAACAAGGTGGAGATGGTTAAGTTTGCAAAACCGGACCAATCTTACGTGGAGTTAGATAAAATGGTGGCTAACGCTGAAAGTCTCTTGCAAAAGTTAGGCTTACCTTATCATGTGATTACCTTATCCACTGGTGACATGGGCTTCTCAGCGGCAAAGACAAATGATTTAGAAGTTTGGTTACCAGCGCAAGATGCTTATCGAGAAATCTCTTCTGTTTCAAATACAGAGTCCTTCCAAGCGCGCCGGGCTCGGATTCAATACCGTGATGAAGAAGGCAACTTGCAGTTTGTTCATACGTTAAATGGATCTGGCTTGGCGGTTGGCCGGACGGTTGCCGCAATTTTAGAAAATTACCAAAATGCTGATGGTACAGTGACAATTCCGGATGTTTTAGTTCCTTATTTTGGCGCTGATAAAATTGTTCCTGAAGCAAACCTTTCAAATATTATGAAATAAATGAGTACCGGACAAATTGTTCAGATTATTGGACCGGTTGTCGACGTTGCCTTTCCAACAGATGCAAAACTTCCAACTATTAATAACGCCTTGATCGTGGATAAAGGCGATGGTAAGCAACTAACAGTTGAAGTCTCAATCGAGTTGGGTGATGGTGTTGTGCGAACAATTGCCATGGATTCGACTGATGGATTGCAGCGTGGAATGTCGGTAACAGACACAGGAGCGCCGATTGAAGTACCAGTTGGTAAGGAAACACTAGGCCGGGTCCTCAATGTATTAGGTCAACCCGTCGATGACGGAGAACCTTTTGCAAAGGATGTAAAGCGGATGCCAATCCATCGGGCTGCACCAGAATATGATGAATTAGCAACTTCAACGGAAGTGCTAGAAACAGGAATCAAGGTCATTGATTTACTGGCTCCATATATTCGTGGTGGAAAGATTGGTCTTTTCGGTGGTGCTGGAGTTGGTAAAACCGTGTTGATTCAAGAGCTTATTCATAACATCGCTCAAGGTCATAACGGAATTTCAGTCTTTACGGGTGTTGGAGAACGAACCCGTGAAGGTAATGATATGTACTATGAAATGAAGGCCTCAGGGGTCTTAGCGCAGACGGCCATGGTTTATGGTCAAATGAATGAGCCACCGGGTGCCCGGATGCGGGTAGCCCTAACCGGATTGACAATTGCTGAATATTTCCGTGATGTAAACCATCAAGATGTTTTACTCTTCATTGATAACATCTTCCGTTTCACACAAGCTGGGTCTGAAGTGTCAGCTTTGCTTGGCCGAATTCCATCAGCCGTTGGTTACCAACCAACATTAGCTACAGAAATGGGTCAGTTACAGGAACGGATTACATCAACTAAGAACGGTTCAATCACATCCATTCAAGCGGTGTATGTGCCAGCCGATGATTATACTGATCCAGCGCCGGCTACAACCTTCGCTCATTTGGATGCAACAACTAACTTGGAGCGTTCTTTGACGCAGCAGGGAATTTATCCAGCCGTTGATCCATTAGCATCAACCTCAACGGCCTTAACGCCTGAAATCGTTGGTCAAGAGCACTATGACGTTGCTTCTGAAGTACAACGCGTTTTGCAACGGTATCGTGAGTTGCAGGATATCATTTCTATTTTGGGGATGGATGAATTGTCAGACGAGGAGAAAACCTTGGTTGGTCGGGCACGCCGAATTCAGTTCTTCCTATCACAGCCATTCTCAGTGGCTGAAACCTTTACTGGGGTAAAGGGTGAATATGTGCCAGTTGAAGAGACGGTACGTTCTTTCAAGGAAATCTTAGAAGGAAAATATGACCAATACCCAGAAGAGGCTTTCCGAAATGTTGGTGCCATTGAACAGGTAGCTGAAAAGGCTGCTAAAATGAACGCATAGATGAGCATTAAAGCTGAAGAAATCAGTTCCCTCATTAAGAAGCAATTAGCTAACTATCAAGACGAATTAAAAGTAGAAGAAACTGGAACCGTAACCTATGTTGGTGATGGAATCGCACGTGTTGACGGCTTAAATGACGTTTTGGCGGGCGAGCTGGTTCGTTTTGACAGTGGCGTTTATGGCATGGCGCAAAATTTGGAGTCAAATGACGTCGGTATTATTATTTTAGGACGTTATGATGACATCCGTGAGGGTGATACGGTAACGCGTACCGGTCGTGTCATGGAAGTGCCTGTTGGTGAGGAACTGATTGGACGTGTAGTGAACGCTTTGGGACAGCCAATTGATGGCCTAGGTCCAATTAATACGAATAAGACGCGTCCTGTAGAAGCAAAAGCACCTGGAATTATGCAACGGCAATCTGTCTCAGAGCCTTTGCAAACTGGAATTAAGGCTGTTGATGCCCTAGTTCCAATTGGTCGCGGACAACGTGAGTTAATCATTGGAGATCGTAAGACTGGTAAAACATCTATTGCGATTGACACTATCTTGAATCAAAAGGATCAGGATATGATTGCCATTTATGTAGCTATTGGGCAAAAGGATTCAACGGTCCGTGCCCAAGTGGAAACACTACGTAAATATGGTGCCTTAGACTATACCATCGTGATTTCAGCTGGGCCTTCTGAGCCAGCTCCTATGCTCTACCTAGCGCCTTATGCTGGTGCTGCTATGGGTGAGGAGTTCATGTACAATGGCAAGCATGTTTTGATTGTTTATGATGATCTATCAAAGCAAGCTACAGCTTACCGTGAGCTGTCGTTAATCTTACGTCGTCCGCCTGGTCGTGAAGCCTACCCTGGTGACGTTTTCTATCTACATTCACGATTGCTAGAGCGGGCGGCCAAGTTATCTGATAAGTTGGGTGGTGGATCAATGACGGCGCTGCCGATTATTGAGACCCAAGCGGGTGATGTATCAGCTTATATTCCAACCAACGTTATTTCGATTACCGATGGTCAAATTTTCCTAGATGCTGACGAGTTTTATGCCGGCATTCGACCAGCCATTGATGCTGGAACATCTGTTTCGCGTGTTGGTGGTGATGCGCAAATTAAGGCCATGAAGAAGGTTTCAGGAACCTTGCGTTTGGATTTGGCTTCGTTCCATGAACTAGAATCCTTTGCCCAGTTTGGCTCTGACTTGGATGAAGCCACCCAAGCTAAGTTGGCCCGTGGTCGTCGGACTGTTGAATTGTTGAAGCAACCATTGCATCATCCTTTGGCAGTTGAAGATCAAGTTGTGTCATTATACTCACTGACGCATGGTTACTTAGATGATGTGGCGGTAGAGGATATTCAACGTTTTGAAACAGAACTGTTAACAGCGATGCACTCATCACATGCCGACTTGTTGGCAACGATTGTTGAAACTAAGGCCCTGCCTGATGCTGATCAGTTAAATGAAGCCATTGAGGCATTTAAGACGACGTTT---------GTTCCAACAGCGAAGAAATGAATGAGCAAGTTAACAGTTTTCGACCACCCATTGATTCAACATAAGTTGACAATTATCCGACAAAAAGACACCGGTACCAAGGTCTTTCGCGAGATTGTTGACGAGATTGCATCACTAATGGCGTATGAGGTTACTCGGACTTTACCTGTGGAAGATGTTGAAATCGAGACACCAGTCGCTAAGACGGTTCAAAAGCAATTAGCTGGTAAGAAGTTGGCAATTGTGCCAATTTTACGAGCTGGCTTAGGAATGGTTGATGGCATGATGAAGTTGATTCCAGCCGCCCGGATTGGTCATATCGGAATGTACCGTGACGAGGAGACTCTCGAGCCAGTGGAATACTTTGTTAAGTTGCCTGAAGATATTGAGCAGCGTGATGTTTTTGTGGTTGATCCAATGTTAGCAACTGGTGGTTCTGCAATTATGGCGATTGATGCACTAAAAAAGCGTGGCGCAACTAAGATAAAGTTAATTACGCTAGTGGCTGCACCCGAAGGGGTTGAAGCTGTACAAGCCGCACATGCGGATGTAGATATTTTTACTGCTGGCTTGGATCAAGGCTTGAATGAGCATGGTTATATTATTCCTGGTCTTGGGGATGCTGGCGATCGATTGTTTGGGACGCATTAAATGAATGATATTTTTGAGCGTGTGCAGTCATTAGTCGACCGTTATGATGAAGTAAACGAATTAATTTCAGACCCAGAAATTATTGCTGATACCAAGCGCTTTTTGAAGTTGTCTAAAGAAGAGGGGCAATTACGTGAGACGGTTGAAGTTTACAAAAAATACGAAGCCGTTATGCATGAAATCAAAGGTGACAAGGAATTACTGGCTGAAA---CGAATGATCCTGAATTAGAGGAGATGACCAAAGAAGAGTTGAAAGAGCTTACTGAGCAACAGGAATCTTTGGAAGAAGAACTAAAAGTGCTCCTGCTACCTAAGGATCCTAATGATGATAAAAACATCATTATGGAAATTCATGGTGCTGCTGGGGGCGATGAAGGGGCCTTGTTTGCCGCCGACCTATATGATATGTATAGCCGCTATGCCGAACGACAAAAGTGGCAGGTAGAAGTAATCGATGAAAATCGGACTGAAATTGGTGGCTATAAAGAAATTGTGCTGATGATTACTGGGGAGAATGTTTACTCTAAGTTAAAGTTTGAAAATGGTGCGCACCGTGTGCAACGAGTACCAGAAACTGAATCAGCTGGACGTGTCCACACCTCAACGGCTACGGTTGGCGTAATGCCTGAGTATGAGGACGTGGATATTGAAATTGAGGATAAGGATCTACGTGTTGATGTTTACCGCTCATCAGGTGCTGGTGGGCAGCATATCAATAAGACATCATCTGCCGTACGAATGACGCATTTGCCAACTGGGATTGTGGTAGCGATGCAAGACCAACGTTCACAACAACAGAACCGGGCCAAGGCCATGGAAATTTTGAAGCAGCGTGTATATGACTACTATGCTTCAGAAAATGAAGCCGAGTATGCAGAACAGCGTAAAACAGCTGTTGGAACCGGGGACCGTTCAGAACGGATCCGCACCTATAATTACCCACAAAATCGGGTAACAGACCACCGCATTGGTTTGTCCTTGAATAAATTGGATCGTATCATGAATGGTGAATTGGCAGACGTGATTGACCCCTTAATTATTGCTGATCAAGCCGCTAAACTTGAAAACATGAGTCAAGGCTAGATGGCTGA------TTCATCAAA------GAAAAAAGAGTTAACTCCAGAAGCAAAGGAACAAAAGAAATTAGCTGCTGAAAAAATGACAGCAGAACTTGTCAAAAAAGCGCAAATTGCTGAAAATGAATTTAAAACTTACTCACAAGAACAGGTAGATAAAATTGTAGCAGCGATGGCCTTGGCGGCATCTGAACAGTCATTGGCCTTAGCACATGAAGCGGTTGATGAAACTGGCCGTGGGGTGGTAGAAGATAAGGATACAAAGAACCACTTTGCCTCAGAAGCGGTCTTTAATAAAATTAAGGACGATAAGACGGTCGGTGTCATCGCTGAGGATCCAGTAGCAGGGTCAGTTACATTAGCGGCACCATTGGGTGTATTAGCTGGGATTGTTCCAACTACGAATCCAACTTCAACGACGATTTTTAAGTCAATGTTGGCTGCTAAAACACGTAATACAATTATCTTTGCCTTCCACCCCCAAGCACAAAAGTCTTCAGCCCATGCGGCTAAGATTGTTTACGATGCAGCAATTAAGGCTGGGGCTCCAAAAAACTTTATTCAGTGGATTGAGAAGCCTTCAATTGATGCAACTACGGCTTTGATAACCAACCCTGGCATTGCCAATATTTTGGCAACTGGTGGGCCTGGAATGGTGAATGCAGCCTTACATTCAGGAAACCCTTCTATGGGAGTCGGTGCTGGAAATGGAGCTGTTTATATTGACGGTACAGCCAATATTGATCGGGCGGTTGAGGATTTACTACTATCAAAGCGCTTTGATAATGGTATGATTTGTGCAACCGAGAACTCAGCAGTTGTTGATGCAGCGGTCTATGATGAATTTATGCAAAAGATGCAAGAACATGGAGCTTATCTGCTACCTAAGAAGGAATATAAAAAGTTATCAGACTATGTATTCAAAAAGAATGCTGATGGCTATGGTGTAAATGGACCAATTGCTGGTCGGTCAGGCAAGTGGATTGCAGAGCAGGCTGGAATTAAAATGCCAGCTGATGATGATGTAATTATTTTTGAATTAGATGAAAAGAACATTGGTGAGCCACTGTCTTCAGAGAAATTGAGTCCCTTGGTTTCGATTTATAAGTCAAAGAATCGGCAAAACGCAATCGACATTGTCAAAGCCCTTCTTGACTATCAAGGTGCTGGACATAATGCGGCTATCCAAATTGGCGCCCAAGATGATCCGTTTGTGAAGGAATATGCCGATGCTGTGCAAGCTTCGCGAATTTTAGTTAACCAGCCTGATTCAATTGGTGGAATTGGTGATATTTATACAGATGCTTTGCGTCCATCTTTGACGCTAGGAACTGGTTCATGGGGGAAGAATTCATTGTCACATAACTTATCAACAAATGACTTATTGAACTTTAAAACCGTTGCTCGTCGGCGTAATCGTCCAGAGTGGATTCGTATCCCTAAGGACATTTATTATGAGTCTAATGCCATTTCTTACTTACAAGACATGCCTGATATGACGCGCGCCTTCATCGTCGCTGATCCTGGTATGGTTCAATTTGGCTTCGTAGATAAGGTTATGGATCAGTTAGCACTACGGGTTGAACCAGTTAAGACATCAATTTATGGAACTGTCCAACCTGACCCAACCCTTAAGCAAGCCATTGAAATTGCTCGTCAAATGGCAGACTTCAAGCCAGATACAGTGATTGCCCTAGGTGGTGGTTCAGCCATGGACGTTGGTAAGATTGCCCGTTTCATTTATGAATATTCAACTAA------CCATGAAGGCATTTTGGATAATCCGGCAGCTTTGAAAGAACTGTTCCAAAAGTTGCAGCAAAAGTTTATTGATATCCGTAAGCGTGTAATTAAGTTCCAACCACAGAAATTGACCCAACTAGTGGCTATTCCAACAACATCGGGGACTGGGTCTGAAGTAACACCATTTGCCGTTATTACAGATGATGAAACCCATGTTAAGTATCCATTGGCAGATTATGAACTCACACCACAAGTGGCGATTGTTGATCCTGAATTTGTAATGACTGTGCCAAAGCGTACCGTTGCTTACTCTGGTTTAGATGCATTGTCACATGCCTTAGAGTCATATGTATCTGTTATGGCCTCAGAGTTTACCCGTCCTTGGGCCTTACAAGCGATTAAGATGATTTTTGAAAACTTGGCTGAGTCATATAACTATGACCCTGCACATCCAACTAAGGAAGGCCAACATGCACGTGCACAAATGCATTACGCATCAACGATGGCGGGTATGTCATTTGCTAATGCCTTCTTGGGCTTGAATCATGGTTTGGCTCACAAAACTGGAGGTGCTTTTGGTTTGCCACATGGTTTGGCAATTTCAATTGCTATGCAAGGTGTTATTAAATACAATGCCGCTACTGGTAATGTTAAGAGAACACCGTTCCCTCGCTATGAAGTCTACCGGGCACAAGCAGATTATGCAGATATTGCCCGTGCCTTAGGGTTAAAGGGTGATAGTGATGAAGCGTTAGTAGAGTCGTTAATTGAGCGTATTAAGGCTTTGGCTGCTTCTGTAGACGTTAAAACATCATTGTCGGAAAACGGGGTAACAAAGAGTGATTTTGATGATGCCCTCGATGAAATGGTTGATTTGGTTTATGATGACCAATGCACAGGTGCTAACCCTCGCCAACCACGTTTGACTGATATTCGTCAATTGTTGATGGATGAATTTTAAATGGCAGTAGATTTTGATACCAAGGAATACCTTGAGAAGGTTGATGCCTGGTGGCGTGCAACCAACTATCTTTCAGCTGGTATGATCTTTTTGAAGAGCAACCCATTGTTCTCCGTAACAGACACACCTATTCAAGCTGATGACGTTAAGGTGAAGCCAATTGGACACTGGGGTACTATCTCAGGTCAAACCTTCATCTATGCTCATGGAAACCGTTTGATTAACAAGTATGGTTTGAACATGATGTACATCGGTGGCCCTGGTCACGGTGGTCAAGTTATGGTTACTAACTCATACCTTGATGGTACTTACACTGAAGATTATCCAGAGATTACCCAAGACCTTGAAGGTATGGCTCGCTTATTCAAGCGCTTCTCATTCCCTGGTGGAATTGGTTCTCACATGACAGCGCAAACACCAGGTTCATTACATGAAGGTGGTGAGTTAGGTTACTCACTATCTCATGGTGTTGGTGCTATTTTAGACAATCCTGATCAAATTGCTTTGACAGTAGTTGGTGACGGTGAAGCTGAAACTGGTCCTTCAATGACTGCATGGCATTCAATCAAGTTCATCAATCCTAAGAATGATGGTGCTGTATTGCCTGTCTTGGATTTGAATGGATTTAAGATTTCAAACCCAACAGTCTTCTCACGGATGAGTGATGAGCAAATTTCAGAATTCTTTACTGGTTTGGGATGGTCACCACGTTTCATCGAAAATGATGATATTCATGACTACATGGCTTACCACGAGAAGGCTGCTAAGATCTTTGATCAAGCAATTGAAGATATTCAAGCTATTCAAAAGGATGCCCGTGAGAACGGTCGTTATCAAGATGGTGAAGTAGCTCCATGGCCAGTTATCATCGCTCGTTTGCCAAAGGGTTGGGGTGGTCCACGTTACAACCAAGCCGGTGAGCCAATTGAAGGTTCATTCCGTGCCCACCAAGTACCACTTCCTCTTGAACAAGGTGATTTGTCAACCTTGCCACAATTTGAAGAGTGGATGAACTCATACAAGCCAGAAGAATTGTTCAACAAGGATGGTTCTTTGAAGGACGAAGTTGCTGCTATGGCTCCTAAGGGTGACAAGCGGATGGCTGCTAACCCAGCTGCTAATGGTGGTGCTCCTCGTGGTGAAGAGTCAAAGAACTTGACTTTGCCTGACTGGCACGAATTCACCAATGACATTACTGCTGACAACCGTGGAACTTTGTTGCCTGATGGTAACCGTAACATGGATATGAATGTCTTATCTGGTTACTTCGCTGCAGTTTCAAAGTTGAACCCAACATCATTCCGTATCTTTGGACCTGATGAGACGATGTCAAACCGTCTATGGGATATGTTCAAGATTACTAACCGTCAATGGATGGAACCAATCCATGACCCATATGACCAATATGAAGCTCCAGAAGGTCGTATCTTGGATGCTCAACTTTCAGAGCATCAAGCTGAAGGTTGGTTGGAAGCTTACACCTTGACTGGTCGTGTTGGTGTCTTTGCATCATACGAATCATTCTTGCGTGTTGTTGATTCAATGATTACACAACACTTCAAGTGGTTGCGTCACGCCTCAGAGCAATCATGGCGTAATTCTTACCCATCATTGAACTTGATTTCAACGTCAACTGTCTTCCAACAAGACCACAACGGTTACACTCACCAAGATCCAGGTATGTTGACTCACTTGGCTGAGAAGAAGGCTGACTTTATCCGTCAATACCTACCAGCTGATGGAAACACGTTGTTGGCTGTCTTTGATCGTGCCTTCTCTGAGCGTCAAAAGGTTAACCACATCGTGGCTTCTAAGCAACCACGTCAACAATGGTTCTCTGCTCAAGAAGCTGAAATTTTGGCTAACGAAGGTTTGGCAGTTGTAGATTGGGCTTCTACCGCTCCACAAGGTAAG---GCCGACATCGTCTTTGCATCTGCTGGTGTTGAGCCAACCATCGAAACTTTAGCTGCTTTGCACTTGGTCAATGAGGCCTTCCCAGACGTTAAGTTCCGCTACGTCAACGTGGTTGAGTTGATGCGTTTGCAAAAGAAGAATGGTCCTATGAATGCTGAGCGTTCATTGTCAGATGACGAATTCCAGACTTACTTCGGTGAGTCAGGTACACCGGTTATCTTTGGCTTCCACGGTTACGAAGATTTGATTCAATCATTCTTCTACGAGCGTGAGCACTTGGGCTTGCATCCACATGGTTATCGTGAAGATGGTGATATCACCACTACTTACGATATGCGTGTCTACTCACAAATGGACCGCTTTAACCAAGCTAAGGATGCAGTTGCAACATTGATGGACAAGGGTGTTATTGATGATGCTAAGGGAACAGCCTTCTTGCAAAAGATGGATGAAATCTTAGCAAAGCACTTTGATGTTACTCGTAATGAAGGACATGATATCCCAGAGTTTACTGACTGGGCATGGACACCATTGGTTTAA--------ATGAAGATTTTAATTGTTGATGATGATCATGAAATTGCTGAGTTACTAGAAATTTATGTCAAAAATGAAGGCCATGAACCAGTGTTGGCCTTTGATGGAAAAGAAGCATTGAAAAAATTACGAACTAATCCTGATATTGGGCTGGTGGTATTAGATGTGATGATGCCAGAAATGAATGGAACAGAAGTCGTGAAGGAAGTTCGAAAGGATAATCCAGTCCCAATTTTGATTTTATCAGCTAAATCTGGTGCGATGGATAAGATTCAGGGCTTAATTACTGGGGCTGATGATTATGTTACTAAGCCGTTCAATCCATTAGAAGTGATGGCGCGAATTAAAGCATTGTTACGCCGTTCGCAAAATGGAGTACAACAACCAATTCAAGAAATTTTAGATATTGGACCATTGACGATTAATAAAGATAGCCATGAGGTGAAAACTGCTGATGGAGAAACAGTGAATTTGACGGCGTTGGAGTTTGGAATCTTATATTTGCTTGCCTCACATCCAAATCGAGTATTTAGTGCGGATGATATTTTCGAACGAGTTTGGCAACAAGAGTCCGTGGTCAGTGCTAAAACAGTGATGGTTCATGTTTCACATTTGCGAGATAAATTAGAAGAAGCGACCGATGGTAATCAAGTTGTGCAAACAGTTTGGGGTGTTGGTTACAAGATTGAGGTATTATAGATGGCGAACACAAAAAAACACGATAGTATTCTTGTTCTAGACTTTGGTTCCCAGTATAACCAATTAATTTCACGTCGTATTCGCGAGCTAGGCGTTTATTCTGAGCTTAAATCACACAAATTGACGGCTGCAGAGATTAAGGAATTAAACCCCCAGGGCATTATTTTCTCAGGTGGTCCTAATTCAGTCTATGAAGAAGATGCTTTCACCATTGATCCTGATATATTCAAGCTGGGTATTCCCATCCTTGGTGTTTGCTATGGTATGCAACTAATGGCCCACATGCTCCCCGGGGGCAAGGTGGTCGCAGCCGAACACGCTGCTGAATATGGTGAAACTGAAATCACCATCGAAGATCCTAACACACTCTTATTTGCTGACACTCCTAAACAACAAGTTGTCTTGATGTCACACGGCGACTCTATTGAAAGCATTCCAGATGGTTTCACTGTTTCGGCAACCTCAGCCCACACCCCATTTGCAGCAATGGAAGATCGGCAACGGAATTTCTACGGCGTTCAATTCCATCCAGAAGTCCAGCATAGTGAATACGGTATGCAAATTCTAAAGAATTTCGTTGACCGGGCTGCACAAGTAAAACATGATTGGTCCATGGATGACTTCATCGATGAACAGATTGATGAAATTCGCCAACAAGTAGGTGATAAAAAGGTATTACTTGGCCTATCAGGTGGCGTAGATTCATCTGTTGTTGGAGTTCTCTTACAAAAAGCAATTGGCGATCAGCTAACTTGCATCTTTGTAGATCACGGTTTATTACGTAAAAATGAAGCCCAGGAAGTCATGGATTCCCTAGGTGGTAAATTCGGCCTACATATCATCAAAGTCGATGCTCAAAAACGTTTCCTAGATAAATTAGCTGGCGTTACTGACCCTGAACAAAAGCGTAAAATTATTGGTAATGAATTTATTCAAGTCTTTAACGAAGAGGCAACCAAGTTAAACGGTATCGACTATCTCGCTCAGGGCACACTTTACACCGATGTCATTGAATCAGGAACAGATACTGCCCAAACAATTAAATCCCATCATAATGTTGGGGGCCTACCTGAGGATATGCAATTTCAACTAATTGAGCCCTTAAACACACTCTTCAAGGATGAAGTGCGTGAGCTTGGCGAAAAGCTTGGCATCCCCCATCACTTAGTTTGGCGACAACCTTTCCCTGGGCCTGGTCTTGGTATCCGGGTTCTAGGTGATATTACGGAAGAGAAGTTAGAGATTGTTCGCGAATCTGATGCCATCCTACGCGATGAGATTGCTAAACACAACCTTGAAGACAATGTCTGGCAATACTTTACTGTTCTAACTGGTGTGCGTTCCGTCGGTGTCATGGGTGATTTGCGGACCTATGATTATACAATTGCCGTGCGGGCCATTACCTCTGTTGATGGCATGACAGCTGACTTTGCCAAGTTACCTTGGGATGTACTTGAAGAGATTTCCCGCCGAATTGTCAATGAAGTTGATCATATTAATCGCGTCGTCTACGATATTACCGCTAAGCCACCAGCAACCGTTGAATGGGAATAA
>W_koreensis_KCTC_3621
---------------------------A------------------------TGCACACGGAGGCTGGAGCTTATGATGCTAGTCAAATCGAAGTGCTTGAGGGTCTTGAAGCAGTTCGTAAGCGACCTGGAATGTATATTGGAACAACTTCTAGTCAGGGACTCCATCATTTAGTTTGGGAAATTGTTGATAATGGAATTGATGAGGCCATGGCTGGCTTTGCAGATCATGTCACTGTTACAATTGAAGCTGATAATTCGGTTACAGTAACTGACAATGGTCGAGGAATCCCAGTTGATTTACAAAAGAAAACTGGGAAATCAGCCTTAGAGACAGTCTTTACGGTTCTACATGCTGGTGGAAAATTTGATGGTGGTGGTTATAAGGTTTCTGGTGGATTACACGGAGTTGGGGCTTCTGTAGTTAATGCTCTTTCAACACGCCTAGATGCTATAGTAGTTCGTGATGGAAAAGGTTATCAAATGGCCTTTGAACGTGGACGAACGGTACAGACTATTACTGAAATTTCAGCAGAAGGATTGGAAG---------TTGAACGTGGAACGATCGTGCACTTTGTTCCGGATGCTGATATTTTCCAAGAGACCACAGTCTTCAATGCTAAGACTTTAATTGATCGAGTTCGTGAATTAGCCTTTTTGAATAAGGGCTTGCGCATTTCATTCACTGACAAACGAAATGATGAAAATAAAACTGAGACTTTCTATTATGAAGGTGGTTTGAGAGAGTATGTTGAATACTTGAACCGAAATAAGACTGTTTTGTTTGAAGAACCAGTTTATGTTGAGGGAACTTCAAATAATATTGAAGTTGAAGTTGCCTTGCAGTATACCGATGATTATCGATCAAATGTGTTGCTTTCTTTCGCTAACAATATTAATACTTGGGAAGGTGGAACGCACGAGACCGGATTTAAAACAGCAATGACGCGGGTAATAAATGATTATGCTCGTCAAAATAACATCTTAAAAGAAGATGATGATACACTTACAATTGATGATTTAAGAGAAGGTTTGACGGCAATTGTTTCAGTAAAGCATCCTGATCCATTATTTGAGGGTCAAACGAAAGCTAAATTGGGTAGTTCAGATGCTCGGACTGCTGTTTATCGAATGTTTAATGAAACATTTAAACGTTTTATGTATGAGAATCCGGTAATAGCTAAGCAAATCGTTGAAAAGGGTCAATCAGCTAAAAAAGCTCGAATGGCAGCCAAAAAGGCCCGTGAAGAATCTCGAAAGAAAACTGGATTAGAAATTTCAAACTTACCTGGTAAGCTAGCAAATAATACCTCTAAAGATCCAGCTATATCAGAATTATTTATTGTTGAGGGTGACTCTGCCGGTGGTTCTGCTAAGCAAGGTCGAGAACGATTAACTCAAGCTATTTTGCCAATTCGAGGTAAAATTTTGAATGTTGAAAAGGCTCAAATGAAAACTATTTTAGCCAATGAAGAAATTCGTTCATTGTTTACGGCGATGGGAACTGGCTTCGGTGAAGAATTTAATATTGAAAAAGTTCATTATCATAAATTAATCATCATGACTGACGCCGATGTTGATGGAGCTCACATTAGAACTTTGTTATTAACATTGATTTATCGCTACATGCGTCCGCTGCTAGAAGCCGGATTTGTTTATATCGCACAACCACCTTTGTATCAGGTTCGACAAGGTAAGTTTGTTAAATACCTTGATACTGATCAAGAATTAAATGAACTGTTACCAACTTTGCCAGCTAGCCCTAAGCCAGTTGTTCAACGTTATAAGGGACTTGGTGAAATGGATGCCGAACAACTTTGGGAAACAACCATGGATCCTACTCAACGTCGGATGCTGCGAGTTGAATTAGATGATGCCGAAGAAGCTGATCAAGTATTTAGTATGTTGATGGGTGATAAGGTTGAGCCTCGACGTGAATTTATTGAACAAAATGCGCGTTATGCCGAGTTGGATGTTTAA---ATGAAATTAGGAATGATCGGTCTTGGTAAAATGGGTCTTGGTTTGTCAGAAAATGCAGTAGACAATGGTAATGAAATTGTCGCATTTGACTTAAACAAAGACTTTGTTAAAAAAGCAACTGACTACTCAGATAAGATCTCTAG---TGCAGATTCAATCGAGGATATGTTGGCGCAATTGCCATCACCAAAGGTTGTATGGGTTATGGTTCCAGCCGGAGCACCAACTAACTCAACTATCGATGAATTAATTTCAAAGATGGATGCTGGAGATATCATCATTGATGGTGGAAACTCAAATTACAAGGATAACTTAGAGCAAAATAAGCGTACAACAGCAGCAGGAATCAAGTTATTCGATGCTGGAACTTCAGGTGGAATGGATGGAGCCCGTAACGGTGGAAACTTCATGATCGGTGGAGATGACGCAGAAGCATGGAAGATTTTGGAACCATTGTTTGAAGGAATTGCACAAGAAGGCGGATACCTTTACACAGGACGTTTGGGATCAGGACATTACTTGAAGATGGTCCACAACGGAATTGAATATGGAATGATGCAAGCAATTGGAGAAGGATTCGAAATTTTGGAAGCTTCACCATTTGACTATGATTTGGAAAAGGTAGCACATTTGTGGAACCACGGATCAGTTGTTCGTTCATGGTTGATGGAATTGGCTGAAGAACAATTCAGCAAGGATCCTAAGTTGGATGATATTACAGGACGAGTGGTAGCAACTGGAGAAGGAAAGTGGACTGTTGAAGAAGCTTTGGATAACCAAGTGCCAGCCCCAGTAATCGCAATTTCATTGATGATGCGTAACCGTTCATTACAAGCAGACACATTTACTGGAAAAGTAGTATCAGCTTTGCGTAATGGATTCGGTGGGCACGCCATGGAAAAGAAGAACTAGATGGTGGAAAAACGTCTATTTACCTCAGAATCAGTTTCAGAAGGTCACCCCGATAAGGTTTCCGATCAAATTTCAGATGCCATTTTAGATGCCATTTTAAAGGACGATCCAATGGCTCGGACCGCAATTGAAACATCGGTTACAACTGGATTTGTGAATATTTTTGGGGAAGTTTCAACAAGTGCCTATGTTAATATGAATCAAATAGTTCGTCGAACGCTAAAACGGATTGGTTATGATGATCCAGATGCTGGATTTTTAGCAGATGATATTCATGTGGCACTAACGATTGATGAACAATCTCCTGATATTGCGCAAGGGGTTGATAGTGCGATGGAACAACGTGAAGATGGTGGGGTTGATCCGCTGGATCAAATTGGGGCTGGAGACCAAGGATTAATGTTTGGTTATGCTACCAACGAAACAGATCAATATCTTCCTCTTTCAGTAGTCTTGTCACATGCCCTGGTTAAAAAACAAGCCGAAGTACGCCGAACAGGAACTTTACCATATCTTTTACCGGATGCTAAGGCTCAAGTGACAGTCGAATTAGATGATAATGATCAAGCTAAACGGATTGATGCGGTTGTTTTATCGACTCAACATCGTGAGAGTGTGAGCTTGGAACAGTTACGAAAAGAAGTTAAAGCGGTTATTATTGATGAAATTTTGCCAGCCAATTTAGTTGATGAAAAGACACGGTATTATATCAATCCAACTGGCCGTTTTGTGATTGGTGGGCCTAAGGGTGATGCTGGTATGACAGGGCGAAAGATCATTGTTGATACCTATGGTGGTTATGCTCGTCATGGTGGTGGTGCTTTCTCCGGAAAAGACGCCACAAAGGTAGATCGAAGTGCTGCTTACGCCACTCGTCACATTGCTAAGAACATCGTTGCAGCGGAATTAGCTGATCGTGTTGAGATTCAAGTTGCGTATGCAATCGGTGTGGCGGCACCAGTTTCGATTGATGTTAATACGTTTGGGACTGGTCGAGTTGCAGATGCACAATTAGTGACAGCGATTCGGGACTTATTTGAGTTACGTCCAGCTGGAATAATTGAGGAATTGGACTTGCGCCAACCTCGCTATGAAGCAACTGCTGCCTACGGTCACTTTGGTCGACCAGAGTTAGATTTGCCATGGGAACGTTTGGATAAGGTCGATGCTTTAAAAGCGTATTTTGCAGATTAA------ATGGCATACCAACATCAAGCGGTTGAACAAAAATGGCAACGTTTTTGGGAAGACAACCAAATATTTAAAACCGGAACGGATCAATCTAAGCCTAAGTATTACGTTTTAGATATGTTTCCTTTCCCATCAGGACAAGGGCTTCACGTCGGGCATCCTGAAGGTTACACGGCAACTGATATTTTAGCTCGAATGAAGCGGATGCAAGGATTTAATGTTTTGCATCCCATGGGATTTGATGCATTTGGGTTACCCACTGAAGATTATGCGATTAAAACGGGAGCTAATCCCAAGGATGTGACCAAGACCAACGTGAATAATTTTCGACGTCAAATGCGTTCGTTAGGACTTTCATATGATTGGACTCGTGAAGTTAACACGACTAATCCTAAATACTATAAGTGGACTCAATGGATTTTTGAGCAATTATACAAAAAAGGTTTAGCTTATGAAGATGAAATGATGGTTAATTGGGCCCCTGATTACAATGGTGGAACGGTTGTGGCCAATGAAGAAATCATTAACGGTCGGACTGAACGTGGAGATTATCCAGTTTACCGAGTACCAATGCGCCAATGGGTTTTGAAAATCACCGAATATGCTGATCGTTTGTTGGATGATTTGGATGATTTAGACTGGCCAGAAGCGATTAAAGAGCAACAAAGAAATTGGATTGGTCGATCAACGGGTGCTTCAATTGATTTTAAGATCGATGGATATGATGATAAAAAGATTGAAGTCTTTACGACACGTCCTGATACGTTATTTGGGGCTTCATATGTTATTCTCGCACCCGAACACGATTTGGTCCAAGAAATCACTACACCAGCCCAAAAAGAAGCTGTTGAAGCTTTTAAGGAAGCCTTATCCTCAAAATCTGATTTGGAACGAACGGATTTGAATAAAGATAAGTCAGGAATTTTCACTGGTTCTTATGCAATTAATCCAGTCAATGGTGCTAAATTGCAAATTTGGATTGGGGACTATGTCTTAGCTTCATATGGAACAGGAGCCGTCATGGCAGTGCCTGCCCATGATGCCCGTGACTATGAATTTGCGACTAAGTATGATTTACCTAAGTTGGAAGTTATAGCAGGTGGTGATATTGAAAATGAAGTTTATACTGGCGACGGTGTTCATATTAATTCTGAATTTTTAAATGGTTTGGAAAAAGAAGCTGCGATAGAACGTATGTTGACTTGGTTAAGCGAAAATAAAATTGGTGCTAAGAAGGTGAATTATCGTTTGCGTGATTGGATCTTTTCACGTCAACGTTACTGGGGTGAACCAATTCCAGTGATTAATTGGGATGATGGAACGAAATCTCTAGTACCAGAGGAAGAATTACCCTTGCGCTTACCAGATGCAGAGAATATTTTGCCAACTGGAACTGGTGAATCACCCTTGGCTAATATTGATGATTGGGTAAACGTAACAGATGAACAAGGTCGTCATGGTCGACGTGAAACGAATACAATGCCACAATGGGCAGGATCATCTTGGTATTACTTACGTTATATGGATCCACATAATGACGAAATGATGGTCGATCCAGAATTAGAACAATATTGGCAAAATGTTGATCTATATGTTGGAGGAGCTGAACATGCTGTTTTGCATTTGTTGTATGCTCGTTTCTGGCACAAAGTTTTGTATGATCTAGGCATTGTTACAACGAAGGAACCATTCCAAAAGTTGGCAAACCAAGGAATGATCTTAGGATCAAACCACGAAAAGATGTCAAAATCTAAGGGAAATGTTGTTAACCCTGATGATGTGGTTGAAAAATATGGGGCAGATACCTTGCGCCTTTACGAAATGTTCATGGGACCTTTGGAACAATCAATTGCTTGGTCAGAAGATGGACTTTCAGGATCACGTCGTTGGCTTGATCGGGTTTGGCGTTTGGTGATCGATGATGAAAATCATCTACGCGATCACATTACAACGGTGAATGACCATAAGTTGGATAAAGTTTACAATGAAACAGTGAAAAAGGTTACTGAACACTTTACTAATATGCGCTTTAATACTGGTATTTCACAACTAATGGTCTTTGTAAATGAAGCTTATAAGGTTGATAATTTACCAGCTGAATATATTGAAGGATTTATTCAACTATTGTCGCCAGTTGCGCCACATATTAGTGAAGAACTTTGGAGTTACTTCCATAAGGATGAGTCAATTCAAATGACAACTTGGCCAACTTATGACGAAAGTAAGCTAGTTGAAGCCACTGTTGAAATTGTTTTCCAAGTGAATGGTAAATTACGTGGAAAAGCACAAATGGATAAAGACAGCACGAAGGAAGAAATGATTGCAGCAGCACTAGCAAATGAAGGAGTGCAACGTACTTTGGATGGTCAAGAGCCAAAGAAGGTTATTGCAGTACCTGGTAAATTAGTTAGTGTCGTTATGTAAATGGAGAAATATGCAGATCCGCATTTAAAGGTCTTTTCATTAAGTGGTAATAAGCCGTTAGCACAAAAGGTTGCTACGGCGATTGGAGTAGAACTTTCAAAAATTAATATTTCTCGGTTTTCGGATGGTGAAATTCAAATTAACATTGAAGAATCTGTTCGAGGCGATAATGTTTATATCATCCAATCCACATCTGCTCCAGTAAACGACAATTTGATGGAACTTCTCATTATGATTGACGCGTTACGACGTGCAAGTGCAAAAACGATTAATGTGGTTATGCCTTATTATGGATATGCTCGCCAAGATCGTAAAGCACGTTCACGGGAGCCCATTACAGCTAAATTAGTAGCAAATATGTTAGAGACGGTCGGTGCAACTCGTGTGCTAGCATTAGATTTGCATGCAGCACAAATTCAAGGCTTCTTTGACATTCCGGTTGATCATATGGCAGGGGCTGCAAAATTAGCAGACTATTTGATTACGAGTGGAATTGCCAATGATAATACCATTGTAGTTTCGCCAGATCATGGTGGTGTGACTCGTGCACGGGCTTTGGCAGAATTGTTAGGTTCTAGCGAACCAATTGCTATTATTGATAAGCGACGTCCTAAAGCTAACGTAGCACAAATTATGAATATCATTGGGGATGTTAAAGGTAAGCGAGCTATCATGATTGATGATATGATCGATACTGGTGGTACGATTGCTAAGGGTGCTCAAAAGTTAAAAGACGAAGGGGCAGCAGAAGTTTATGTTGTTGCAACTCACGCTGTGTTCTCAGCTGAAGCGGTTGATAATTTGCAGAATTCAGTCTTTGAAAAAGTTATTGTAACTGATTCAATTGACTTACCTGAATCAAAGAAATTCCCTAAATTGGTGCAAGTCACAATTGCGGATATGATGGCAGAGGCAATTGTCCGAATTAATGAAGATCGGGCAGTTTCACCGATGTTTAGGAAGCGTTTT-AC--------CGTGGATGAGATTACCA------AATAAATG------------TACGAAATGACTTATATTGTTCGCCCTGATATCGACGCTGATGCTAAGAAGGCATTGGTTGAACGTTTTGATGAGATTTTAACTAACAACGGAGCAACTATTGCTGAATCAAAAGATTGGGCAACACGTCGCTTTGCTTATGAAATTGCTGGATACCATGAAGGAACATATCACGTTGTTAACTTCACTGCTGAAGATGACAAAGCGATTAAGGAATTCGATCGTTTGGCTAAGATCTCAGAAGATATCTTGCGTCACATGGTTGTTACCCGCGAAGTTCGCTCAGAAGCTAAGTAAATGGCACAACAACAACGTCGTAGCGGTGGACCTCGTCGTCGCCGTAAGGTTGACTTTATTGCAGCCAACCACATCGAATACGTGGATTACAAGAACACTGAATTGTTGGAACGTTTCATTTCTGACAATGGTAAGATCTTGCCACGCCGTGTAACTGGTACATCAGCTAAGAACCAACGTAAGGTGACTGCTGCTGTTAAGCGCGCACGTATTATGGGTCTTTTGCCTTTCGTTGCAGAAAACTAAATGACCAAAATTTTAGTCGTTGACGACGAAAAACCAATATCTGATATTATTAAATTTAACCTAGCTAAAGAGGGCTATGATGTCGTGGTCGCAATGGATGGCCGTGAAGCTCTGGAGAGTTTTGAAGATGAGAAACCTGATCTAGTTTTATTGGATCAAATGTTACCTGAAATAGAAGGAACAGAGGTGCTACGGCAGATTCGCACCAAATCACAGACCCCGGTGATTATGGTTACTGCTAAGGATTCTGAAATTGACAAGGTGCTTGGTCTAGAAATGGGTGCGGATGATTATGTTACCAAGCCATTTTCAAACCGAGAATTGTTAGCGCGAGTTAAGGCTAATCTGCGACGGC----------AGTCTGCCAGTGTAG---CAAGTAGTGA-GCCAGCGGAGAACGGAGATATCAAGCTGGGGCCTTTGACCATTCATCCTGACGCCTATATGGTATCTAAGAATGGAAACGATATTGAATTGACCCATCGTGAGTTTGAACTGTTGTATCATTTGGCACAGCATATCGGACAAGTGATGACGCGTGATGATCTTTTACAAACCGTGTGGGGGTATGATTATTTTGGTGATGTACGCACGGTTGACGTGACGGTTCGTCGGATTCGAGAAAAAATTGAAGAAACACCGGGGCATCCACAAATTCTAATGACGCGACGAGGCGTTGGTTATTATTTAAAAGCAGCTGATGAAGCATAGTTGAAGTTTTCAGAATTAGGTCTCACAAAAGACCTACTTACAGCCATTGAAAAACATGGTTATGTCGAGGCAACACCAATTCAAGCCGAAACAATTCCCTTAACGCTTGCCGGTAAGGATGTCATCGGTCAAGCTCAAACCGGAACTGGTAAAACAGCTGCGTTTGGATTGCCAATTTTAGAGATGATTGATA---GCAGTCGTCAAG-TTCAAGCTTTGGTAGTTTCACCAACGCGTGAATTAGCGATTCAAACTCAAGAAGAACTATTTAAATTAGGACGTGATAAGCGCGTTCGCGTACAAGCCGTCTTTGGTGGGGCAGATATTCGTCGCCAAATTGATGGTTTGAAGCGCGGAGTTGATATCGTCGTTGGAACACCTGGTCGTTTAATTGACCACATCCGTCGAGGAACCATTGACCTTTCACATGTTCGGACATTAGTTTTGGATGAAGCTGATGAAATGTTAAACATGGGATTCTTGGAAGATATTGAGTCAATTTTGAAGGCCGTTCCAGATGAACGTCAAACATTATTGTTCTCAGCAACAATGCCATCTGCAATTAAGCGGATTGGTGTTCAATTCATGACTGAACCAGAACACATCCAAGTAGCCGCCAAAGAATTGACGACAGACTTGGTTGATCAATACTACGTTCGAGTTCGTGAACCCGAAAAGTTTGATACTTTGACTAACATTTTGGCTGTTCAACAACCAAAGTTAGCAATTTTGTTTGGGCGTACTAAGCGCCGAGTTGATGAATTAACTCGTGGTTTGGAATTGCGTGGATTTAAGGCTTCAGGAATTCATGGAGACTTAACTCAACAAAAGCGTACACAAGTTTTGAAGTCATTCAAAGCTGGTGAAATCCAAATCTTAGTGGCAACTGATGTTGCTGCTCGTGGATTGGATGTTACAGGAGTTACTCACGTTTATAACTTTGATATTCCACAAGAATCCGAATCATATGTTCACCGAATTGGTCGGACAGGTCGTGCCGGTTCTCACGGAACTTCAGTTACGTTTGTAACAAATGCTGAACTAGATTATCTAAAAGATATCGAAAAGCTTACTAAGAAGCGTATGTTGGCATTAAAGCCTTACTCACACGAAGAAGCTGTTGCAGCTCGAATGAAGACTGCAGTCCAAGATGTAGATGCAGTTGTTAAAACTGTAGATGCTAACTTGGTT---TCAGCTGAAGTTGATGAATTATTAGAAAAGTATGATGTTCGGACATTAGCTGCTGCTGCATTGGCTGCTTCAGCTAATATTTCTGAAATCGATGCTGAATTCGATTTGACCCGCGAACGTCCATTACCAAACAAACACTTTGGTC---GTGGTGGATCACGTGGTGGTAGTGGATCACGCGGTAATTACCGTGGTGGAAACCGACGTTCTGGTAACGGTGGTGGA---GGTTCACGCTCTGCTGGTTCTGGTAATGGTGGTGCTGCACGTGGTGGTCGACGTGAAGAAAATGGTAGCCATGGTGGTGGCCATGATTCAGAACGTCGTAAGTCATACGATCGTGGTGCACGTACTGGTTCAGGGGATCGC------------TCACAACGTGGTTCACGTCCAGCCGG------ACGT---------CGCAAGTTTGTGATCCGCGAAAATGATAAATAAATGGCTAAGTTAGTTATGATCCGTCACGGACAAAGTGAATGGAACGCAAAGAACCTATTTAACGGATGGGTAGACACAAAGTTGAGCCCTGTTGGAATCGAACAAGCAAAGACTGCTGGTAAGATGTTGGCAGAAGCTGGTATTGATTTTGATCAAGCGTACACATCAGTTTTGACACGTGCGATTGAAACATTGGATTTGACATTGTTCGAAGCTGGACAAATGTTTATTCCAGAAGAAAAGTCATGGCGCTTGAACGAACGTAACTACGGTGCGTTGCAAGGATTGAACAAGGCAGATGCTGCTGAAAAGTTCGGTGCTGACCAAGTTTTGCAATGGCGTCGTTCATACGATGTTTTGCCACCACTTCTAGAATCAGCTGAAGAAACAGTTGAAGTTGAAGGGCAAACTTACGCATCATACGACCGTCGTTACGCTGAAGTAGCTGCTGAAGAATTGCCATTGGGTGAAAACTTGAAGGTTACTTTGGAACGTGTTATGCCATTCTGGAACGAAAAGATTTCTGCAGACTTGAAGGCTGGTAAGAACGTTGTGATTGCTGCCCACGGAAACTCACTTCGTGCATTGGCAAAGCATATCGAACAAATTTCAGACGAAGACATTCTAGGTCTTGAAATTGCGAACGCACAACCAATCATCTACGACTTCGATGGTGACTTGAACGTGCTTTCAAAGGATATTTTGACAGCCGAA---TAAATGTCACGTTATACTGGTCCTAAGTACCGTATCTCACGTCGTTTGGGTGTTTCTTTATCAGGAACTGGTAAAGAAATTGCTCGCCGTAACTATGCACCTGGAGACCACGGTCAAGGGCGTCGCTCAAAGCTTTCTGATTACGGAACACAATTGCGTGAAAAGCAAAAGGTTCGTTTCACTTATGGTTTGACAGAACGTCAATTCCACAACTTGTTCAACAAGGCTGGTCAAATCCGTAACGGAGTTCACGGAACTAACTTCTTGATCTTGTTGGAGACTCGTTTGGACAATATCGTTTACCGTATGGGCTTGGCAACTACACGTCAACAAGCACGTCAATTGGTTAACCACGGTCACATCTTAGTTGATGGAAAGCGTGTTGATATTCCTTCATACGAAGTTAAGGTTGGACAAGAAATCTCAATTCGCGAAAAGTCACAAAAGAATGTCTACATTTTGGCAGCGGTTGAATCACAATTCGGTCACCTACCATTCGTAGAATTCAATAAAGAAACTTTGAAGGGTTCTTTGACACGTTTGCCAGAACGTGAAGAACTTGATGGTGACTTTAACGAAGCTCTTATCGTTGAATACTACAACAAGTTGGGATAAATGGAGAACTTACTCATGTTTATCCTTGTTTCGTTTGCCGCAATCGTAATCGGTGGTTTTCTGGGTTATTTTTTTGCGAATAAAGCAATTAATAAGCGACTTTCAGATGCCCATAGAAATGCAACAGATATCACGAATCAAGCAACTGTCGAAGCGACACAATTAAAAAAGTCTGCTTTGGTGGAAGCTCGAGATGAAAGCCAACGTTACCAAGACCGTATTGAATCTGAACTACAAGAACGTCGTTCAGAAGTAAAAGTACAAGAAGAACGACTTGTTAGTCGTGAATCTGTATTAGATCGTAAAGATGCTTCGTTGCAAAAGCGCGAAGAAGGAGTTGTTGATAAGGAAAAGATTCTGGATCAACAACGTCAAAGTGTCTCAGATAAGTTGAAGCATGCAGATGCTTTGGTTGATGCACGAGAAACAAAGTTAAGTGAAATTGCCAATCTTGATCAAGAAGAAGCACGTGAACGCGTGTTAGCTGAAACGAAGGATGCTTTAGCAGCCGAACGTGCAGTCATGATTAAGGAAAGCAATGCCCAAGCCAATGCTGAATCAGAAAAGCGTGCCAAGGAATTAATCGTTGGTGCCATTCAACGTTCTGCAGCGGACATGGTAGCTGAAACAACTGTTTCAGTTGTTAATTTGCCTAATGATGATATGAAGGGACGAATTATTGGTCGTGAAGGACGTAATATTCGTGCCTTGGAGACAGTAACTGGAATTGACGTTATTATCGACGATACACCAGAAGCGGTTGTATTGAGTGGTTATGACCCAATTCGTCGTGAAATCGCCAAGAATACATTGGACAAGTTGATTTCCGATGGACGTATTCACCCAGCTCGTATTGAAGAAACTGTTGAAAAGTCTCGTAAAGAGATGGACGAACATATTCGTGAAGTTGGGGAACAAGCTGTCTTTGATCTAGGGATTCATAACATGCATCCTGATTTGATTAAGACAATTGGACGTTTGAACTACCGTACAAGTTATGGTCAAAATGTCCTAGTTCATTCAATCGAAGTTGCGAAGCTATCAGGTTTGTTAGCTGCGGAACTTGGAGAAGATGTTACACAAGCCAAGCGTGCTGGTTTGTTACATGACATTGGTAAGGCGATTGACCATGATGTTGATGGATCACACGTTGAATTGGGTGTTGAATTGGCAACCAAGTACAGCGAACGTCCAGAAATCATTAACGCAATTGCGTCTCACCATAATGATGTAGAACCAGAATTCGTTGTATCAGAATTAGTAGCAGCCGCAGATTCAATCTCAGCTGCTCGTCCAGGGGCTCGTTCAGAATCTTTGGAAAACTATGTACAACGCTTGAAGCAATTGGAAACAATTGCCAACGGATTTAGTGGTGTTGATAAGTCATTTGCTATCCAAGCTGGTCGTGAAGTACGTGTTGTTGTTGAACCAGCAGCCGTGTCTGATCTAGAGGCTACTGTTTTGGCACATGATATTAAAACACAAATTGAAACAGAGTTAGATTACCCAGGTCACATTAAGGTGACGGTTATTCGTGAATCTCGTTCAATTGAATACGCGAAATAAATGG---CCATTGGAATGAATGATTTGAAGACGGGTTTGACAATTGAATACTCAAACTCAATTTGGCGGGTGTTGGAATTTCAACACGTTAAGCCTGGTAAAGGGGCAGCCTTTGTCCGTTCAAAGTTAAAGAATTTGCGTTCAGGATCAGTAAATGAAGTTACTTTCCGACCTGGAGATAAGTTTGAAATTGCTAATATCGAAACTTCACCAATGCAATATTCATATGCTGATGGTGACAATCGTGTATTCATGAATATGGATACATATGATCAAATCGCTATTCCGGTTGACCGTATTGAAAACGAGATGAAGTATCTATTAGAAGGAACTGACGTTAAGGTAACTTATTATGAAAGCGAATTATTGGGAATTGAAGTTCCTAAGACCGTTGAATTAACTGTTACAGAAACACAACCTGGAATTAAAGGTGCTACTGCCAATGGTGGTGGTAAGCCTGCTACAATGGAAACAGGCTTAGTAATTACAGTTCCTGATTTCATTAACGCTGGTGAAAAATTAATTGTTAATACAGATAATGGTGGATCATACTCTTCACGTGCATAAATGCCAAAGTTTAAGACACACCGTGCCTCAGCCAAGCGTTTCAAGAAGACTGCCAAGGGTGGTTTGAAGTCAGCGAACGCGTTTACGTCACACCGTTTCCACGGTAAGACTAAGAAGCAACGTCGTCAATTGCGTGGAACTTCAATGATGAACCACACTACGTTGAAGAACTACATCAGCATGTTGGGTCGT---TAAATGCGAGTAAAAGGTGGAACAGTTACACGTGCGCGTCGTAAAAAGATGATCAAATTGGCCAAGGGTTACCGTGGTCAACGTCACATCAACTATAAGGTTGCTAAGCAACAAGTTTGGAAGGGTTGGGTTTATGCTTTCCGTGATCGTAAGACCACTAAGCGTAACTTCCGTAAGCTTTGGATTACACGTATCAACGCTGCTGCCCGGATGAATGGATTGTCATATTCACGTTTCATGAACGGTTTGAACTTGATGGGATCAAAGTTGAACCGTAAGATGTTAGCTGATTTGGCTATCACAGATGCAACTGCATTTTCAGCTTTGGCAGATGCAGCAAAGAAAGCTTTGACTGATAACAACCAAACTTTCCACGCTATCACACCTGCAACAACTGAAAAGGTTATTGAAATC------CATACTGCCGAAGCAAAGCCTGCTAAGACA---GCGGAATCA------AAGCCATCTGAAAAGAATACTGTTGCTGAAATTAAAGCATATTTGGACGCCCAAGGGACTGAATACGCTTCTTCAGCAAAGAAGGCTGACTTGTTAGCTTTGGTATAAATGCCTACAATTAACCAATTGGTTCGTAAGCCTCGTAAGTCAAAGAGCACGAAGTCAAACTCTCCAGCTTTGAACTTCGGTTACAACTCACAAAAGAAGAAGATGACGCGTGTTGACTCACCACAAAAGCGTGGTGTTGCTACTCGTGTCGGAACTATGACACCAAAGAAGCCTAACTCAGCTTTGCGTAAGTACGCCCGTGTGCGTCTTTCAAACTTGATTGAAGTTACGGCTTACATTCCTGGTATCGGTCACAACCTTCAAGAACACTCAGTTGTCTTGATCCGTGGTGGTCGTGTTAAGGACTTGCCTGGTGTGCGTTATCACATCATCCGTGGTGCTTTGGATACTGCCGGTGTAGATGGTCGTATGACATCTCGCTCAAAGTATGGAACTAAGCGCCCAAAGAAG---------TAAATGCCACGTAAGGCTTATACTAAGCAGGCAGAAGTTCTGCCTGATCCAATTTATAACTCAAAGCTTGTTTCACGTTTGATCAACCGTTTGATGCTTGATGGTAAACGTGGAACTGCTTCAACAATCTTATACGAAGCTTTTGATCGTATTAAGGAAACAACTGGTAATGAACCATTAGCAGTCTTTGAAGAAGCCATGAATAACATCATGCCTGTCTTGGAAGTCCGCGCACGTCGTGTTGGTGGATCAAATTACCAAGTTCCAGTTGAAGTTCGCCCAGAACGTCGTGTTACGTTAGGACTTCGTTGGTTGGTTTCATACGCACGTTTGCGTGGGGAACACACAATGGACGAACGTTTAGCTAAAGAAATTATGGATGCTGCTAACAATTCTGGTGCATCTGTTAAAAAGCGCGAAGATACACACAAGATGGCAGAAGCCAACCGTGCCTTTGCACACTATCGTTGGTAAATGGCTAACACGCGTGAATACCCATTAAGCCGGACCCGTAATATCGGGATCATGGCCCACATTGACGCCGGTAAGACAACAACTACTGAGCGTATTTTGTACTATACAGGAAAGATCCACAAGATTGGTGAAACTCATGATGGAGCTTCACAAATGGACTTTATGGATCAAGAAAAAGAACGTGGAATCACGATTCAATCAGCTGCTACAACAGCTGTTTGGCATGGTTTCCATGATCAATTCAAAACAGAACCATACCGTGTCAACATCATTGACACACCAGGACACGTGGACTTCACTATCGAAGTTGAACGTTCATTGCGTGTGCTTGATGGAGCCGTAGCCGTATTGGATGGGGCTGCTGGAGTTGAACCACAAACTGAAACGGTTTGGCGTCAAGCTGAAACTTATCAAGTACCTCGTATTGTTTTCGTTAACAAGATGGATAAGTTGGGGGCTGATTTCCAAATGTCAGTTGACTCAATCAAGTCTCGTTTGGGAGCAAATGCTAAAGCTATTCAATGGCCTATTGGAACTGAAGATGACTTCGCTGGGATCATTGACTTGATCACAATGGAAGCTTTATTCCCAGTTGATGATTTGGGTGAAAAGTGGGAACCACGTGAAATTCCTGCTGATTACAAAGAATTAGCTGAAGAAAAGTATAATGAATTGGTTGAAGCTATTGCTGATGTCGATGATGTTATCATGGATAAGTACTTGAATGGTGAAACTATTGCTCAAGACGAATTGAAGGCAGCTATCCGTCGTGCAGTCTTGGCTTTGGAATTCTACCCAGTACTTGCTGGATCAGCTTATAAAGACAAGGGTGTTCAAATGGTTTTGGACGCGGTTGTTGATTACTTGCCATCACCTTTGGATGTTAAGCCATATATTGCTACAGATCCAGATACTGATGAAGAAATTGACTTGATCGCTAACGATGAAGACCCATTCGCAGCCTTGGCCTTTAAGGTTATGACTGACCCATATGTTGGACGTTTGACTTTCGTTCGTGTTTATACCGGAACTTTGGAATCAGGTTCATATGTACAAAACACTTCAAAGGGAAAGCGTGAACGTGTTGGACGTTTGCTTCAAATGCACGCCACTGACCGGACTGAAATTGAAGAAGTCTTCTCAGGTGATATCGCGGCTGCTATTGGTTTGAAGGATACGACAACTGGAGATTCATTGACAGCTATGGATCGTCCTTTGATTTTGGAATCAATGGAATTCCCTGATCCTGTTATCCAATTGGCTATCGAGCCTAAGACTAAGGCTGACCAAACTAAGATGGGTGAAGCCCTTCAAAAGTTGGCGGAAGAAGATCCTTCATTCCGTGCCGAAACTAACCCTGAAACTGGAGATACTTTGATCTCTGGTATGGGTGAATTGCACTTGGACATCATCGTTGATCGTATGCGTCGTGAATTTAACGTTGATGCAACTGTTGGTGCACCTCAAGTTGCTTATCGTGAAGCCTTTACTAAAACCGTTGAAGCGCGTGGATACTTCAAGCGTCAATCTGGTGGTAAGGGACAATATGGAGATGTTTGGATCGAATTTAGCCCTAACGAAGAGGGAGCTGGATTTGAATTCGAAGATGCCATTGTTGGAGGAGTTGTTCCACGTGAATATATTCCTTCAGTTGAAGCTGGATTGCGTGATTCATTGAATAATGGACCACTTGCCGGATTCCCATTGGTTGACTTGAAGGCCAAGTTGTATGATGGATCATATCACGATGTCGACTCATCTGAAGCTGCCTTTAAGGTTGCCGCTTCATTAGCATTGCGTGAAGCAGCTAAGACCGCTGGAGCCGTTATCTTGGAACCAATCATGAAGGTCGATATTGTTGTACCTGAAGATAATCTTGGTGACGTTATGGGACATATCTCAGCACGTCGTGGAATGATCGAAGGACAAGAACAACGTGGAAATTCATTGATGGTTCACGGTAAGGTTCCGTTGTCAGAAATGTTTGGATATGCAACAACTTTGCGTTCATCAACACAAGGTCGTGGTACATTCCAAATGGTCTTTGATCACTATGAAGCTGTACCTAAGAGTGTTCAAGAAGATATCGTTAAGAAGTATGGTCGTGGAAGTGTTGAAGATTAAATGAAACCAGTACGTAAAGCAATTATTCCAGCAGCAGGATTGGGAACACGTTTCTTGCCAGCGACTAAGGCGCTTGCTAAAGAAATGTTGCCTATTGTTGATAAGCCAACGATTCAATTTATTATTGAAGAAGCTTTGGAATCAGGAATTGAAGAAATTGTAATTGTTGATGGAAAGTCAAAGCGCTCAATCGAAGATCACTTTGATTCAAATCCAGAACTAGAAAACAACTTGCGTGATAAGGGTAAGATGGAAATGTTGAAGATGGTTGAAGAAACAACAGACATCAACCTTTACTTCATTCGCCAATCACACCCACGTGGTTTGGGAGATGCCGTTTTGACAGCCAAGGCCTTTATTGGTGACGAACCTTTCGTTGTGCTGTTGGGTGATGACATCATGCAAGACGAAGTACCTTTGACAAAGCAATTGATTGAACGTTACGAACAAACGGGAGAATCAACACTTGCTGTTATGGAAGTGCCACATGAACAAGTTTCAGAATATGGTGTTATTAACCCAGAAGAAGAAGTTGAAAGTGGATTGCACCGTGTATCAAACTTTGTTGAAAAGCCAAAGCCAGAAGATGCGCCATCAGACTTGGCAATTATCGGACGTTACTTGTTGACGCCTGAAATCTTTGAAGAACTTGAACGTACAGAACCTGGTAAGGGTAATGAAATCCAATTGACAGATGCGATTGATTCATTGAACAAGCGTCAACACGTGTACGCTCACCAATTTAAGGGAAAGCGTTACGATGTTGGATCAAAGATTGGTTTCTTGACAACAAATATTGAATTTGGTTTGAACCACTCACAAACAGGTGATGACCTAAAGGCATACATCAAGGATCTAGCAAAGACTCTTGACTAGATGGAATCACGCGAATTTCACATTACAGCCGAAACAGGTATCCACGCTCGCCCAGCTACTTTGTTGGTTCAAACAGCATCAAAGTTCTCATCAAATATCACTTTATCATACGATGGTAAGGACGTTAATTTAAAGTCAATCATGGGTGTAATGTCTTTGGGTGTTGGACAACATGCTGATGTTAAAATTTCAGCTGATGGTGACGATGCTGCTGAAGCAATCGAAGCCATTGGACAAACAATGACAAATGAAGGATTAGCA---TAAATGTCTGCAATTACTGATATTTATGCACGTGAGGTTTTGGACTCACGTGGTAACCCCACAGTTGAAGTTGAGGTTTACACAGAGCTAGGTGGTTTCGGCCGCGGTATCGTCCCTTCAGGGGCTTCTACTGGTGTTAATGAAGCCGTAGAGCTACGTGATGGTGACAAAGACCGTTTCCTAGGTAAGGGAGTCTTGAAGGCTGTTGACAATGTCAACAAGATCATCAAGGACAAGTTGATTGGTATGGACGTTACTGACCAAGTTTTGTTGGATCGTACAATGATTGCATTGGACGGTACACCAAACAAGGGTAAGTTGGGTGCTAACGCCATTCTAGGTGTTTCAATTGCCGCTGCCCGTGCAGCTGCTGACGAGTTAGGTACACCATTGTACAACTACCTAGGTGGATTTAACGCCAAGGTTTTGCCAACACCAATGATGAACGTTATCAATGGTGGAGCTCACGCTGATAACTCAGTTGACTTCCAAGAGTTCATGATTATGCCTGTTGGTGCTAAGTCTGTTGCAGAAGCTATTCGAATGGGTTCAGAAACATTCCATGCTTTGCAAAAGTTGTTGAAGGCATCTGGACATTCAACTGCTGTTGGGGATGAAGGTGGATTTGCTCCTAACTTCGCTTCAAATGCAGAGCCATTTGAATACTTGTTGAAGGCTATCGAGGCAGCTGGTTACAAGCCTGGTAAGGATATTGCTATTGCCTTTGACGTTGCTTCATCAGAGTTCTTTGATGCTAAGACTGGTATTTACACACTTGCTGGTGAGCCAGATAAGCAAGAGTACACGACTGACGAGTTCATCGAGTACCTATCTGACTTGGTTGCGAAGTATCCAGTTGTTTCAATCGAGGATCCATTGGCTGAAGCTGCTGACTTGGATGACGAAGCACAATGGGATGCTTGGGCTAAGTTGACTGCTAAGTTGGGCAAGAAGGTTCAACTTGTTGGTGATGACTTCTTCGTTACAAATACTACTTTCTTGAAGAAGGGTATTGAGAAGAAGGCTGCTAACGCAATCTTGATCAAGGTTAACCAAATTGGTACTTTGACTGAGACAATGGAAGCAATTGAAATGGCTAAAGAAGCTGGTTACACAGCTATCGTGTCACACCGTTCAGGTGAGACTGAAGACACAACAATTGCTGACTTGGTTGTCGCAACTAATGCCGGCCAAATCAAGACAGGTTCAATGTCACGTACTGACCGGATTGCTAAGTATAACCAATTGATGCGTATTGAAGACTTGTTGACAGACAAGGTTGCTGAATACAAGGGTATTCACAGCTTCTACAACATCGATAAGGAAGCTCGCGAAGCAATTCTTAACTTCGAAGCA---TAAATG---AAAAATCGCCCG---AGTGGTAATTTTGTTCGACAGAGTTTATTTTATGTGATTATGCTTCTAGCAGTATTAGGATTAGTTTATTGGGTTATTGGACCAAAAGATACTAATACCGTTAAGAAGATTGAAACTTCAACATTTATTAAACAGTTGAACGATAAGAAAATTAAATCAATTGAAATTAAGCCAGGAGCTGGTGTTTACGATATTAAAGGTGATTATCGCAAACCACA---GACAGAAAAAGTATCTGCTGCGGCAGAA---GGAACTTTAATGGCCAAAGTTATGGGCAATGCTAAGC------------CTAAGGTCACTTCATTTGAAGTTAACGCTTTGCCAAATGATTCAACTTTGAAGGCAATTAACCAAGCTGCAGATAAAACTAATACTGAAATTAGTACAAAGCCAGAAGATTCAAATGTTTGGGGATCATTGTTAGTAACGATTCTACCAATGATCTTTATGATTGGATTCCTATGGCTTATGATGAGCGGTATGGGTCAA------GGTGGTCGTGGCGGAT---CTGGTGGAATGATGAACATCGGAAAGTCTAAGGCTAAACCAGCCGATCCTGAGGAAAATAAAGTTCGCTTTGGGGATGTTGCTGGAGCTGAAGAAGAAAAGCAAGAATTGGTTGAAGTTGTTGAATTCTTGCGTAGCCCAAGTAAGTTCACCAAGTTGGGAGCTAAAATTCCAAAGGGTGTCTTGTTAGAGGGACCTCCCGGAACTGGTAAGACCTTGCTAGCACGTGCCGTAGCTGGTGAAGCTGGCGTGCCGTTCTTCTCAATTTCTGGTTCAGACTTCGTGGAAATGTTCGTCGGAGTTGGAGCTAGTCGTGTTCGTGATTTGTTTGAAAATGCTAAAAAGTCAGCCCCATCAATCATCTTTATTGATGAAATTGATGCGGTTGGTCGTAAGCGTGGCTCAGGTATGGGCGGTGGAAACGATGAACGTGAACAGACTTTGAACCAAATGTTGATTGAAATGGATGGATTCTCGGGTAATGAAGGGGTGATTGTGATTGCAGCAACCAACCGTTCTGATGTTTTGGATCCTGCCTTGCTTCGTCCAGGTCGTTTTGACCGAAAGATCTTGGTTGGACAACCGGATGTTAAAGGACGTGAGGCAATTCTAAAGGTACATTCAAAGGATAAGCCATTAGGTCCAGATGTGGACTTGAAAGAAATTGCCAAGCAAACTCCTGGATTTGTGGGAGCGGACTTAGCTAATCTTTTGAACGAAGCAGCTTTGTTGGCAGCTCGTCAAAATAAAAATGTTATTGAAGCTAATGATGTGGATGAAGCTGAGGATCGTGTTATTGCTGGTCCAGCTAAAAAGGATCGAGTTGTTTCAGCAAAGGAACGCGAAACAGTTGCTTATCACGAAGCTGGTCACGCTATTGTTGGTTTGGTTTTGAATGAAGCCCGTGTGGTTCATAAGGTAACAATTGTGCCACGAGGACGCGCTGGTGGTTACGCAATTATGTTGCCACGTGAAGATCAAATGTTGATGTCAAAGGATAACGCTGAAGACCAAATTGCTGGTTTGATGGGTGGTCGTGCGGCTGAAATGGTGATGTTCAAGCAACAATCTTCAGGAGCATCAAACGACTTTGAACAGGCAACTGGAATTGCTCGCGCTATGGTAACTGAGTATGGAATGTCTGATAAACTTGGAATGGTTCAATTAG---CAAAGAATGGTCAATCATTCAATAATCCTT---ATGGTGAAGGTGCACCTTATTCTGAGTCAACGGCTCAATTAATTGATGAAGAAGTTCGTCGATTGACAACCGAAGGGTATGCGCGTGCGCATGATATTATTGTTCAATATCAAGATAAGCATGAGGCCATTGCGAAGGCACTTCTTGAATTTGAAACATTGGATGAGAAGCAAATTCTTAGTCTTTATGAAACTGGTAAGATGCCAACTTCAGTA---AAGGTTGA------AAAAAATGATGATCAA---CCAATGTCATATGAAGAAGCTAAGCAAGTTGCTAGTCAAAAAGTGTCTGAAGC---------AGTTGAAG-------AGCACA------------AAGAAGAATCTAA--GGG---------AGATGCAGAAACATTG------------TATCCTCGCGAT------TAAATGAAGAAGACCAAGATTGTTTCAACGCTTGGACCAGCCAGCTCTGATGTGGAGACGATTACTAAAATAATCGAATCTGGCGCAAATGTTGTCCGTTTCAATTTTTCACACGGTGATCATGAGGAACACTTAGGACGAATGAATGCTGTTCACGAGGCTGAAAAAGCTGCTGGCAAGAAGGTTGGTTTCTTGTTGGATACAAAGGGTGCGGAAATCCGTACTACCGTACAAGA------GCCAGGTAAGATTGAATTTAACATTGGTGATGTTGTTCGTATTTCAATGGACGATACAATTGAAGGAACTAAGGAAAAGATTGCCGTAACATATCCAGGTTTGTATGGGGATGTTCAAGTTGGCGGTCACATCTTATTTGATGATGGTAAGTTGGACATGGTCATCACACAAAAAGATGAAGCTAATAAAGAATTGGTAACTGAAGTACAAAACCATGGTATTTTGGGATCACGTAAGGGTGTTAATGCACCTGGTGTTTCGATCAACTTGCCAGGTATCACTGAAAAAGATGCTGATGATATTCGCTTTGGTTTGAATAATGATATTCAATACATTGCTGCTTCATTTGTTCGTAAAGCTGCTGACGTTCTTGAAATTCGTGAATTGTTAACAGAAGCAAACCATGAAGAAGTTATGATTTTCCCAAAGATTGAATCACAAGAGGGAATTGATAATTTTGATGAAATTCTTGAGGTTTCTGATGGTTTGATGATTGCTCGTGGTGACATGGGTGTTGAAATTCCAGCTGAAAATGTGCCATTGGTACAAAAGAACTTGATTCGTAAGATGAATGCTGCTGGTAAGCCAGTTATTACGGCTACTGATATGCTTGATTCAATGCAAGAAAATCCTCGTCCAACACGTGCCGAAGCTTCCGATGTTGCTAACGCTGTGTTTGATGGTACAGATGCAACAATGCTATCAGGTGAATCAGCTAATGGTTCATATCCTATTGAAGCAGTTGCTACAATGGCTCGTATTGATGAAAAGGCAGAAACGTCATTGGCCATGAATGGTCGTCATGACGACC---ACTTTGATGCAACAGATGTC---ACTGAATCAGTTGCAGCAGCTGTTGCAACTGCTGCTGGTAACTTAAACATTAAGGCAATCGTTGCTGCTACTAACTCTGGTTATACTGCAAAAATGATTTCTAAGTATCGTCCAAATGCTGACATTTTGGCATTGACGTTTACTGAGGGTGTTGAACGTATGTTGAGTATCTACTGGGGTGTACAACCAACGATCACTGAACCAATGGGTAATACGGACGATATGATCGAAAAGGCTAAATCAGAAGCTGTTAAGTCAGGTCTAGCAAGCAAGGGTGATACAATCATCGTTACTGCTGGAATTCCAGTGACAACTTCAGGTACAACTAACTTGATGACAATCGTTACAATTGACTAAATGGCAGTTGATGCAATTACTGGAAAGCGTACTCGCTTTGGTAACCAACGTTCACACGCCCTTAACTCAAGTCGTCGTAGCTGGAAGCCAAATTTGCAAAAGGTAACCGTTAAGATTAACGGTTCTGCACCAAAGAAGGTTTACTTGTCAGCTCGTACTTTGAAGGCTGGATTGAAGAACGGTTCAATCGAACGTGTTTAAATGGCTTTTGAGGGATTAACAGAAAGACTACAATCTGCATTGAGCGGATTACGAAAAAAGGGAAAAGTTACAGACGCTGACTTACGGGATACAATGCGAGAAATTCGTATGGCTTTGTTGGAAGCCGACGTGGATTATACGGTTGTAAAAAGTTTCGTTCGCGATGTTCGTGAAAAGGCTGCGGGGCAGAAAGTTCTAGAAGGATTAAATCCGGCTCAACAAATTGTTAAAATTGTGAATGATGAGTTAACAGCAATGATGGGGGAACAAGATGTTCCCTTAAATCGTTCACCAAAAATACCCACTGTTATTATGATGGTAGGGTTACAAGGAGCCGGTAAAACTACCACTGCCGGTAAACTTGCTTTTAAGTTAAAGAAAGAACAAAACGCACGTCCACTTATGATTGCTGCTGACATTTATCGACCAGCTGCCATTGATCAATTGGAAACTTTGGGACAACAAATTGATGTGCCAGTATTCTCAATGGGAACTAATGTAGATCCTCGTGAAATTGTGAAGCAAGGGCTTGCTAAAGCTGAAGAATTGAAGTCTGATTATGTCTTTATTGACGCTGCGGGACGTTTACAAATTGATGAAGCATTAATGCAAGAATTAGCTGATGTTAAGGAAATTGCGCAACCTGATGAAATTTTATTGGTTGTTGATGCAATGACTGGGCAAAACGCTACTGAAACGGCAACTGGTTTTAATGATCGTTTGGGTATTACTGGGGTTGTTTTGACTAAGTTGGATGGTGATACTCGTGGCGGAGCAGCACTTTCAATTCGTGCGATCACTAATAAACCCATTAAATTCGTAGGACAAGGGGAGAAGATGACCGATTTGGATGTCTTCTATCCGGAACGAATGGCTTCACGAATTTTGGGAATGGGTGATTTAATGACCCTGATCGAAAAAGCCCAAAAAGATGTTGATGAGAAAAAGGCCGCTGAACAGGCTGAAAAGATGCGTCAAAACACATTTGATTTCAATGATTTCATTGATCAAATGGACCAAGTTCAAAATATGGGTCCTTTGGAAGATTTGATGAAAATGATTCCAGGAATGGCTAATAATCCTGCTTTGCAAAATATGCAGATGGATCCTAAGCAAATTGATCATATGAAAGCTATTGTGCTATCAATGACACCAGCTGAGCGAGAAGACCCAGATCTAATTAATCCTTCAAGACGTCGTCGTTTGGCTGCTGGAGCAGGTCGTCCGATTGTTGAAGTTAACCGAATGATTAAACAATTTAATCAAATGAAGGGCATGATGAGCAAAGCCATGAATGGTAATACCGCTCAAATGGAACAAATGATGGGTTCATTACAAGGTGGCGGTATGCCTGGTATGCCTAGTGGAATGCCGAACATGCCTGGTATGGGCGGTAATATGGGTAAAAAGATGCAAGATATGGCTATGAAGCGTATGGCGCGTCAAATTAAAAAAAAT---AAGAAAAAGCGC---CGCTAAATGGCAGTTAAAATTCGTTTAAAGCGTATGGGATCAAAGAAGCGCCCATTTTATCGCGTAGTTGTAGCAGATTCACGTTCACCTCGTGACGGACGTTTCATTGAAAACGTTGGAACTTACAACCCATTGGTTGAACCAGCTGAAGTTAAGTTGGAAGAAGAAGTTATCATGGGATGGTTGAACAATGGTGCACAACCTTCTGATACAGTTAAAAACTTGTTATCAGAAGCTGGAATCATGAAGAAGTACCATGAAGCTAAGTTCTCAAAGTAAATGCGTCAAAATGCTTTGTTGGAAAAGTTAACTGCAGATCAACTACGTACGGACTTGCCTGAATTCCGTGCAGGAGATACTGTTCGTGTACACGCCCGTATCGTCGAAGGAACACGTGAACGTGTTCAATTGTTCGAAGGGGTTGTTATCAAGCGTCAAGGTACTGGTATCCAAGCTACGTACACTGTTCGTAAGATTTCAAGTGGTGTTGGTGTGGAACGTACATTCCCACTACACTCACCACGTGTAGATAAGATTGAAGTAGTACGTTACGGTCGCGTTCGTCGTGCCAAGTTGTACTACCTACGTGCATTGCACGGTAAGGCTGCTCGTATTCCTGAAGCACGCC------------------------------------------------------------------------------------------------GTTAAATGGTGATTATTACGGCAGGCATGATTGGGGTTGGTAAGACAACCTTGACAGACTTAATTGCAAAACATAAGGGGACACAAGCTTTTTTTGAGCCAGTGGGAGAAAATCCAGTTCTACCATTATATTATGCTGATCCTAAGCAGTATGGTTTCTTACTGCAAATTTATTTTTTGAATAAGCGTTTTGCCATGATTAAAAAGGCGTTAGTAGACGATAATAATGTCTTAGATCGTTCCATTTATGAAGATGCTCTTTTCACACAAGAAAATCATAGTTCAGGTAATATTTCTGATGCTGAATTAGATGTTTATATGAAATTATTAGATAATATGATGAATGAATTGAGTGGTATGCAAAAAGGTCGTCCAGACTTGATGGTTTTCGCTGATGCTGACTTTGATACGATATTATATCGAATTAAAAAGCGAGGTCGTGATTACGAACAATTTGATGATAATGCTGACTTAAGAGATTATTATTTTAAAATGTGGAGTGCTTACCAACAATGGTATAAAGATTACGATGCATCTCCGAAGATGCGAGTAGATCTTCAAAAGTATGACTTGGAAGATCCAGAGAGTCAAAAAATAGTATTAAAGATGATTGACGATTATTTGGAAGAGTTAGAAG------TACAATAAATGACTATGACTGTTGTTCGTAAGAATGAGTCACTAGATGATGCACTCCGTCGCTTCAAGCGTGGAGTCTCAAAGGATGGTACTCTTCAAGAATACCGTAAGCGTGAGTTCTACATTAAGCCATCAGTTCAACGTAAGTTGAAGGCTGAAGCTGCTCGTAAGCGCAAGAACAAGAAGGGACGTTAAATGAGCACAAAAATGAGTGTCCAAGATATTATTTTAACGCTTCAAACATTCTGGGCGAAGCAAGGTGCCATGTTAATGGAAGCCTACGATACTGAAAAGGGAGCTGGGACTATGAGCCCATACACGTTCTTACGTGCGAATGGACCAGAACCTTGGAATGCTGCCTATGTTGAACCATCACGTCGTCCAGCGGATGGACGTTATGGAGACAACCCTAATCGTTTGTACCAACACCACCAATTCCAAGTGGTTATGAAGCCATCTCCTGATAACATTCAAGAACTATACCTAGAATCATTGGAAGCATTGGGAATTGATCCACTTGCTCACGATATTCGTTTCGTTGAAGATAACTGGGAAAACCCATCAATGGGTGCGGCTGGAATCGGTTGGGAAATCTGGTTAGACGGAATGGAAGTGACGCAATTTACGTACTTCCAACAAGTTGGGGGAATCCCAGTTGATGCCGTTACATCAGAAATCACATACGGTTTGGAGCGTTTGGCGTCATACATTCAAGACGTACCAACTGTTTACGATCTAGAATGGGGAAATGGTGTTCTTTACGGTGACATCTTTAAGGAACCAGAATTCGAACACTCAACATACTCATTTGATACATCTGATGCAGAGATGTTATTGCGTCACTTCAATGAATACGAAGTTGAAGCAAAGCGTGCATTGGAAGCTGGTTTAGTACACCCCGCCTATGACTACATTCTAAAGGCATCACACACATTTAACTTGTTAGATGCACGTGGAACGGTATCTGTTACAGAACGTGCGAAGTACTTGAGCCGTATCCGTAACATGGCTCGTATGGTGGCTAAGGCCTTTATCGCTGAACGTAAGAAGCTTGGTTTCCCTCTTTTGAAGGACGAAGCATTGCGTGAAAAGTACTTACCAACGCAAGAAGAGGAGGCCAAGTAA----------------------------------------ATGGCAATTTCTGCAGAAAAAAAGACAGAAATCATGAAGGAGTTCGCACGTCACGAAGGTGATACTGGTTCAGTTGAAGTACAAGTTGCAGTTTTAACTGCTGACATCAACTCATTGAACGGGCATATGTCTGAACACAAGCATGATTTCCATTCACAACGTGGATTGATGAAGAAGATCGGTCGCCGTCGTAATTTGTTACGTTACTTACGTAACAATGACGTATCTCGTTACCGTGACTTAATCGCTAAGCTTGGTTTGCGTCGTTAAATGCCAATTATTGAAGGTTCAATTAAGCGTGCTCGTTTGAACAAAGTACAACGCGAGCGTAATATCGCCCAA---AGTTCAGCATACCGTACTGAAGTGAAGAAGTTCCGTAAAGCTGTTGAAGCTGGATCTGACAATTTACAAGAATTATATGTAAATGCTTCATCAGCACTTGACCGTGCTGTTTCAAAGGGTTTGATTGCAAAGAACAAGGCTGCTCGTGATAAGTCACGTTTGGCTGCTTTGCTTA------AATAATTGGCTAAGGAACACTACGAGCGGACAAAGCCGCACGTTAATATTGGAACTATTGGACACGTCGACCACGGTAAGACTACTTTGACTGCTGCAATCTCAAAGGTTTTGGCTGATAAGGGATTAGCAAAGCAACAAGACTTTGCTGCGATTGACGCTGCACCTGAAGAACGCGAACGTGGAATCACGATCAACACTGCTCACATCGAGTATGAGACTGAAGCACGTCACTATGCCCACATCGATGCCCCTGGGCACGCGGACTACGTTAAGAACATGATCACTGGAGCCGCTCAAATGGACGGTGCCATCTTGGTTATCGCCGCTACTGACGGACCAATGCCACAAACTCGTGAGCACATCTTGTTGGCTCACCAAGTTGGTGTTGAATACTTGATCGTCTTCTTGAACAAGACTGACTTGGTTGATGATGATGAATTGACTGACTTGGTTGAGATGGAAGCACGTGAATTGCTTTCAGAATACGATTTCCCTGGAGATGATGTACCATTCATCCGCGGTTCAGCTTTGAAGGCCTTAGAAGGTGATGCTGAACAAGTTAAGGTTATCGAAGAATTGATGGATACTGTTGATTCATACATCCCAACTCCAGTACGTGATACTGACAAGCCATTCTTGATGCCTGTCGAAGATGTATTCACTATCACTGGACGTGGAACAGTTGCTTCAGGTCGTATCGACCGTGGAACTGTTGTATTGAACGATGAAGTTGAAATCATTGGTTTGAAGCCAGAAGTTCGTAAGACTGTTGTTACTGGAATCGAAATGTTCCGTAAGACAATGGACCAAGGACAAGCTGGAGATAACATCGGAGCTTTGTTGCGTGGTGTTGAACGTACTTCAATCGAACGTGGACAAGTTTTGGCAAAGCCAGGTTCAATCAAGACTCATACTAAGTTCTTGGCTGAAGTTTATGTTTTGACCAAAGAAGAAGGTGGACGTCACACTCCATTCTTCACTAACTACCGTCCACAATTCTACTTCCACACTACTGACGTAACTGGGGTTGTTCAATTGCCAGAAGGTGTTGAAATGGTTATGCCTGGAGATCACGTTACATTCGATATCGAATTGATCGCTCCAGTTGCCATTGAACAAGGTTTGAAGTTTACTGTTCGTGAAGGTGGACGTACTGTCGGTGCCGGAACTGTTTCAGAAATCAATGACTAAATGACCAAGCGAATTTTTGAATTAGCAAAAGAATTGAATGTTCCATCAAAGGAATTGGTCGCTACGGCTAAAGCTGCTGGAATTGAAGTTAAGTCGCACATGTCAACGGTAGACGCTGACCAAGAAGCGGCTTTA--------CGTCAAAAGAAACAA------CCGGCATCAAAAGAAGCAACTA---------AGTCAACCCAAAATGCAGCTAAGCCTGCT------------------------------AATCATAAAAAAGAGGTTCAACCGGTGGAAAAAAAGT------------------CAGCTGAGAAT------------CAAAAACCAAAAG--AACAAGAAAATAACAA--TCAACCAGCTAAAGCAGCCAAACCTGCTGTTAAAAAAGTTG---------TCGTAGCACAAAAAAG--TCAAGGTAATCA------ACGCAACAACCGTAATAATAATGGTGGTTGGAGTGATCGC------------------------CGTGGTAATAATAACGGTAATCGCCGTGGTAAGCGTAATAATAACCGTAAT------CGCAAC---AATAATAATGCTAATCGTCCAGCACCAACTGTTCGTAAAGATCAGCCTTTACCAGAAACTTTGGTTTATTCAGTTGGGATGAATGTTCAAGACATTGCTAAGTTGATTCATCGTGATGCAACAGAAATTATCAAGAAGTTGTTTATGCTCGGTGTAATGGTCAACCAAAATCAATCTTTGGATGCTGATACAATTGAAATTTTGGCTGCGGATTATGGAATTAATGCTGAACCAAAAGTTGAAGTTGACATTACTGATTTGGACCAATTCTTTGAAGCTGAGCCAGAAAATAGTGATGATTTAGAGCCACGAGCACCCGTTGTTACTATCATGGGACACGTCGATCATGGAAAGACAACTTTGTTGGACTATCTTCGAAACTCACACATTACAGAAGGCGAAGCTGGTGGAATTACCCAACATATTGGAGCTTACCAAGTTAAATTAGATGG---ACGAGTTATCACTTTCTTGGATACTCCTGGTCACGCGGCCTTTACGGCAATGCGTGCACGTGGAGCTGATATCACCGATATTACGATCTTAGTTGTTGCGGCTGATGACGGTGTGATGCCACAAACAATTGAAGCCATCAATCACGCTAAGGCAGCTAACGCACCAATTATCGTAGCAGTTAATAAGATTGATAAGCCTGGGGCTAATCCTGAAAATGTTATTAATCAATTAATGCAATACGAATTGATTCCAGAAGAATATGGTGGAGATACCATTTTCGTTAATATTTCAGCTAAGTTTGGTCAAAATATTGATGAATTATTGGAAATGATCTTGTTGCAAGCTGACGTTTTGGATTTGCATGCTAATCCTAATCAACGTGCGGCTGGTTCAGTTATTGAAGCACGTTTGGATAAGGGACGTGGAGCAACTGCTACGGTCTTAGTACAACAAGGGACAATGCACGTTGGTGATCCAATTGTTGTTGGGAATACCTTTGGTAAAGTTCGTACGATGACTAATGATCGTGGTCGTCGAATTAAAGAGGCTACACCATCAACTCCAGTTGAAATTACTGGATTAAATGATGTACCATCAGCAGGAGATCGTTTCGTGGTCTTTGAAGATGAAAAGACAGCTCGTGCAGCTGGTGAAGAACGAGCAAAGCGTGCTTTGCTTTTGGATCGTAAGCGTAATAATGTTGTTTCAGTGGCCGACCTCTTTGATAAGATGGCTGAAAATGAAATGAAGTCTGTTCCTGTTATCATCAAGGCCGATGTACAAGGATCAGTGGAAGCATTAGCTGGTTCATTGAAGAAGATCGATGTTGAAGGCGTTAAGGTTGATATTATCCACACTGCTGTTGGGGCAATTAATGAATCTGATATTACTTTGGCTGAAGCATCTGGGGCAATCATTGTCGGATTTAACGTTCGACCAACACCACAAGCAAAGATGCAATCTGAATCTAATTCAGTTGATATCCGTTTGCACTCTGTTATTTATAACGCTATTGATGAAATCGAAGCTGCTATGAAGGGTCAATTGGAACCAGTCTTTGAAGAACAAGTAATTGGAACGGCTCAAATTCTTGAACTATTCCGTGTTTCAAAGGTTGGAACAATTGCTGGTTCAATGATGATGAGTGGAAAAATCACGCGGGATTCAAGCGTACGTTTAATCCGTGATGGAATTGTGATTTTTGATGGTAAAATTGGTTCATTACGTCGTGGTAAAGATGACGTTAAGGAAGTTAAGAATGGAACTGACTTTGGAATGACCATTGAAAATTATAATGATGAAAAAGTTGGCGATGAAGTTGAAGTTTACCAAATGGTCGAAGTTAAGCCTAAGTAATTGGCAAAACGCGATAATATTCGTAACATTGCAATCATCGCCCACGTCGATCATGGTAAGACCACGTTGGTGAATGAATTATTGAAGCAATCAGATACATTGGATGCTCGTAATAACATTACTGATCGAGCAATGGATACAAACGATCTTGAAAAAGAACGTGGAATCACAATCTTAGCTAAAAACACAGCCGTTAAGGTTGGAGATAAGCAAATTAACATCGTTGATACTCCCGGCCACGCTGACTTCGGTGGTGAAGTTGAACGTATCATGAAGATGGTTGATGGAGTTTTGTTGGTTGTTGATGCCTTTGAAGGAACAATGCCACAAACTCGTTTCGTTTTGAAAAAGGCTTTTGAACAAAACTTAACTCCAATTGTGGTAGTTAACAAAGTTGACCGTCCAGGGGCTCGTCCTTCTGAAGTAGTCGATGAAGTTTTGGATTTGTTCATTGAGCTTGGAGCTGATGAAGAACAATTGGAATTCCCAGTTATCTTTGCTTCAGCTATGAACGGAACATCTTCATTAGATCCAGAAGTTGATAAGCAAGAACACACAATGAAGCCTGTCTTTGACAAGGTATTCGAAACAATTCCAGCCCCTGAAGATAATTCAGATGAGCCATTGCAATTCCAAGTTGCTTTGCTTGACTATAATGACTTCCTTGGTCGTATTGGTATTGGACGTGTCTTCCGTGGAACTATCAAGCTTGGTGATTCTGTTGAAGTTATGAAATTAGATGGAACAACTCAAACTTTCCGAGTTACTAAGTTGTTTGGATTTATTGGACTTGACCGAGTTGAAATCGAACAAGCCGAAGCTGGTGACTTGATTGCACTTGCTGGAATGGAAGAAATTTCAGTTGGTGAAACAGTTGCTGATCCTGAGCATCCTGAAGCATTGCCTGTTTTGCGTATCGATGAACCAACTTTGCAAATGACTTTCCGTCAAAATGACTCACCGTTCGCTGGTCGCGAAGGTAAGTTTGTAACGGCCCGTCAAATTGAAGATCGTCTTCGTCGAGAATTGCATACTGACGTTTCTTTGCGTGTTGAAGATACTGA---TGAAGCTGGTGCTTGGTTAGTCTCTGGTCGTGGTGAATTGCACCTTTCTATCTTGATTGAAACAATGCGTCGTGAAGGCTTTGAATTACAAGCTTCTCGTCCACAAGTTATCTATCGTGAGATTGATGGCGTTCAATCAGAACCGTACGAATCTGTTCAAATTGATACACCAGATGAATATGCTTCATCTGTTATCGATTCATTGAACCAACGTAAGGGTGAAATGTTAAACATGGAAGCTATGGGAAACGGACAAACTCGTTTGTCTTACGTAGCTCCTTCACGTGGTTTGATCGGATATTCAACTGAATTCTTATCAGCAACCCGCGGATATGGAATTTACAATCACACTTACGAAGACTACCGTCCAATCGTTCGTAACTGGGAACCAGGTCGTCGTAATGGTGCCTTAGTTTCAATTACACAAGGAACAACGACTAATTACGCCATCATGGGTGTTGAAGATCGTGGACAAATGTTCGTTGGAGCTGGAGTTGAAGTTTATGAAGGAATGATTGTTGGAATGAATTCACGAGATAACGATATCTCTGTGAACGTTACTAAGTTAAAGCCACAATCAAACGTTCGTTCTTCAAACAAGGATCAAACTTCATCAATCAAGACTCCTCGTGAGATGGGATTGGAAGCTTCTTTGGAATTCTTGAACGAAGATGAATATGTTGAAGTAACTCCAGAAAACGTTCGAATTCGTAAGGATATCTTGAATACTTCTGAACGTGAGAAGTATGCTAAGCGTCGTAAGATGTCTCAACAA---TAAATGCCTAAAAAAGTAGAGCA---AACTGATGTAGATTTTGATCAAAAAGGTTTTGACAAAGCAATTAAGGATCTTGTAAAAGAATACAAAAAATCAACGACAATTAAAGAAGATGAATTGCATGAAACATTGGTTAAACGTTGGAATTTAAATGCTAACCAAATTGATGAACTATATGATAAGGTCGAAGCAGCTGGGATTGCCATTGTTGATGAACAAGGTGAACCAGCTATGCGTGCTTTGAATAATAAAAAGACGGCTTTAAGTGAAAAAGAATTAAAGCAAGCAGCTGAAGCACCATCTGGGATTAAAATTAATGATCCTGTACGTATGTATTTAAAAGAGATTGGCCGTGTTAGCTTATTGACAGGTCCAGAAGAAGTTGCATTGGCCGAACGTATTGAAGAGGGTGATGCATCTGCTAAGCAAGAATTGGCTGAGGCTAATTTGCGTTTGGTGGTTTCAATTGCAAAACGTTATGTTGGTCGTGGAATGCAATTCTTGGATTTGATTCAAGAAGGAAATATGGGCTTGATGAAGGCAGTTGAGAAGTTCGATTACCGTAAGGGGTTCAAATTTTCAACTTATGCCACATGGTGGATTCGTCAAGCGATCACTCGCGCAATTGCCGACCAAGCTCGTACAATTAGAATTCCAGTGCATATGGTGGAAACGATTAATAAATTAATCCGAATCCAACGATCATTGCTTTCTGATTTGGGACGAGAACCAACTCCTGAGGAAATTGGGGCTGAGATGGATATTGCGACAGAAAAAGTTCGTGATATTCTTAAAATTGCGCAAGAACCAGTTTCCTTAGAAACGCCAATTGGTGAAGAAGATGATTCACATCTAGGTGATTTCATTGAAGACAATGAAGCTGTTTCACCAGCTGATTCCGCCGCATATCAAATGTTGAAGGAACAGCTAGAATCAGTACTAGATACTCTAACTGATCGTGAAGAGAACGTCTTACGTTTGCGCTTTGGATTAGAAGATGGCCGGACTCGAACATTAGAAGAAGTTGGTAAAGTCTTTGGTGTGACGCGAGAACGAATTCGTCAAATCGAAGCCAAGGCACTTCGGAAACTTCGCCATCCAACGCGTTCAAAGCAATTACGTGATTTCTTGGACTAAATGA---ATAAAATTTTGATAATTGAAGATGAGGAAAATTTAGCACGATTTGTTGAGTTAGAATTACAACATGAAGGCTATGAAACGACAGTTGCCGATAATGGTCGAACTGGGTTAGAAATATCGTTAGAAGAAAATTTCGATTTGATTCTATTAGATCTAATGTTACCAGAATTAAGTGGGTTAGAAGTTGCACGTAGACTTCGAGAAGTCAAAAACACACCTATTATTATGATGACGGCTCGTGATTCAGTTATTGATCGCGTTTCAGGGTTAGACTATGGGGCTGACGATTATGTTGTAAAGCCGTTTGCAATTGAAGAATTGTTGGCACGTATCCGGGCTTTATTGCGTCGAATTAATATTGAAACTGAAGAGCATGCTAGTCATCAAAGTATTGTAAAGTATCGTGATTTGGTGGTTGAAAAAGAAAATCGAATTGCGCGACGTGGTGATGAAATTATCAATTTAACGAAACGCGAATATGAATTACTTGTTATTTTGATGGAGAATATTAATGTTGTTCAATCAAGAGAAGTACTTTTGGCCAAGGTTTGGGGATATGATGATAACGTTGAAACCAATGTTGTAGATGTTTATATCCGTTACCTACGTAATAAAATTGATTATAGTGACTC---TAAAACTTCATATATTCAAACTGTTCGTGGAACCGGTTATGTGATGCGTCAATAGATGCAAACACCAACAAAAGAACAAAACTTTGACTTAGTCTCAAAGTATGAACCCACTGGAGATCAACCAGCTGCGATTAATCAATTATCGTTAGGCTTAGATGAACATGTGAAAGAACAAATTTTGTTGGGTGCAACGGGAACCGGAAAAACATTTACGATTTCAAATGTGATCGCCAATGCCAATAAGCCGGTTTTGGTGTTATCACACAATAAAACCTTGGCGGGTCAACTCTATAGTGAATTCAAAGAATTCTTCCCGAATAATGCGGTGGAATACTTTGTGTCTTACTATGACTATTACCAACCAGAGGCGTATGTACCATCATCAGATACGTATATTGAAAAAGACTCATCTATTAATGATGAAATCGACAAGTTGCGTAATGCCGCAACGGCATCGCTATTGTCTCGTAATGACACAATTGTGGTGGCGTCTGTGTCATCTGTCTTTGGGTTGGGTAGCCCAGAACAATATCGTGATCATGTGATTAATCTACGTGTTGGTGAAGAACTCGATCGCAATGACTTGATGCGTAAGCTAGTCGAGATTCAATTCCAACGTAATGACATTGATTTTCAACGTGGTCGTTTCCGTGTACGTGGTGATGTGTTAGAAATTTTCCCGGCGTCTTCTGATTCACGTGCAATTCGTGTGGAATTCTTTGGGGATGAAATTGAACGCATTCGTGAGATTAATGCACTAACGGGGGAAATCGCCTTAGAAACAGATTTCGTGACGATTTATCCAGCGACGCATTTCATGACTAATGATGATATTCGATCACGGGCCGTGAAGACGATTCAAGCGGAATTGGATGAACAATTAAAGAAGTTTGAAGACGAAGGTAAGTTGCTGGAAGCACAACGTTTAAAGCAACGTACTGAGTATGACTTGGAAATGATTCAAGAAATGGGCTTCACTAATGGGATTGAAAATTATTCACGCCATATGGATGGTCGTGTCCCAGGAGAACCACCATTTACCTTACTTGATTTCTTCCCAGAAGATTTCTTAATTGTGGTCGATGAGTCTCACGTGACAATGCCACAAATTCGGGGGATGTACAAAGGTGACCGCGCACGTAAAGAAACATTGATTGATTATGGTTTCCGTTTGCCAAGTGCTTTGGATAACCGTCCGCTAAAGCTTGAAGAAGTGGAAAAGCATATCAATGAGATTATTTATATGTCAGCGACACCAGGTGATTACGAATTAGAACATGTCCGACCAGAGCACATTGCGCAACAAATTATCCGACCAACTGGTTTGTTGGATCCAACGATTGAAGTGCGACCAGTGATGGGCCAAATTGATGATCTGTTGGGTGAAATCAATGAACGTGCCGCTCGCGATGAACGTGTGTTCGTCACAACACTGACGAAGAAAATGGCAGAAGACTTGACCGACTACTTAGAGGACGTCGGAGTAAAAGTAAAGTATCTGCATTCTGATATCAAAACATTGGAACGAACAGAAATCATCCGTGATTTACGTTTAGGTAAATTTGATGTGCTAATTGGGATTAATCTGTTACGTGAGGGAATTGACGTACCCGAAGTATCTTTGGTTGCGATTTTGGATGCAGACAAAGAAGGCTTTTTGCGTAATGAACGTTCTTTGATTCAGACGATTGGACGTGCCGCCCGTAATGCGAATGGGCATGTGTTAATGTACGCTGATAAAACGACGCGTTCAATGCAAGCCGCCATCGACGAAACGCAACGTCGTCGTGAAATTCAAATGGCTTATAATACGGAGCATGGGATTACGCCACAAACGATTATTAAGCCAATCCGTGAAAATATCCAAGTTTCACGAGAAGCTGATGCCGG---TCAAAAGACGGAAAGCTTTACCCAAGTTGCTTTCCAAGATATGGCTAAAGCCGATCAAGAAGAAACAGTGGCTAACTTGGAAGAACAAATGCGTGCCGCCGCAAAGCGTCTTGATTTTGAAGAAGCCGCTAATTTGCGTGACACAGTCATGGAACTACGCGTTCAAATGGGCAAGTAGATGGATACAATTCGATTAGAGGATGTCAAAAACTACGTGGGGCAGGAAGTTAGAATTGGGGCTTGGTTACGTAATAAACGTGGCTCAGGTAAACTACAATTTCTACAATTGCGTGATGGAACGGCTTTTATGCAAGCCGTTGTAGTTAAGGCTGAAGTGGGTGACGAAATTTTTGCCAAAGCTAAAGAGTTAAAGCAAGAAACAAGCATGTACTTAGTTGGAACTATTAAAGAAGATGCTCGTTCTGATTTTGGATACGAAATGGATGTCAAGGATTTGGTAGTAGTTGGTGCTTCTGAAGATTATCCAATTACTCCTAAAGAACATGGAACAGATTTCTTGATGGATCGTCGTCATCTATATCTTCGTCACATCCAACCGTTTGCTGTGTTGCGTATCCGAAATACTATGATTGCAGCAACTTATGAATTTTTCAATAAAGAAGGGTTCATCAAAGTCGATGCACCGTTCTTAACTGGTTCAGCACCTGAGGGAACGACTGAATTATTCTCTACAGAGTATTTTGATACAGAAGCATATTTATCACAGACTGGTCAATTATATGCTGAAGCGGGAGCTATGGCGTTTGGAAAGGTCTTTACTTTTGGTCCAACTTTCCGAGCAGAAAAGTCAAAAACACGCCGTCATTTGACTGAATTCTGGATGATTGAACCAGAAATGGCTTGGATGGATCAAGATGCATCCTTAGAAATACAAGAGCGTTATATTGCTTATCTAATTAATTCTGTCTTAGAACGTAATTCATATGAATTAGACCTTTTGGGACGCGACAAGGAGCTATTAGCTTCGTATACGAAGTTGCCATATCCACGGGTTTCATATGATGATGCTATTAAGTTGCTACAAGAAAATGACTTTGATGTCGAATGGGGTGTAGATTTCGGTTCACCAGAAGAAACATTCTTGGCTAATCATTTTGCTAGTCCGGTCTTTATTACTAATTTCCCAAAGAAGATCAAGGCTTTCTATATGAAACGCCATCCAACACGGGATGATGTGGTTATTTCAGCAGACTTATTAGCACCTGAAGGTTATGGTGAAATTATTGGTGGTTCTGAGCGTGATACTGATTATGATTACTTAGCTCAACGTATTGAAGAGCAGGGACTTGATATGGATGAATATGCTTGGTATCTAGATCTTCGTAAATACGGTTCAGTTCCACATTCTGGATTTGGACTTGGCTTGGAACGAGCTGTTACTTGGATCACGGGTGAAGAACATATTCGTGAAGCAATTCCATTCCCAAGAACTATGACGCGTTTGCGCCCATAGATGGCTAAGAAGTCAAAGATCGCAAAAGAATTGAAGATCGAAGCAACTATCGAAAAGTACGCTGCAAAGCGTGCTGAATTGAAGGCTGCTGGAGATTACGTAGGACTTTCAAAGTTGCCACGTAACGCATCACCAGTTCGTGCACACAACCGCGACAAGATCGACGGACGTCCACACGCATACATGCGTCAATTTGGAATGTCTCGTTTGAACTTCCGTGACTTGGCACACAAGGGTCAAATCCCTGGTGTTAAGAAGGCTTCTTGGTAAATGCGCATTAACATTTTGTTAGAAGCCGCCGAAACAGGTGAGCGTATCTATCTAACTTCTAAGAATCGTCGTAACACGCCCGACCGTTTGGAGTTAAAGAAGTATTCTCCAAAGTTGCGCAAAGTTACCACATTCAAGGAGGTTAAGTAAATGGCCTACCCAGTTGTAGCAATTGTAGGACGCCCTAACGTTGGTAAATCAACGATTTTTAATCGAATTGCGGGTGATAGAATCTCGATTGTTGAAGATACACCCGGTGTGACTCGTGATCGGATATATACACGCGCTGAATGGTTGACTCATGAGTTCCGGTTAATTGATACTGGTGGAATTGAAATGAGTGACGAACCATTCATGAGTGAAATTAAGCAACAAGCCGAAATAGCAATGGATGAAGCTGATGTAATCGTCTTTATGGTTTCTGGTCGTGAAGGCCTAGCTGAAGCAGATGAGCAAGTTGCTAAAATGCTTTATAAGACTAATAAACCAGTTGTTTTGGCGGTTAATAAAGTTGATAATTTTGAAATGCGTAGTGAAATTTTTGATTTTTATGCGCTTGGATTTGGTGAACCATTCCCAATCTCTGGTTCGCATGGAACTGGATTAGGTGATTTACTTGATGAAATCATAAGTAAATTCCCAACTGATGCAGGAGTTCCAGATGATGATACTATTCGATTCTCGTTTATTGGGCGACCAAATGTTGGAAAGTCTTCATTAGTGAACGCTTTGCTAGGAGAAGAACGAGTAATTGTTTCAGATATAGCGGGAACGACTCGTGATGCAATTGATACTAAATTCGTCACTGATAGCGGTGACCAATTTACAATGGTTGACACGGCTGGAATTCGTAAGCGCGGTAAAGTCTATGAGAACACTGAAAAGTATTCTGTTATGCGGGCGATGCGAGCAATTGATGATTCAAATGTCGTATTAATGGTTTTGAATGCTGAAGAAGGAATTCGGGATCAAGATAAGCACGTTGCTGGATATGCACACGAGGCTGGTAGAGCAGTAATTATCGTTGTTAACAAGTGGGATACACTTGAAAAAGATAATCACACAATGCATGAATTTGAAGAGTTGATTCGTGCAGAGTTCCAGTATTTGGCATATGCACCAATTGTCTTCGTATCAGCTAAGACTAAACAACGTTTGGACAAGTTACCTGAGATGATTAAGAAAGTTAATGAAAATCATCAACGTCGTATTCAATCTGCAACCTTAAATGAGGTGGTGATGGATGCGTTGGCCTTGAATCCGGCACCAAATCGCAATGGTAAACGATTGCGTGTTTATTACGCTACGCAAGTTTCAATTCAACCACCAACGTTTGTAGTCTTTGTGAATGATCCAGAATTGATGCACTTTTCATATGAACGATTTTTGGAAAATAAGATCAGAAAATCCTTTGATTTTGAAGGAACTCCAATTCATATTATCAAGCGAGCAAGAACATAAATGAATGAAGAAAACAACGAGCTATTGGCTGCACTTGACGCACAACCTGATGTGAAGGTTGGCGATGTTGTCACTGGTGAAGTTTTAACGATTGATGATGCTCATCAAGTTGTAGTTGGAATTGATGGTGCTGGAGTTGAAGGTGTAATCCCTGCCCGCGAGTTGACTAGTGATCGTGATGCTGATGTTAACGACCTTGTTAAGGTTGGAGACAAGATTGAAGCTGTAGTTAAGATGCCTATTACTTCAGAAAAAGAAGGATACTCATGGATCCTTTCAAAGCGTCAATTAGAAGCTCGTCGTGCTTGGGAAGAAATCGCAAGCAAGTACAACGAAGATGACATTGTTGAAGCTCCTGTTACGCAAGTCGTTAAGGGTGGATTAGTTGTTGATGTTGCAGGCGTACGTGGATTTATTCCTGCCTCAATGATCGAGAACCGCTTTGTTCAAGACTTGAACCAATACAAGGGACAAACTGTTAAGGCACAAATCATTGAGATTAATGTTGCTGAATCACGTTTGATCTTGTCACGTAAGGCTGTTTTGTCAGCTGAGCGTTCAGAAGCTTTGAAGCGTGTCTTTGAAGAACTTACTGTTGGTGATATTGTTGAAGGTAAGGTTGCTCGTATGACTAACTTTGGTGCTTTCATTGACCTTGGTGGTGTTGACGGATTGGTTCACGTTTCTGAAATTTCATACGAACGTGTTTCACAACCATCAGATGTTTTGTCAGTTGGTGAAGACGTTAAGGTTAAGGTTTTGGGATTGGATCCTGAAAAGGAACGTATCTCATTGTCAATCAAGGCTACTCAACCTGGACCTTGGGACTCAGCTGCTCAAAATGCTCCTGAAGGAACTGTTCTTGAAGGAACTGTTCGACGTGTCGTTGACTTTGGTGCCTTTGTGGAAGTATTCCCTGGTGTTGAAGGATTAGTTCACGTTTCACAAATTTCACACCAACACGTTGAAAACCCTTCAGATGTTTTGAAGGCTGGAGATAAGGTTCAAGTTAAGGTTCTTGATGTTAACCCTGAACGCCAACGTTTGTCATTGTCAATCAAGGCTTTGACTGAAGCCCCTGCCC---GTGAAGGTGGAGACAATAACGATGGTGAACAACGTCGTAGCAACAATAACAACAACTCAAATAGCTCAAATAACAACAGCCGTCGTAGTAACAATAACGGTGGTGGTCGTCGTAACAACAGCCGTCGTGAA---TCAGCTCCTATGAACTATTCAACGACTGAAGAAGAAGGAAATGCAACTTTGGGTGACTTGTT------CAACTTGAAGGACTTCGACTAA----ATGGCAGACGTAAAGTATAAGCGCATTTTATTAAAGCTATCAGGGGAAGCCATGGCTGGTGATAAGGGTTTTGGAATTGATCCTGAAACAGTTAATAGTATTGCTGCTGAAATTAAAGAAGTTTATGAGTTAGGGATTGAAATTGCTATTGTTATTGGTGGTGGAAATCTTTGGCGTGGTGAAAATGGTGCTCAGCTAGGAATGGAACGTGCCCAAGCTGATTATGTTGGGATGCTTGGAACTGTGATGAACGCTCTTTCTTTGCAAGATTCATTGGAAAATATGGATGTTCCTACACGCGTACAAACCGCAATTGAAATGCGTCAAGTCGCGGAACCATATGTTCGTCGTAAAGCAGTTAGGCATCTTGAAAAAGGGCGCGTTGTTATTTTTGGAGCTGGAACGGGTTCACCGTACTTTTCAACCGATACGACTTCTGCCTTACGTGCCGCTGAAGTTAATGCCGATGCGATTTTGATGGGTAAAAACGGGGTGGATGGTGTCTATAACGATGATCCACGTAATAACCCAAATGCAGTTAAGTATGATAAATTAACGCACATGGACGTTTTGTCGCAAGGTCTTAAAATCATGGATTCAACGGCTTCAACGCTCTCAATGGACAATGATATTGATCTTGTGGTCTTTAATTTGAATACGCACGGCAATATTAAACGCGTTGTTTTGGGTGAGAACATCGGAACAACAGTTGGAGGAAAATAAATGGCAGTAATCTCAATGAAGCAATTGCTTGAAGCTGGTGTTCACTTCGGTCACCAAACTCGTCGCTGGAACCCAAAGATGGAAGAATACATCTTTACAGAACGTAACGGAATCTACATTATCGACTTGCAAAAGACGGTAAAGTTGGTTGACCAAGCGTACAACTACATGCGTGACGCCGCTGCTGATGGAGCCATCGTATTGTTCGTTGGTACTAAGAAGCAAGCTCAAGACGCAATTGCTGAAGAAGCTACTCGTGCAGGAATGTACTTCATCAACCACCGTTGGTTGGGTGGAACATTGACTAACTGGCAAACAATCCAAAAGCGTATCGAACGCTTGAAGGAATTGCGTGCTATGTCAGAAGATGGTACTTTCGACGTATTGCCAAAGAAGGAAGTTTCATTGTTGAACAAGCAACGCGAAAAGTTGGAAAAGTTCTTGGGTGGTATCGCAGATATGCCTAAGGTTCCAGACGTACTTTACGTTGTTGACCCACACAAGGAACAATTGGCTGTTGAAGAAGGTCGCAAGTTGAACTTGCCTATCGTGGCTATGGTTGACACAAACGCTGACCCAGACCAAATCGATGTTGTTATCCCATCAAACGACGACGCTATCCGTGCCGTTCGTTTGATCACTGCTAAGATGGCCGATGCGGTTATCGAAGGACGTGAAGGTGAAACTAACGTTGAAGAAGCAATGGTTGCTGAAGAAGCTTC---TG------TTGAATCAATCGAAGAATTGACTAACATTGTTGAAGGT---------TAAATGTCAAAGATTATTGGTATTGATTTAGGAACTACAAATTCTGCTGTTGCTGTTATGGAAGGTGGAACTCCAAAAGTTATCACTAACCCAAACGGTGGACGGACAACTTCATCAGTTGTTTCATTTAAGAATGGTGAGAGCCAAGTTGGTGATACAGCTAAGCGTCAAGCAATGACAAACCCAGATACAATTGTATCAATTAAGTCACATATGGGTGAAGATGGTTATAAAGTTACGGTAGCCGGAAAAGATTATACTCCAGAAGAAATTTCAGCAATGATTTTGCAATACATCAAGAAGTATGCTGAAGATTATTTGGGAGAAACAGTTGATAAGGCTGTTATCACTGTTCCTGCATACTTTAACGACGCACAACGTCAAGCTACTAAGAATGCTGGTAAGATTGCTGGGTTGGAAGTTGAACGTATTATCAACGAACCAACGGCTGCAGCTTTGGCATATGGCCTTGATGATTTGACTAAGGATGAAAAAGTCTTAGTTTATGACCTTGGTGGTGGAACATTTGACGTTTCTATCCTTGAATTAGGAGATGGAGTCTTTGAAGTTTTGTCAACATCAGGAGATACACACCTTGGTGGTGATGACTTTGACGAAAAGGTTATTGATTGGTTAGCTGAAGACTTCAAGAACGAAAATGGTATTGATTTGAAGCAAGATGCTTTGGCTATGCAACGTTTGAAGGAAGCTGCTGAAACTGCTAAGAAGACTTTGTCACAAGCTACAGAAGCACAAATTGATTTGCCATTTATTGCTTCATCAGATAATGGTCCTCTTCATATTCAAACAACTTTGACTCGAGCTAAGTTCAATCAATTGACACATGATCTAGTTGAACGTACTAAGGCTTCAGTTGAAACTGCTTTGAAGGATGCCGGACTATCAAATGCTGATATTGATCAAGTTATCTTGAATGGAGGATCTACTCGAATTCCTGCTGTGCAAGAATTCGTTAAGGATTTGACTGGTAAGGAACCAAATCACTCAATCAATCCAGATGAAGCGGTTGCTTTGGGAGCTGCTGTACAAGGTGGTGTTATTACTGGTGATGTTAAGGATGTCGTTTTGCTTGATGTCACACCATTAACACTTGGAATTGAAACAATGGGTGGTGTATTCACTAAGTTGATCGATCGTAATACAACTATTCCTACTTCAAAGTCACAAGTCTTCTCAACTGCTGCTGATAACCAACCAGCCGTTGATATTCATGTTTTGCAAGGTGAGCGAGCTATGGCCGCTGACAACAAGACATTAGGACGTTTCCAATTGACTGATATTCCAGCTGCTCCACGTGGTGTACCACAAATTGAAGTTAAGTTTGATATTGACCGAAACGGAATTGTAACTGTTTCAGCCAAGGATCTTGGAACTCAAAAGGAACAAAAGATTACTATCCAAAATTCTGGATCATTGTCTGACGAAGAAATTGAAAAGATGATGAACGATGCTAAGGCTAATGAAGAAGCCGACAAGAAGCGTAAGGAAGAAGTTGATTTGCGCAATGATGTTGACCAATTGATTTTCTCAGCTGAGAAGACATTGGAAGATACAGGAGACAAGTTATCAGCTGATGACAAGAAGCCTGTTGAAGATGCTCTTACAGAATTGAAGTCTGCTAAGGAAGCTGATGATCTAGATCAAATGGCTGAAAAGAAGGAAGCTTTGGAAAAAGTTTCTCAAGAGTTAGCAGTTAAGTTGTATCAACAAGCAGCTCCTGAACAAGGT------------GCTGAAGGGTCTGAAGATAAGGCCGATGATAATACTGTTGATGGTGATTTCGAAGACGTTTCTGACGAT---AAAAAGTAAATGGAACAAGGAACAGTAAAGTGGTTTAACGCAGACAAGGGATTCGGTTTCCTTTCACGTGAGTCAGGTGACGATGTATTCGTTCACTTCTCAGCTATCCAAGGTGACGGCTTCAAGTCATTGGAAGAAGGACAAGCTGTATCATTCGAAGTTCAACAAGGTGACCGTGGCTTGCAAGCTGCTAACGTTACTAAGTTG---TAAATGGA---TTTAGAAGAAATGCAGGCGCGCCAGTCCCACATTCGTAACTTCAGTATCGTTGCTCATATTGATCACGGGAAGTCTACTATTTCAGACCGTATCTTAGAGGCTACACATACAGTTACTGAACGTGAGATGCAGAACCAATTATTAGATACAATGGAACTTGAACGTGAACGTGGTATCACAATCAAGATGAATGCTGTTGAAGTGCACTATAAGGCTGACAATGGAGAAACATATATTTTCCATCTAGTTGACACACCAGGTCACGTGGACTTTTCATATGAAGTATCACGTTCATTGGCTGCGGCCGATGGTGCTATTTTGGTTGTGGACGCTGCCCAAGGTGTTGAAGCACAAACATTGGCCAACGTTTATTTGGCTATGGAAAACGATCTAGAAATCATCCCATTGATTAACAAGATTGATTTGCCAGCCGCTGAACCAGAACGTGTTCGGGATGAAATTGAAGAAGTGATTGGTATTGACGCCGAACAAGCTGTGTTAGCATCTGCCAAGCAAGGAATTGGAATTCATGATTTGCTAGAACAAATTGTGGAAACTGTTCCTGCACCAGATGGTGAACTGGATGCCCCATTGAAGGCGTTGATCTTTGATTCAACGTACGATTCATATAAGGGTGTTATCCTAACTGTTCGTGTCCGTGATGGTGTTGTTAAGCCAGGTGACAAGATTCGCTTTATGAACTCTGAAGCAGAATATGAAGTCACAGAAGTTGGGGTTAACTCACCACAACCAATCAAGCGTGATGCCTTGATGGCGGGTGATATTGGATACGTTGCTGCGTCAATCAAGAACATTCGTGATGCACGCCCTGGTGATACAATTACATCGGTTGCTAACCCAGCAGATGAACCATTACCAGGATACCAACCAATGACACCAATGGTGTATTCTGGATTGTACCCAACAGATAACGCACGTTACAATGACTTGCGTGAAGCGTTGGAAAAGCTACAATTAAACGATGCGTCATTGGAATTCGAACCAGAAACATCTCAAGCTTTGGGATTCGGATTCCGTACTGGATTCTTGGGTCTTTTGCACATGGACGTTATTCAAGAACGTTTGGAACGTGAATTTGATCTAGAATTGATTACAACAGCACCTTCTGTAACGTATTATGCATACACAGCAGACGGTGAAAAGGTCGAAGTCTTGAATCCAGCTGACATGCCTGATCCAAGTGAAATCAAGTCTATTGAAGAACCATATGTGCTTGCACAAATTATGGTTCCAAATGACTATGTTGGAGCTGTTATGGAATTGGCACAACGTAAGCGTGGGGAATTTGAAACAATGGAATACTTGGACGAAACACGTGTTAACGTGAAGTACCACATTCCGTTGTCTGAAATTATTTTTGACTTCTTCGATAAGTTGAAGTCATCAACTCGTGGTTATGCTTCATTGGACTATGAAATTGAAGGATACCGTCAATCAGACCTTGTTAAGATTGATATCTTGATGAATGGTGAAAAGGTTGATGCGTTGAGCTTTATCGTTGCGCGTGAATTCTCTCAAGATCGTGGTCGTGTGATTACGAAGAAGTTGAAGGAAATCATTCCACGTCGTAACTTTGAAGTGCCTATTCAAGCCGCGATTGGTTCTAAGATTATTGCCCGTTCAACGATTAAGGCATACCGTAAGGACGTTACCTCAAAGATCCACACAGGTGACCCAGACCGTCGTGCGAAGTTGTTGGATAAGCAAAAGCGTGGTAAGAAGCGTATGAAGTCTGTTGGTACCGTTGAAGTGCCACAAGAAGCCTTTATGTCTGTTTTGAACACGGATGATGAAG------------------------ATTAAATGTCAAAGTTAGCTGTAAATGACTTGGATTTGCAAGGTAAGAAAGTATTGATGCGTGTTGACTTCAACGTACCGTTGAAGGAAGAAGAAGGAGAAATGGTTGTTGGGAACGACAACCGTATCGTTGCTGCATTGCCAACAATTAAGTACGTGTTGGAAAATGGTGGACGTCCAGTTATCTTCTCACACTTGGGACGTATCAAGTCAAACGATGACAAGAAGAAGCTTTCAATGAAGCCAGTTGCACAACGCTTGGCTGACTTGTTGGGACAATCTGTAACATTTGTACCAGCAGTTGAAGGACCTGAATTGGAAGAAGCTATCAATGGATTGGCTGACGGACAAGTTCTTGTCTTTGAAAACACTCGTTTTGCTGATGTTGATGCAGAAGGAAACGAAGTAAAGCGCGAATCAAAGAACGATCCAGCTTTGGGTAAGTACTGGGCATCGCTTGGTGATGTTTTTGTTAACGATGCCTTTGGAACTGCGCACCGTGCGCACGCTTCTAACGTTGGAATCGCCTCAAACATCGACCAAGCTGCTGCTGGGTTCTTGATGGAAAAGGAAATCAAGTTCTTGGGTGAAGCGGTTAACGCGCCAGAACGTCCATTCGTTGCAATCATTGGTGGAGCCAAGGTTTCAGACAAGATTGAAATCGTTGAAAACCTATTGCACAAGGCTGATAAGGTAATTATCGGTGGTGGAATGGCTTACACATTCGACGTAGCAATGGGTAAGACAATTGGTAACTCATTGGTTGAAATGGATAAGGTTGAATTGGCTAAGAAGTTGATTGCTGAATCAGGAGACAAGTTGGTCTTGCCTGTTGACGCAATCGCTGCTGATGCTTTCTCAAACGATGCCGACACTTACGTGGC---AACTGATGGAATCAAGGATGGATACATGGGACTAGACATTGGACCTGCATCTATCGAATTGTTCGATTCAGTTCTTGCTGACGCAAAGACTGTTGTTTGGAATGGACCTATGGGTGTATTCGAAATGCCTAACTTCGCTAAGGGAACTCTTTCAATTGGTGAACAATTAGTTAAGGTTACTGAATCAAACAACGCAACTACAATCGTTGGTGGTGGTGACTCAACAGCCGCTGTTCAACAATTGGGTGTTGCAGACAAGCTATCACACATCTCAACTGGTGGTGGGGCTTCTCTTGAATACCTTGAAGGTAAGGAATTGCCTGGAATCGCTGCGATTTCAGACAAG---TAAATGACTGTTAAAATTGGTATCAACGGTTTCGGCCGTATTGGACGTTTGGCATTCCGCCGTATCTTAGAATTAAAAGGTACAGCAGATGATATTGAAGTTGTTGCAATTAACGACTTGACTAACCCTGCAATGTTGGCTTACTTATTGAAGTATGACTCAACTCACGGAACTTTGAATGCTGAAGTTTCAGCAGACGAAACTGGTATCATCGTTGATGGACGCCACATCACAGTTTACGCAGAACGTAATGCTGCAGACTTGAAGTGGGTTGCAAATGACGGTGTTGAAATCGTTTTGGAATCAACTGGATTCTACACTTCAGCAGAAAAGTCACAAGCTCACTTGGATGCAGGTGCTAAGAAGGTTCTTATCTCAGCCCCAGCCGGTGATGTTCCTACTGTTGTTTATGGTGTTAACCAAGATGTTTTGAAAGCAGATGACACAATCGTTTCTGCAGGTTCATGTACTACACAATCTTTGGCACCATTGGCAAACGCTTTGAATGCTGAATTTGGAATCGAACTTGGTTTGATGACAACTGTTCACGCCTTTACTTCTACTCAAATGATTTTGGATGGACCTAAGGGTAAGAAGGCTCGTTCAAACCGTACAGCTTCAGTTAACACTATCCCTCACTCAACTGGTGCAGCCAAGGCTATCGGACTTGTTGTTCCTGAATTGAAGGGTAAGTTGGATGGACATGCACAACGTGTTGGTGTTGTTGACGGTTCTATCACTGAATTGACTACTGTTTTGTCAAAGACTGTTACTGTTGAAGAGATTAACGATGCTGTTAAGAAGTACGAGACTCCTTCATTCGGTTATAACGGAGACGAAATTGTTTCTTCAGACATCATTGGAGATACTCACGGTGCTGTCTTTGACCCAACTTTGACTAAGATTATCACTGTTGGTGACAAGCAATTGGTTCAAACTGCTGCTTGGTATGACAATGAATACGGATTTACTTCAAACATGGTTCGTACTTTATTGCACTTGGCACAATTGTAA------------------------------------------------------------------------------------------------------------------------ATGGCAGA---TGTAAAAATTACTTTTCCTGATGGCGCAGTCAAGGAATTTCCAGCCGAGACAACCCCACTAGAAATTGCAACGGGGATTTCTAAGTCCCTAGCTAAAAAAGCCGTATCAGCCAAGTTGAACGGTCAATACGTTGGAATGAATGATGCCATCAAAACAGATGGTGATTTTGCCCTAATTACCAAAGATGACGCTGAAGGTCTACAATTGTTACGGCACTCAGTATCGCACTTACTTGCACAGGCATTAAAGCGTTTATACCCCAAT---ATGCACTTTGGGGTCGGCCCAGCCATTGATAATGGCTTCTATTATGATACTGATAATGCAGATGGTAATCAGATTTCAGTTGAACAATTCCCAGAAATTGAAGCCATGATGAAAAAAATTGTTGATGAAAATCTACCAATTGTTTCGCATGAAATTACGCGGGCGGAAGCTTTGGAAATGTTCAAAGATGATCCATTTAAGATTGAATTGATCAATGATTTGCCAGCTGATGAACATATTACAGTGGCAGTACAAGGGGAACACGTTGAATTGGACCGTGGGGGACTTGTCCCTTCAACTGGTTGGATTAAGTTCTTCAAGTTGACATCAGTCGCTGGGGCTTACTGGCGTGGTAAGTCTGATAACCAAATGCTACAACGGATTTATGGAACCGCTTTTTGGACTAAGGCAGATCTAGATGCTGAACTACAACGGCGGGCGGAAGCCAAGGAACGTGACCACCGCCGGATTGGTGCGGATATGGATTTGTTCTTCACGAGCCAAGAAGTTGGGTCAGGACTACCAGTTTGGCTACCAAACGGGGCTGCAATTCGTCGAACTTTGGAACGTTACATTGTTGACCGTGAGCTACAAAAAGGTTATCAACATGTCTATACACCAGTCTTGTCAAACCTTGAACTATATAAGACATCTGGCCACTGGGATCACTATCAAGATGATATGTTCCCACCAATGGACATGGGCGATGGCGAATTCTTAGAGCTACGCCCAATGAACTGCCCATCTCACATTCAAGTGTATAAGCACGTACCACGTTCATATCGTGAGTTACCACTACGAATTGCTGAATTAGGTATGATGCACCGTTATGAGAAGTCTGGAGCGCTTACTGGTTTGGCCCGTGTGCGTGAAATGACTTTGAATGATGGTCACACGTTCGTAACGCTTGACCAAATCGAGGACGAATTTAAGCAAATCTTGGATTTGATGATTGATGTCTATGCTGATTTCAACATTTCTGACTACCGTTTCCGTTTGTCATACCGTGATCCTAAGAATACTGAAAAGTATTTCGACGATGATGAGATGTGGGAACGCTCACAAGCAATGTTGAAGAACGTTATGGACGACATGGAGTTGGATTACTTTGAAGCTGAGGGTGAGGCCGCCTTTTATGGTCCAAAGCTTGATGTTCAAATTAAGACGGCCCTTGGTGGTGAGGAAACACTATCAACAATCCAACTTGACTTCCTTTTGCCAGAGAAGTTTGAGCTTGAATATGTTGGTGCTGATGGTGAAAAGCATCGCCCAGTGATGATTCACCGTGGTGTTATCTCAACGATGGAGCGTTTCACGGCCTACTTGACTGAAATGTATAAGGGAGCCTTCCCAACTTGGTTGGCGCCACATCAAGTTCGTGTAATCCCAGTTAATCGTGAAGCACATGCTGACTATGCACATGAAATTGTTGACCATTTGGTAGCAGAGAATTTCCGGGCAGATTATGATGGCCGGAATGAAAAGCTAGGCTACTTGATTCGTGA-----AAGTGCTAAGGATCGTGTACCTTACACGCTTGTAATTGGTGATGAAGAGGTTAATAGCCGTTCCGTTACCGTACGTCGTTTTGGTTCAACTGATACGCAAGTTATGTCACTTGATGACTTCTACGCAGCATTGCATGCCGATGTTGCTAATTACTCACGACCAGTAGAG---------CAAGCAGCT------GAATAAATGGCAAAAGAATTGAAATTTTCTGAAGATGCGCGAGCAAAGATGAAGGCCGGAGTTGATCAATTAGCGGACACCGTTAAAACAACAATTGGTCCCAAGGGCCGTAATGTTGTGATTGAGCAAAGTTATGGTGCTCCAACGATCACAAATGATGGAGTAACGATTGCTAAGTCTATTGAATTAGAAGATCATTTTGAAGACATGGGAGCTAAGCTAGTCGCTGAAGTTGCTTCTAAGACCAACGACATTGCTGGTGATGGAACAACTACTGCGACTGTATTGGCTCAAGCTATCATCAACGAAGGCTTGAAGAATGTTACTGCCGGGGCTAATCCAGTTGGGGTTCGCCGCGGAATTGAATTAGCTACGAATGCTGCTGTTCAATCTTTGCATGATATGTCAAAGACGGTTTCAACTAAAGAAGAAATTGCTCAAATTGCCTCAATTTCAGCTGCTAACGAAGAAGTTGGTGCTTTGATTGCGGAAGCAATGGACAAAGTTGGTCATGATGGTGTTATTACCATTGAAGAATCTAAGGGAATTGAAACTACTTTGGATGTCGTTGAAGGAATGCAATTTGACCGTGGTTACATGTCACAATACATGGTGACAGATAATGAGAAGATGGAAGCTAACTTAGATAATCCATTTATTATGATCACAGATAAGAAGATTGGAAACATTCAAGATATTCTTCCTGTTTTGCAACAAGTTGTAGAGCAAGGACGTTCACTTTTGATCGTTGCTGATGATATTACAGGTGAAGCTTTGCCAACCTTGGTTTTGAATAAGATGCGTGGAACCTTTAATGTCGTGGCTGTTAAGGCACCAGGATTTGGTGACCGTCGCAAGGCAATGCTAGAAGACTTAGCTGTTTTGACAGGTGGAACGGTTATTACTGACGAACTTGGTTTGAATTTGAAGGACGTTACCATCGAAAACTTAGGTCAAGCAGCTAAGGTTACAGTTACGAAAGATAGTACGACAGTAGTTGAAGGCGCTGGTGATAAACAATTACTTAGTGAACGTGTCGCTTTAATCAAGGGTCAGATTGAGGAAACTACTTCTGACTTTGATCGTGAGAAGTTACAAGAACGTCTAGCTAAATTAGCTGGTGGTGTTGCTGTGATTAATGTTGGAGCAGCAACTGAGACAGAATTGAAGGAACGTAAGTACCGGATTGAAGACGCCTTAAATGCTACTCGTGCGGCGGTTGAAGAAGGCTTTGTTGCTGGTGGTGGAACCGCATTAGTTAATGCTATTCCAGCTGTTTCAGCTTTAACTGCCGAAGGTGATGTTCAAACTGGAATCAATATTGTTGAACGTGCCTTAGAAGCACCTGTTCGTCAAATCGCTGAAAATGCTGGTTTGGAAGGTTCAGTTATTGTTAATAAGTTGAAGGAACAAACATTAGGAACTGGTTATAATGCTGCTGATGATACTTGGGTAGATATGATTGATGCTGGAATTGTGGACCCAACTAAGGTTACTCGTTCAGCATTACAAAATGCCGCTTCAGTCTCAGCCCTATTGTTGACAACTGAAGCTGTCGTTGCTGAGCAACCAAAGGATGAAA---CAGTTATGCCAGCTGCGC------CACAAGGTGGCATGAACGGTATGATGTAGATGCGCGAAATAGAAATGCCGGGAAAGTATAATCCAGCGGCGGTTGAAGCAGGTCGCTATGATAAGTGGGTGCAAGAGGGACGTTTTAAGCCATCAGGTAATGCTAAGGCACGGCCTTATTCAATTGTAATTCCACCACCAAACGTTACTGGTAAGCTGCACTTAGGGCATGCTTGGGATACAACTTTGCAAGATATGCTAATTCGTCAAAAGCGGATGCAGGGCTTTGATACAGTTTGGGTACCTGGAATGGACCATGCTGGAATTGCAACTCAAGCTAAAGTTGAGCAACGTTTGGCTGAAGAAGGTGTATCACGTTATGATTTAGGTCGAGAAAAATTTGTTGAGCAAGTTTGGGACTGGAAGAATGAATACGCAAGTACCATTAAAGCGCAATGGGGAAAGCTTGGCTTGTCATTAGACTATGACCGCGAACGCTTTACGCTTGATGAAGGTTTATCTGAGGCGGTGCGTAAGGTCTTTGTGACCCTGTATCAAAAAGATTTAATTTATCGTGGTGAGTACATCATTAATTGGGACCCGAAGGCGCGTACCGCTTTATCTGACATCGAGGTTATTTATAAGGATGTTGAAGGAGCCTTTTACCATGTTAAGTATCCATTTACCGAT---GGTACGACTTTGGATGGTAAAGACTACATTGAAATTGCAACAACACGTCCAGAAACCATGTTTGGTGATGTTGCCGTGGCCGTAAACCCAAACGACCCCCGTTATCAAAGTATTATTGGTAAGACGATTAAGGTGCCCTTGGTTGAACGTGAGATTCCGGTGATTGCTGATGAGTATGTCGAGATGGACTTTGGAACTGGCATGGTTAAGATAACACCAGCACATGATCCAAATGATTTTGAAGTTGGTAATCGGCATAACCTTGAGCGTATCAACACCATGAACGAAGATGGCTCAATGAATGAGCGTGCTGGTAAGTATGTTGGTATGGATCGGGATGATGCACGTAAAGCCATTGTCGCTGATTTAACTGATGCTGGTTGGATGCTTGAGGTAGAACCTTATACCCATTCAGTTGGTCATTCAGAACGTACGGGTGTTGTGGTTGAAGCCCGGCTATCAACCCAGTGGTTTGTAAAGATGAAGCCATTGGCTGAGCAAGCTTTGGCCATGCAGGCTTCAGAAGACCGGGTTGATTTTTATCCACCACGGTTTGAAGATACCTTTACTCGTTGGATGGATAACATTCATGATTGGGTTATTTCACGGCAACTTTGGTGGGGTCACCAGATTCCAGCCTGGTATCATAAGACAACTGGTGAAATGTATGTCGGTATGGAAGCACCAAGTGACCCTGAAAATTGGACGCAAGACTCTGATGTCCTAGATACTTGGTTCTCATCAGCCCTTTGGCCTTTTACTACCATGGGTTGGCCCGATGAAAATTCAGCTGACTACCAACGCTATTTCCCAACCAACACATTGGTAACGGGTTATGACATTATCTTCTTCTGGGTGGCCCGGATGATGTTCCAATCAAAGGAATTTACTGGTCGCCGTCCCTTTAAGAATGTTTTGATTCATGGTTTAATTCGTGATGAAGAAGGCCGTAAGATGTCAAAGTCATTGGGAAATGGAATTGACCCAATGGACGTGATTGAGAAATACGGGGCTGACGCCTTGCGCTGGTTCTTGGCTACTGGTTCAACGCCGGGGCTAGATGTGCGTTTCTCTTATACAAAGATGGACGCAGCTTGGAACTTTATCAATAAAATCTGGAACGCTTCACGTTATGTCATTATGAATTTGACGGATACAAC--GAGCAGCGCC-CAACCAGAATTGGCTAACTTATCATTGGCCGATAAGTGGATTTTGTCACGTTTGACGGCAACAATTGATTCAGTTGAGAAAAACTTTGATAAGTTTGAATTTGGTGAAGCCGGACGTGCACTTTATAATTTCATCTGGAATGATTTTGCTGACTGGTACATCGAGATGACTAAGGAAACCTTGAATGGTGATAATGAGGCCGCTAAAGCAGTTGTGCAAAATGTCTTAGCTTACGTCTTGGATCAAACGCTCCGCCTTTTGCACCCAATTATGCCGTTCGTGACCGAAGAAATTTGGCTTACTATGCCG---CATGAAGGTGATTCTTTGGTTAGTGCCGCTTACCCAGTTGTCAATGAAGCTTATCGTAATCCAGCCGCCGAGGCAGATTTCCAAAGCCTAATCGACTTAATCAAAGCAGTGCGGACAATTCGGACGGAAGCCAATGCACCAATGTCAACGGCAATTGATGTGATGATTAAGACTGATGATGCAAAGCTACAAGCAATCTTCAATGCCAACGCTGACTATATCAACCGGTTTGTTAAGCCAAAGCAGTTGTTAATTGGTGCGGATATCGTTGCACCTAAGTTAGCAATGACTCAAGTGATTTCTGGGGCGGAGGTAATTGTGCCTTTGGCTGAGTTGATTGATTTAGATGAAGAAATCGTTCGCTTACAAGGTGAAATTAAGAAGTTTGCGGGTGAAGTTAAGCGTGGTCAGGGCAAGCTTGGCAATGAAAAGTTTGTTAATAACGCGCCAGCAGCTGTGGTTGCTGAAGAAAAAACGAAGCTAGCTGACTGGGAAGCTAAATTAGCAGCAACTGAGGCTCGTTTAGCAGAATTAAAAGCAGCT---AAGTAGATGGATGAGATTAGAGAAGCGCTAACAAAAACTAGTGCCGCTACCAAAAAAGACCGTTTTGGCCGAGCTATTTCAATGTCAGCTTTAGCTTTGATTTTAATTGTTGTTATATCGATTTTTTGGTTTGTTGCCTCCAAAGGCTTAGCAACATTCTTTACCAATCATGTCAATTTGGGTGACTTTTTAACTGGTTCAAAATGGGCGCCGGGGCAAGTCGATGCACAAGGGAAACCAATGGCTGGAGCCGCATCAATGATTGTGGGATCATTTTTGGTAACTTTGTTATCGGCAATTATTGCAACTCCTTTTGCGATTGGAACAGCTGTCTTTATGACGGAAATATCACCTAGAAAAGGTGCAAAAATTTTGCAACCAGTTACGGAACTGTTGGTTGGAATTCCATCAGTTGTTTATGGATTTATTGGATTAACGATTGTTGTACCCACGATGCGCAGTATATTTGGTGGATCTGGGTTTGGAATTTTAGCTGGGGCGATGGTATTGTTTGTAATGATCTTACCAACAGTTACATCAATGACGGTTGATACTTTACGAGCTGTACCACGTCATTATCGTGAATCGGCTTTAGCTTTAGGAGCGACACGTTGGCAAATGATTTATAAAGTTATTTTACGGTCAGCAACTCCAGGAATTTTAACGGCCATCGTATTTGGAATGGCACGGGCATTTGGAGAAGCTTTGGCGGTACAAATGGTGGTTGGAAATGCGGCTTTGATGCCACATAATTTAACATCACCATCAGCTACCTTGACTTCAGTTTTGACCCAAGGAATTGGGAACACTGTCATGGGATCACTTGAAAATAATGCTTTATGGTCATTAGCATTAATCTTATTGTTAATGTCACTTGTCTTTAATTTGGTCATCCGTGCAATTGGTAAGAAGGGAGCAATGTAG------ATGCAATTGAATTTGACTAACTTGACGATGCTTGCCCACCACAAAGGTGGAGGTTCATCTGCTAACGGACGTGATTCAGCAGGTCGTCGCCTAGGTACAAAGCGTGCCGATGGACAAGACATCAAGGCAGGATCAATCATTTACCGTCAACGTGGAACACACATCTACCCAGGTGCAAACGTTGGTCGCGGAAATGATGATACTTTGTATGCCAAAGCTGATGGTGTGGTAAAGTTCGGTCGTTTGGGCCGTGACAAGCGCCAAGTTTCAGTTATTTCTCGTGAAGAGTATAAGACTGTTATTGCAAAGTAAATGGCATCATATGCAATCATTGAGGATGGTGGAAAGCAATATAAGGTTTCTGCCGGTGACGTAATTTACGTCGAAAAGAAGGACGCTGCAGAAGGTGACAAAGTTGTCTTTGACAAAGTTGTCTACGCAGATGGTACTGTAGGTGCACCTTACGTTGACGGTGCTTCAGTTTCTGGAACTGTTGCTAAGCATGGTAAGGAAAAGAAGGTTGTTACTTTTAAGTACAAGCCAAAGAAGCACTCACACAGTAAGCAAGGTCATCGCCAACCTTATACTAAGGTTGTCATTGACACTATTGCTTAAATGACAAAACATAAGTATTCAAAGAATGAAATTAAAGAGATTATTGCAAAAGAAAATGTACAATTTTTGCGGCTTCAATTTACGGACGTTTTTGGAACCATTAAAAATGTCGAGGTACCAGTATCACAGGTGGATAAAGTACTGAATAATAAGATGATGTTTGATGGTTCATCTATTGATGGTTTTGTTCGAATTGAAGAGTCTGATATGTATTTGTATCCTGACCTAGATACCTTCATGATTTTTCCTTGGGCAACCGATGAAAACGGGGGTAAAGTTGCTCGTTTAATCGCAGATATTTATACAGTTGATCATCAACTTTTCGCGGGAGATCCACGTAGTAATTTGAAGCGTGTCTTGAAAGATATGCAAAAACGAGGATTTAAAGAATTCAATTTGGGTACTGAGCCAGAATTTTTCTTATTTAAAATGGATGAAAATGGTGAGCCAACCATGAAATTAAATGATCATGGGGGGTATTTTGATTTGGCTCCATTGGATTTGGGTGAAAATACTCGACGTGAGATTGTTTTGGAAATGGAAAAGATGGGCTTTGAAGTTGAAGCAGCGCATCATGAAGTCGCTCCTGGACAACATGAAGTTGACTTTAAATATTCAGATGCTTTAGATGCGGCTGACAACATTCAAACTTTTAAGATTATTGTTAAAACGATTGCACGTAAACATGGTTTATATGCAACTTTCTTGCCTAAACCGGTAACAGGCATTAACGGGAATGGAATGCATGTTAATATGTCGCTTTTCAATGAAAATGGTAACATTTTTTATAATGAAAGTGATGAATTACAATTATCAGAAGAAGCTTATCAATTCATGGGCGGAATTTTGGAACATGCAGCCTCATTTACGGCTATTACAAATCCAACAGTAAACTCATATAAGCGTTTGACACCTGGTTTTGAGGCTCCTGTTTATGTAGCTTGGTCGGCTTCTAATCGTTCGCCAATGGTTCGAATTCCAGCAGCGCGTGGAAATTCAACCCGTTTAGAGTTGCGTTCAGTTGATCCGACTGCCAATCCGTACACTGCGTTTGCAGCTATTTTAACTGCTGGTTTAGATGGACTTGATCGCGAATTAACACCAAATCATGCGGTGGATCAAAATATTTATCTAATGGATGAAAACGAGCGGAAAAGGGCAGGAATTACTAATTTGCCAGATACACTATTGGCAGCATTAGATCAATTCGAAGAAGACGAAACCATGGTAGATGCTTTGGGAAAAAATATGGCTAATACTTTTGTTGCTGCTAAACGAGTTGAATATGCTTCATATCGGCAACATGTGTCACAGTGGGAAATTGATACGTATATTCAACAATATTAAATGAGTTTAATTCAAGATTTAGAAAAACTACGGCAACAAGCTTTACAAGATATTGATGAAAAAAGTAAAAATGCACAAGAC---TTACAAAATGCACGTGTTAATTGGTTAGGTAAGAAGGGTTCATTGACGAATATTTTGCGGGGGATGAAAGACTTAACACCTGAAGAACGCCCAACAGTGGGATCAATGGCTAATGAAATTCGTGATGCCATCACAGAAGCAATTGCAGAACGACAAGTTGAATTTGAAGCAGCTGCTTTGGAACGTCAATTACAAAAAGAAACATTGGATGTTACACTGCCTGGTCGTAAAGTTCAACAAGGACAGCCTCATGTGTTACAACAAATTATTGATGAACTAGAAGATCAATTTATGGGAATGGGTTATCAAGTCATTGCTGGTCCTGAAGTCGAGCAAGACAAATATAACTTTGAAATGATGAACTTACCAAAAGACCACCCAGCTCGTGATATGCAAGATACATTTTATATTACGTCTGATCTCTTGATGCGGACACAAACTTCACCAGTACAGGCCCGAACATTAGAGCAACACGATTTTACTAAGGGTCCATTAAAGATGATATCACCCGGGCGAGTTTACCGACGTGATACTGATGATGCAACACATTCACATCAATTCCATCAAGTTGAAGGTTTAGTGATTGATAAAAATATTACGATGGGAGACTTAAAGGGAACCCTTTTGGCAGTCGCTCATCAATTATTTGGTTCTGATCATGATATTCGTTTACGACCATCTTATTTCCCCTTCACAGAGCCTTCTGTTGAAGTTGACATATCTTGGGGACCAGTAACTGCTAAAACAAAGCCAGAAGATATTGAATGGATTGAAGTTTTGGGAGCTGGGATGGTTCATCCTAATGTTTTGGAAGCAGCGGGTGTCGATTCAAGTGTTTATGGGGGCTTTGCCTTTGGAATGGGTCCAGATCGATTTGCCATGCTAAAGTATGGGGTTGAAGATATTCGTAATTTCTACCTCAATGATATGCGCTTCTTAACGCAATTTGACCAGAAAGGATAAATGGAATTAGTTGAAATTCGCCATGATTTGGAAGAAATAGAAAAAGAAGTTACCAATCTTGGAGAAAATTTGGATCTGGAAGCCCTAAATGATCAAATTGCAGCCAATGAAGATGCAATGGGACAAGCAGATTTTTGGAATGATAATGTAAAGGCACAAGCCTTAATTGATGAAAACAATGATGTAAAGCAACGGCGGGATAATTATTTACAGTTAAGAAATGGGATCGAATCGGTCGAAACTGCTCTTGAATTGTTGAATGAAATGCCCGATGATGAGATGGAAGCTGAACTTGATGTTGAGTTTCAAAATCTACAAGAAAAGTTAGAACAATACCGACTTGAACAATTATTGAATGAACCCTATGATGCTAACAACGCCATTTTGGAAATTCATCCGGGATCAGGGGGAACGGAGTCAGCAGACTGGGGTGCCAACTTACAACGAATGTATACACGCTGGGCGGAAAAACATAACTTTAAGGTAGATATTTTAGATTATCACCCGGGGGATGTGGCCGGAATTGATTCAGTAACATTAAAAATTACAGGACATAATGCCTTTGGTTATTTGCGTTCAGAACGAGGCGTCCACCGATTTGTACGAATCTCACCATTTGATTCAGCTGGTCGTCGGCATACTTCATTTGTGTCCGTTGATATTATGCCTGAATTAGATGATTCAATTGAAATTGATATTAATCCCGCAGACGTTAAAATGGATGTTTATCGCGCCTCTGGAGCAGGAGGACAGCATATTAATAAGACTTCTTCAGCGGTACGGTTGACGCACTTGCCTACGGGGGTTGTTGTAGCTTCACAGCAACAACGTTCACAATTTCAAAATAAGGATACCGCTTATGGAATGTTAAAAGCTAAGTTGTATCAATTGGAAATGGATAAAAAAGAGGCTGAACGGGCCGAAATTTCAGGTGATCATCTCGAAAACGGATGGGGTTCACAAATTCGTTCATATGTTTTTCAACCATATCGAATGGTTAAAGATCACCGAACTAATTTTGAAAGTGGAAACCCACAAGGGGTGATGGATGGGAATCTTGATGGTTTCATGAATGCCTATTTGCAATGGAAACTTGGTTTATTGAACCCTGAATAGATG---AAAATTTTTGCATATGGTATTCGACAAGATGAACAAGCCGCACTACGTGAGTGGGAATCAAACCACCCAGAAGTAGAAGTAGACTTTACTGATAAGTTATTGGATCCAGAAACTGCTAAGTTAGCTAAGGGCGCAGATGCAGTTGATGTTTACCAACAATTATCATACACACCTGAAACGTTGACCGCTTTGCACGAATTAGGCATTAACAAAATGTCATTACGTAACGTTGGTACAGATAACATTGATTTTGATACAGCTCGTCGTTTCGACTTTTCAATTTCAAATGTTGCAGTTTATTCACCTAATGCAATTGCTGAGCACGCAGCTATTCAAGGGGCACGTGTGCTACGTCAGACAAAGCCATTAGATAACAAAATTGCTAACCATGATTTGCGTTGGGCACCAACAATTGGTCGTGAAGTTCGCATGCAAACATTCGGAATTATTGGTACAGGACACATTGGACGTGTGTTGATCAATATTTTGAAGGGCTTCGGTGCTAAGATCGTTGCTTATGATGTTTACCGTAACCCTGAGCTTGAAGCAGAAGGTATTTACGTTGACACATTGGATGAATTGTACGCCCAAGCTGATGTGATTTCACTTCACGTCCCAAGTTTGCCAGAAAATTACCACATGATTAATGCAGAATCAATTGCAAAGATGAAGGATGATGTTGTATTAATCAATGTTTCTCGTGGTGACTTGATGGATATTGACGCCATTGTCGATGGTTTAGATTCAGGTAAAATCTTTGGTCTTGCAATGGACGTTTACGAGAAGGAAGTTGGCTTGTTCAACAGTGACTGGTCAGACAAAGAATTCCCAGATGCTAAGATTGCAGACTTGATTGCTCGTGAGAACGTTTTGGTAACACCTCACACAGCTTTCTATACAACTAAGGCTGTTTATGAGATGGTTACGCAATCAATGGATGCCTCATTAGCCTTTATTAAGGGTGAAGAGACACCAAACGAAGTTAAGTATTAAATGAATCCAATTCCATACGTCATTGAACAATCTGCACGTGGAGAGCGTTCATATGACATTTATTCACGTTTACTAATTGATCGTATTATTATGTTGACGGGTGAAATCAACTCAGCAATGGCTGCGACAATTAAAGCACAATTATTATTCTTAGATGCACAAGATCCTGATAAGGACATTTATATGTATATTGACTCACCAGGTGGTGAAGTGATCGCCGGTATGTCAATTTATGATACGATGAACTTTGTGCATGCTGATGTACAAACAATTGTTGTAGGTTTAGCTGCTTCAATGGCTTCTATCTTAGCTTCATCAGGAACAAAAGGGAAGCGCTTCATGCTACCTAATTCTGAATTCCTAATTCATCAACCAATGGGCGGAACGCAAGGACAAGAAACTGAAATGAAAATTGCTTATGAGCAAATTTTCAAGACACGAAAGCGTTTAGCACAAGTTTTGGCTGAAAACTCTGATCAACCTTTAGAGCGTGTTAATAAAGACATTGAACGAGATCACTGGCTTGATGCTGATGAATCTTTGGAATATGGCTTGATTGATAAAATTTTGAAAAACGTTAGCG---------------ATAAA---TAAATGTCTACTGTACAATATTACGGAACTGGTCGTCGTAAGAACTCTGTTGCCCGTGTACGTTTAGTACCTGGAACTGGAGCAATTACTATCAACGGTAAGTCAGCCGAAGAGTACATTCCTTTCGCTAATTTGCGTGAGGTTATGATCCAACCATTTAACACTACTGAAACTTTGGGAAACTATGATGTTTTGGTTAACGTTAACGGTGGTGGATTCTCAGGTCAATCAGGTGCCATTCGTCATGGTATCTCACGTGCATTGTTAGAAGTTGATCCCGAATTCCGTGGAGCATTGAAGGCAGCAGGATTGTTGACTCGTGACTCACGTATGAAGGAACGTAAGAAGCCAGGACTTAAGAAAGCCCGTAAAGCTTCACAATTCTCAAAGCGTTAAATGCGTACAACTTATATGGCAAAAGCCGGTGAAATTGATCGCAAGTGGTACATTCTTGACGCGACTGATGTTCCTTTGGGACGTATCTCAACTGTAGCAGCATCAATCTTGCGCGGTAAGAACAAGCCAACTTTCACACCCCACGTTGACACTGGTGACAACGTAATCATTATCAATGCTGAAAAGGTCGCTTTGACTGGTAACAAGGCATCTGACAAGATTTACTACCACCACTCAAACCACCCTGGTGGATTGAAGCAACGTAAGGCCGGTGACTTGCGTGAAAAGAACCCACAACGTTTGCTTGAACTTTCAGTTCACGGAATGTTGCCAAAGGGATCTCTTGGTCGCCAACAAGGTTTGAAGTTGCATGTCTTCGCTGGTTCAGAACACAACCACGAAGCGCAACAACCAGTGTTGTTGGACATCAACAACCTTATCTAAATGGCTTTTGATAAGGATTCAATCATCGCTTCATTGAAGGAAGCAACGATCATGGACTTGGCTGACTTGGTTTCAGCTATCGAAGAAGAATTTGGTGTTTCAGCTGCTGCCCCTGTTGCAGCTGCTGGTGTTGCTGGTGG---CGAAGCTGCTGCACAAACTGAATTTAATGTTGAATTGGTTTCAGCAGGTAACGCTAAGGTTCAAGTAATCAAGGCTGTCCGCGAAGTTACTGGTTTGGGATTGAAGGATGCTAAGGGACTTGTTGACAACGTACCTTCAGTTATCAAGGAAGCTGTTTCAGAAGACGAAGCTAACGAATTAAAGGCTAAGTTGGAAGAAACTGGAGCCGAAGTTACTGTTAAGTAAATGAGTGAAGCATCTATTGCTGTGAAGGCACAAAAAGTTGAAGAAGTTGCTGCTAAGTTTAAGGACTCAGCATCATCAATCGTCGTTGACTTGCGTGGTTTGACTGTTGAGGAAGCTACAAGTTTGCGTGCTGATTTGCGTGCCGAAGGCGTTGAGCTAAAGGTTATCAAGAACAAAATCTTGACACGCGCTGCGGAAGCTGCTGATGTTGCCGATTTGAACGATTTGTTCGTTGGACCTTCAGCCGTTGCATTCTCATTAGAGGATCCAATTGCCCCTTCACGTATCTTGAAGAAGCACGCTGACGCCGTTGAAGCCTTGGAAATCAAGGGTGGCGTTGTCGATGGTGAAATTGCTACGATTGATGAAATCAACCGTTATGCAACTTTGCCAGACAAGGATGGTTTGTTGTCAATGTTGCTATCAACATTGCAAGCACCTGTCCGCAACTTTGCCTATGCAGTTAAGGCTGTATCAGATGCAAAG------------GAAGCCTAAATGGCTAAGAAGTATGGAAAAAAGTATTTAGCAGCCGCAGAAAAAGTTGAAGCTGAAAAGTTATACAACTTGGATGAAGCTGCTGCATTGGTGAAGGAAATTGACTTCGCCAAGTTTGATTCAACTGTTGAAATCTCATTCAACTTGAACGTGGATACACGTCAAGCTGACCAACAATTGCGTGGGGCTGTAGTTTTGCCTAACGGAACTGGTAAGGACCAAACAGTTGTTGTCTTCGCTCAAGGAGATAAGGCAAAAGAAGCTGAAGCAGCTGGAGCCGATGTTGTCGGTGGTGCTGACTTAGTTAAGCGTATCGCTGATGGATGGTTGGACTTTGATGTTGCCATCGCTACTCCTGATATGATGGCTCAAGTTGGACGTGTTGGACGTGTGCTTGGACCTAAGGGATTGATGCCTAACCCTAAGACTGGAACAGTTACTTTTGATGTGGCTAAGGCCGTTGAAGAGTCTAAGTCTGGTAAGGTTACTTACCGTACTGATCGTGACGGAAACGTTGCTGTTCCTGTTGGTAAGGTTTCATTTGATGCTGACAAGCTTGCTGGAAATATCAAGTCAATTTCTGACGTTGTTATCAAGGCTCGCCCATCTGCTGTTAAGGGAACATATGTACAACATGTATCAATTGCTTCTACATTTGGACCTGCTATTAACTTAGATATTAC---ATCATTGTAAGTGGCTAAGAAAGTTTCAAGTATTGTTAAGTTGCAGATTCCAGCCGGTAAGGCTACACCTGCACCTCCAGTTGGACCTGCATTGGGTCAAGCTGGTGTTAACATCATGGGGTTCGCAAAGGAATTTAACGCACGTACTGCTGATCAAGACGGTATGTTGATCCCTGTAGTTATTACTGTATATGAAGATCGTTCATTCGAATTCATCACTAAGACGCCTCCAGCAGCAGTTTTGCTAAAGAAGGCAGCTAAGGTTGAAAAGGGTTCAGGAGAACCTAACACGAAGAAGGTCGCAACAGTTACTGCAGCTCAAGTTCGCGAAATTGCAGAAACTAAGATGCAAGATCTAAACGCAGCTGACGTAGAAGCAGCTATGCGCATGATTGAAGGTACAGCACGTTCAATGGGATTCACTGTTGAAGGTTAAATGGGATACCGTAAGTTAGGACGTTCTAGCGCACAACGTAAGGCTTTGTTGCGCGACTTGACAACACAATTGTTGATCAATGGTTCAATCCAAACTACAGAAGCACGTGCGAAGGAAGTTCGCCGTACTGCTGATAAGATGATTACTTTGGGTAAGCATGGAGATTTGGCTTCACGCCGTAAGGCTGCTGCTTTCCTACGTAACGTAGTTGCGGACGTAAACGTTTCTGATGAAGAAAACGTTAAGATTCAAAATGCTGTGCAATACTTGTTTAACGAAGTTGCACCACGCTTTGAGGGTCGTGCGGGTGGTTACACTCGTATTCTAAAGATGGACCAACGTCGTGGAGACGCTGCTCCTATGGTTCTTTTGCAATTGGTTGACTAAATGCTTGAATTCGAAAACCCAAAGATCACTCTTGTTGAAGATAGTAACAATTACGGTAAATTTGTAGTTGAGCCTTTAGAGCGAGGCTATGGAACAACGCTTGGAAATTCTTTGCGTCGTGTATTGTTATCTTCATTGCCAGGAGCAGCGATCAATTCTGTACAAATCGATTCTGTTTTGCATGAGTTTTCAACAATCGAAGGGGTTGTTGAAGATGTTACGCAAATTATTTTGAACTTGAAAAAAGTTTCATTACAGATCGAAAGTGATGAGGAAAAAACACTTGAAATTAATGTCGCTGGACCAGCAACGGTAACCGCAAGCGATATTACTGGAGACAGTGATGTAACCATCTTAAATGATGATTTATTCATTGCAACTGTTGCAGCGGGGTCTACCTTGCACATGACTTTGACTGCTGAACGTGGTCGTGGTTATGTTTCGGCTGATCAAAATAAGGAATTGCATGAAGATTTGCCAATCGGCGTTCTTGCAATTGACTCTATTTTTACCCCTATCGAACGTGTAAATTATCAAGTTGAAAGCACTCGTGTTGGTCAACGTGATGATTTTGACAAACTCACTTTGGATGTCTGGACCGATGGTTCATTGACTCCAACAGAAGCTGTTTCTTTAGCTGCACAAGTTCTTTCATCACATTTGAACGCATTCGTTGAAATGTCTGAGCGTGCAGTTAAGGCTCAAGTGATGGTCGACAAGGAAGAAACTGTTGCGCCTAAGCATACTGAGATGCCAATCGAAGAGCTTGACTTATCAGTTCGTTCATATAATTGTCTCAAACGGGCCGGAATTAACTCTGTTCAAGAGTTAGTAGACCGGACAGAAACACAGATGATGTCTGTTCGTAACCTCGGTCGGAAGTCACTTGACGAAATCCAAGATAAACTTGCTTTGATGGGTCTTGGATTCCGTAAGGAAGATTAAATGGCAGGTCGTAATAATCGTAAGCGTCATATTAAAAAGAATATTGAAAGTGGTGTTGCACATATTCACGCAACATTCAACAATACGATCGTAATGATCACTGATGTTCAAGGTAACGCTGTTGCTTGGTCATCTGCTGGTGCTCTTGGTTTCAAAGGTAGCCGTAAGTCAACGCCATTTGCTGCGCAAATGGCATCTGAGGCTGCTGCCAAGGGAGCGATGGAAAATGGTATGAAGACAGTTGAAGTAACTGTTAAGGGTCCTGGTTCAGGACGTGAATCTGCTATCCGTGCTTTGGCCGCTGCAGGTTTGGAAGTTTCTTCTATTAAAGACGTAACTCCAGTACCGCATAACGGTTCTCGGCCACCAAAGCGTCGTCGTGTCTAAATGGCTCGTATTGCAGGAATAGATTTGCCTCGCGATAAGCGTATCGTGATCGCATTGACATATGTATACGGAATCGGTAACACTACTGCTCAAAAGATTTTGGCAGAAGCTGGAGTTTCTGAAGACGTACGTGTTCGTGACTTGACACCCGACCAAGAAGATTCAATTCGCGCAATCGCGGATGGAATCAAGGTGGAAGGTGACTTACGTCGTGAAGTATCAATGAACATTAAGAAGTTACAAGAAATTGCATCATACCGTGGAATTCGTCATCGTAAGGGATTGCCTGTTCGTGGTCAAAATACCAAGAACAACGCCCGCACGAGCAAAGGCCCAGCTGTTGCAATTACAGGTAAAAAGAAGTAAGTGGCCAACGATGTTATTGAAATTTCTGGTGTGGTAAAGGATACTTTACCAAATGCCATGTTTACCGTTGAATTAGAGAACGGCGCCGAAATCCTTGCGCATGTCTCAGGTAAGATTCGAAAGAACTTTATTCGAATCCTTCCAGGAGATCATGTTAAAGTTGAGATGTCGCCATATGATTTGACTAAGGGACGGATTACTTTCCGTT---TTAAGTAAATGAAGCTTAATGAGCTTGAAATTGCCGAAGGTTCTCGCAAAGTCCGCAATCGTGTTGGACGTGGTGAGTCTTCAGGTAATGGTAAGACTGCAGGACGTGGTCAAAAAGGTCAAAAGGCACGTAGTAAGGTACGTCTAGGATTCGAAGGTGGTCAAATGCCTTTGTTCCGTCGTATTCCAAAACGTGGATTTACAAATATCAATCGTAAAGAATTTGCTGTTGTTAATTTGGACCAACTTAATAAGTTTGAAAACGGAACTGAAATTTCACCAGCATTGTTGGTTGAATCAGGAATCGTTAAAAACGAAATGGCTGGAATCAAGATTTTGGCTAATGGTCAACTTGATAAAGCTTTGACTGTTAAGGCTAACAAGTTCTCAGCATCAGCATTAACTGCAATCGAAGCAGCTGGTGGTAAAACTGAGGTGATCTAAATGGCATATATCGATCCAAAGACTCTTGGTGAGTTAGAAGAAAACGTCGTAGCTATCAACCGTGTTACTAAGGTTGTTAAGGGTGGTCGTCGTTTGCGTTTCGCCGCTTTGGTTGTTATTGGTGATCGTAACGGTCACGTTGGATTTGGAACTGGTAAAGCTCAGGAAGTTCCTGAAGCTATCCGTAAGGCTGTTGAAGCTGCCAATCGTAACATCGTTGCCGTACCAACTGTTGGTACAACTCTTCCTCACTCTGCATTGGGTGTCTTCGGTGGTGGTCGCGTGTTAGTTAAGCCAGCCGCTGAAGGATCTGGAGTAGCCGCCGGTGGTGCTGCTCGTGCCGTTTTGGAATTGGCTGGAATTGCTGACGTGACTGCAAAGTCATTGGGATCAGCAACTCCAATCAACGTTGTACGTGCTACTTTTGAAGCAATTTCAGAATTAAAGAATGCTGAAGAAGTCGCAGATTTGCGTCAGGTCTCATTAGAGCACTTGGCAGAATAAATGATTACGAAGTCAGACAAGAATAAAGTGCGTCAACACCGACACACTCGCGTTCGTGGAAAGATTTCTGGTACTGCAGAGCGCCCACGCTTGAACGTTTTCCGTTCTAACAAAAACATCTACGCTCAATTAATTGATGACGTAGCGGGTGTGACGCTTGCTAGTGCCTCAACTTTGGATGCAAACATTGCGGATGCACCAAAGACTGAACAAGCTACAAAAGTTGGTGCATTAATCGCTGACCGTGCCAAGGCTGCTGGAATTGAAGATGTTATCTTTGATCGTGGTGGATACTTGTATCATGGTCGAGTTCGTGCATTAGCTGAATCAGCTCGTGAAGCTGGTTTGAAGTTCTAAATGAGTCGTATTGGTTATAAGACTTTGACTTTGCCTACTGGCGTTGAATTGTCACGCGAAGGTAATGTTGTTACTGTTAAGGGACCAAAGGGTGAGTTATCACGCGAAGTTTCTTCAGAAATTGCTTTTACTATCGAAGGAAACGATGTGAATTTCACTCGTTCATCAGATGATGGTAAGATCAAGGCTTTGCACGGAACTACTCGTGCGAACGTCGCCAACATGGTTGAGGGTGTCTCAGAAGGCTTCAAAAAGACTTTGAAGCTTGTCGGTGTTGGTTACCGTGCAGCCAAGCAAGGAAACAAGCTTGTGTTGAACGTTGGTTACTCACACCCAGTTGAATTTGAAGACCGCACCGAAATGACGGTGGAAGTTCCTGATTCAGTTACTGTTGTAATTTCAGGTATTTCAAAGCAAAAGGTTGGAGATTTCGCCGCTGAGATCCGTGCCGTACGTTCTCCTGAACCTTATAAGGGTAAGGGAATTCGTTACGAAAATGAATACGTTGCACGTAAGGAAGGTAAGACTGGTAAGTAAATGTCAATGACTGACCCAATTGCAGATTTCTTGACTCGCATTCGTAACGCCAACATGGTTCGTCACGATTCAGTTGAAGTTCCTGCATCTAAGATCAAAAAAGACATCGCTGAGATCTTGAAGAACGAAGGCTTTGTCCGTGATGTTGAATACATTGATGATGATAAGCAAGGTGTAATCCGTGTGTTCCTTAAGTATGGTGCTGATAAGCAACGCGTTATTTCAGGTTTGAAGCGTATTTCAAAGCCTGGATTGCGTTCATACGTTAAGGCCGATTCATTACCAAAGGTTTTGAATGGTTTAGGAATTGCTATCATCTCAACTTCTGAAGGTGTTATCACCGATAAGGAAGCTCGCGCCAAGAACATTGGTGGCGAGGTATTGGCATACGTTTGGTAAATGGCAAATCGCTTGAAAGAAAAGTATGTTAATGAAGTTCAACCTTCATTGATCGAAAAGTTTAACTACAGCTCAATTATGCAAACTCCAAAAATCGAAAAGATTGTTTTGAATATGGGGGTTGGTGATGCTGTATCTAACTCAAAGAACTTGGATGAAGCTGTTGCAGAATTAGAACTAATTGCTGGTCAAAAGCCAGTCGTTACTCGTGCAAAGAAGTCAATCGCTGGCTTCCGTTTGCGTGAGGGAATGGCAATCGGAACTAAGGTTACGTTGCGTGGAGAACGAATGTATGACTTCTTAGATAAGTTGATCAACATTTCTTTGCCACGTGTTCGTGACTTCCGTGGAGTTTCACCAAAGGCCTTTGATGGTCGAGGAAACTACACTTTGGGAATCCGTGAGCAACTTATTTTCCCTGAAATTGATTACGATGCAGTTAACCGCGTACGTGGTTTGGATATTGTAATCGTAACTACTGCTAACTCTGATGAAGAGTCACGTGAGATGCTTACTCAATTGGGTATGCCTTTCACTAAATAAATGTTTGTAAAGACAGGTGACAAGGTTAAGGTTATCGCCGGTAAGGACAAAGGTAAAGAGGGCGTAGTCGTTAAGATTATTGCTGCTTCAGACCGCGTCTTGGTTGAAGGTGTTAACATGATGAAGAAGCACCAAAAGCCAAGTAACCAATACCCACAAGGTGGAATTATCGAGCAAGAAGCTCCAATCCACGTATCAAACGTACAATTGCTTGACCCTTCAACTAATGAACCAGCTCGTTTTGGTATCAAGATTGAAGATGGTAAGAAGGTACGCGTATCAAAGAAGTCTGGAACGGCTTT---ATAAGTGATTCAACAAGAAAGTCGTTTGAATGTTGCTGATAATTCTGGAGCACGCGAAATCTTAACTATTAAGGTTTTGGGTGGATCTGGTCGTAAGTTCGCCGGAATCGGTGACATGATCGTTGCAACCGTAAAGCAAGCAATTCCTGGTGGAACTGTAAAGAAGGGTGATGTTGTTAAGGCAGTTATCGTTCGTACTGTTTCATCATCACACCGTGCAGATGGTTCATACATCAAGTTTGATGAGAACGCTGCAGTTATCGTTAAGGATGATAAGAGTCCTGTTGGAACTCGTATCTTCGGCCCTGTTGCACGTGAATTACGTGACAACGATTACATGCGTATTGTGTCATTGGCACCTGAAGTATTGTAAATGACTGAAGCTCGTAATGCACGTAAGGTTTACACAGGCCGCGTGGTTTCAGATAAGATGGATAAGACAATTTCTGTTGCCGTTGAAACTTATAAGAACCACCCAGTTTATGGAAAACGTGTTAAGTACACGAAGAAGTTTAAGGCTCACGATGAAAACAACGAAGCTAAAGCAGGAGATATGGTACGTATCATGGAGACACGTCCAACTTCAGCTACAAAGCGCTTCCGTTTGGTAGAAATCGTCGAGAAGGCTGTTATTATCTAAATGAAGATCAAGGATCTAAAAAACGAAATCAAGGGTCTAAGTACTGCTGAATTGGTTGCCAAGGAAAAGAGCTACAAGGAAGAATTGTTTAACCTACGCTTCCAACTAGCAACTGGTCAACTTGAAAACACTGCACGATTGGCTGAAGTACGTAAGCAAATCGCACGTATTAAGACTGCTATTCGTCAAGACGAACTAAACAAGTAGATGTTAGTTCCAAAGCGTGTTAAGTACCGTAAGCCACATCGTGGACACATGCGCGGTGAAGCTAAAGGTGGTAAGGCAGTTGCTTTCGGTGATTTCGGATTGCAAGCAACTACGTCTCACTGGGTTTCAAATCGTCAAATCGAAGCTGCTCGTGTTGCCATTACTCGTTATATGAAGCGTGGTGGTAAAGTTTGGATTAAAATTTTCCCACACTTGTCATACACTTCTAAAGGTGTTGGAGTACGTATGGGTAATGGTAAGGGTGCCCCAGTTGGTTGGGTTGCCCCAGTCAAGCGTGGTAAGGTAATGTTTGAAGTCGGCGGTGTTCCTGAAGAAGTTGCCCGTGAGGCTTTGCGCCTTGCCGCTAACAAGTTGCCAGTTAAGACTAAGATCTTAGCTCGC---CAAGTGGAGGGTGAATAAATGGGTCAAAAGATTAACCCAACTGGTTTCCGTGTCGGAATCATCCGCGATTGGGATGCTAAATGGTACGCAAACAAGAAGGACTACGCTAATGTTTTGTTAGAAGACATGAAGTTGCGTAAGTATATCGAGACTAAGTTGGCTGAAGCCTCAGTTTCACGTATTGAAATTGAGCGTACAGCTAACCGTGTTAACGTCTCAATCCACACTGCTAAGCCTGGAATGGTTATTGGTAAGGGTGGATCAGAAGTTGATGCATTACGTAACGAATTATCACGTTTAGTGGTTAAGGGTGAACGTGTTCACATCAACATCATTGAGATTAAGAAGCCTGATTTGGACGCCCATTTGGTAGGTTCACAAATTGCACAAGACTTGGAACGCCGTGTGGCATTCCGTCGTTCAATGCGTGGAGCTATCCAACGAGCTATGCGTTCTGGTGCCAAGGGTATCAAAACACAAGTTTCTGGACGTTTAAACGGGGCAGATATTGCTCGTGTTGAGCAGTATACTGAGGGTACAGTTCCTTTGCACACATTGCGTGCAGATATTGACTACTCTTGGGATGAGGCAGCTACAACTTACGGTAAACTAGGTATCAAAACTTGGATTTACCGTGGTGATATCTTGCCTGAGAAAAAGTCT----AAGAGCAAGGAGGCTAAGTAAATGGCTGAAGAAATCACATCAGCACGTGCCACAGCGAAAATCGTTCGTGTCGCACCACGTAAGGTCCGCCTTGTGCTTGACCAGATTCGTGGAAAGCGAGTGGCTGAGGCATTTGCAATTTTGCAATTTTTGCCTAACCACTCATCAGAAGATGTATATAAGGTATTGAATTCAGCAGTTGCTAATGCTGAAAACAATTACTCACTAGATCGCGAAGATTTGGTAGTTGCAGAAGCCTTTGCTAACGAAGGACCAACGTTAAAGCGTTTCCGTCCCCGTGCCAAGGGTTCAGCTTCACCAATCAATAAGCGCACAAGCCACATTACTGTTGTGGTAACAGAAAAGTAAATGGGTCGCAGCCTGAAGAAGGGACCATTCGCTGACGCACACTTGTTAAAGAAGGTTGAAGCAGCTAATGCTTCTGAAAAGCAAGTTGTCATCAAGACATGGTCACGTCGTTCAACGATTTTTCCAAGTTTCATCGGTTTGACATTTGCCGTTTACGATGGTCGTAAGCACGTACCAGTTTTGGTACAAGAAGACATGGTCGGACACAAGCTTGGTGAATTTGTCCCTACGCGTACATTCCATGGACACGCAGCGGATGATAAGAAAACGAAGCGTAGCTAAGTGGCTATCAAGAAATTCAAACCAACCACAAACGGTCGTCGTAATATGACTGGTTCAGATTTTTCTGAAATCACAAAGACAACCCCAGAAAAGACTTTGCTAGATTCAAAGTCAAGTACTGGTGGACGTAACGCCTACGGTCACATGACTGTTCGTCACCGTGGTGGTGGACACAAGCGCCAATACCGTGTTATCGACTTTAAGCGTAACAAGGATGATGTTACAGCTAAGGTTATCGCGATCGAATACGATCCAAACCGTACTGCTAACATTGCGCTTCTTCACTACACTGACGGAGTTAAGGCTTACATCTTGGCGCCTAAGGGACTAGAAGTTAACACTGTTATCGAATCAGGTCCTGAAGCCGACATCAAGGTCGGAAACGCAATGCCTTTGTCAAACATTCCTGACGGAACGCAAATCCACAACATCGAATTGAAGCCTGGTAAGGGTGGACAATTGGTACGTTCAGCTGGAGCGTCAGCCCAAGTTTTGGGTAAGGAAGGAAAGTACGTACTTGTTCGCCTACAATCTGGTGAAGTACGTATGATCTTGGCAACTTGCCGTGCAACTATTGGTGTTGTCGGAAACGAACAACACTCATTGATCAACTGGGGTAAGGCTGGTCGTAACCGTTGGCGTGGTAAGCGTCCAACAGTTCGTGGATCAGTAATGAACCCTAACGATCACCCACACGGTGGTGGAGAAGGTAAGGCTCCTATCGGACGTCCTTCACCATTGTCACCATGGGGTAAGAAGACTGCCGGTAAGAAGACTCGTAACGTTAATGCTCGCTCAAGCAAGTTTATCGTTCGTGGTCGTAAGGGTAAGTAAATGGACGCACGCGATATCATTTTGCGCCCGATCATCACTGAACAAACAATGTCAGTCTTGGACAGCAAGACTTACACGTTTGAAGTTGATGTTCGCGCTACTAAGCCACAAATCAAGCGCGCTATTGAAGAAATTTTCGAAGTTAAAATCGAAAAGATCAATACTGCAAACGTACGTGGTAAGCTAAAGCGTCAAGGACGCTACGCAGGATACACTAAGAAGCGTAAGAAGGCAATTGTTAAGTTGTCAGCTGCTTCAAAGGATATCCAACTATTCAACGAACAATAAATGACTAAGGTTGCTTTATTTAAGCAAGATGGTTCAAATGCCGGAGAAGTTGAGTTAAACGACGCAATTTTTGGAATTGAGCCTAATAATAACGTCATCACTGATGCCGTTTTGATGCAACGTGCATCAATGCGTCAAGGGACTCACGCCGTTAAGAACCGCTCTGCTGTTCGTGGTGGTGGTCGTAAGCCTTGGCGTCAAAAGGGAACTGGACGCGCCCGTCAAGGGTCAATCCGTAGCCCACAATGGCGTGGTGGAGGTGTTGTCTTCGGACCAACTCCACACTCATATGCCTACAAGATGCCTAAAAAGGCATATCGTTTGGCTTTGAAGTCAGTGTTGTCACAAAAGGTTTTGGATTCATCATTGGTAATCGTTGACGGTTTGTCATTTGACGCACCAAAGACAAAGGAATTCAAGGCTGTTTTGAACAACTTGAACGTTAACGAAAAGACATTAGTTGTTTTGGATGACAACAATACTAACGCCGCATTAGCTGCTCGTAATCTTGAAAACATTACGGTTATGACTGCTAAGGGTGTTAATGTGTTGGACGTTATCAACAACGATAAGTTGGTTGTTGTTCAATCAGCTTTGTCACAAGTTGAGGAGGTTTTGGCATAAATGACAACTAAGGGTATCTTAGGCCGTAAAATCGGCATGACTCAGGTTTTCACTGATAACGGTGAACTTATTCCAGTTACTGTGATTGAATCAACACCAAACGTTGTTCTTCAAGTTAAAACACTTGAAAACGATGGTTACAATGCGATTCAATTAGGTTTCTCTGATAAGCGTGCTGTTTTATCTAACAAACCTGAACAAGGTCACGTTGCTAAAGCAAACACGACCCCTAAGCGCTACATTCGTGAGATTCGCGACGCTGAGGGTGAATTAAACGTTGGGGATGAGGTAAAGGTTGATATTTTCGCTGAAGGTGAAAGTGTTGACGTTACTGGAATCACAAAGGGTCATGGTTACCAAGGTAACATTAAGAAAGATGGACAATCTCGTGGTCCTATGGCGCACGGTTCTCGTTTCCACCGTCGTCCAGGTTCATTGGGAGCCGTTATCAATCGTGTCTTCAAGGGTAAGAAATTGCCTGGACGGATGGGTAACCACAAGCGCACGGTTCAAAACTTGCAAGTCGTACGAGTAGACGTTGAAAACAACGTAATCTTGGTCAAGGGTAACGTCCCTGGAGCAAACAAGTCACTTGTTACTGTTAAGAACTCTGTTAAAGCTAAGTAAATGGCAAACAAGAAGATCCGTATCCGCTTAAAGGCATACGAACACACAATCATCGATGCATCAGCAGAGAAGATTGTTGAAACAGCAAAGCGGACTGGTGCTGAAATTTCAGGACCAATCCCATTGCCTACAGAACGTACTTTGTACACTGTTTTGCGTTCACCACACAAGCACAAGGATTCACGTGAACAATTCGAAATGCGCACACACAAGCGTTTGATCGATATTATGAATCCAACTGCTCAAACTGTTGATGCATTATCAAAGCTTGAATTACCAAGCGGTGTCAACATCGAAATCAAGTTGTAA------------------TTGATTGATGTCAATAAATTTGAAAGCATGCAAATCGGTTTGGCAAGTCCAGATAAGATTCGTAGCTGGTCTTATGGTGAGGTAAAAAAGCCTGAGACGATCAATTATCGAACACTTAAGCCTGAAAAAGATGGGTTGTTTGATGAGAGAATTTTCGGACCAACTAAGGATTATGAATGTGCTTGTGGTAAATACAAGCGAATTCGTTATAAGGGAATTGTCTGTGATCGATGTGGTGTGGAAGTTACCTCATCAAAGGTTCGTCGCGAACGGATGGGTCACATTGAATTAGCCGCACCAGTTTCACATATCTGGTACTTCAAGGGTATTCCTTCACGTATGGGATTAGTTCTTGATATGTCACCCCGTCAATTGGAAGAAGTAATTTATTTTGCTTCTTACGTTGTAACAGATGGTG--------GAGAT-ACACCATTAGTTGCTAAGCAATTGTTGTCAGAACGTGAATATCGTGACAATAAAGCTAGTTATGGAAACCGTTTCGAAGCCCAAATGGGAGCCGAAGCAATTCGTACATTGTTACAAAATGCTGATATGGAAGGCGAAGTTGAGCAGTTGAAGGCGGACTTGCGTGAAGCCACTGGTCAAAAGCGTATTCGTGCAGTTCGACGTTTGGATATCATTGAAGCCTTTGTAAAGTCAGGAAACAATCCTGATTGGATGGTTATGGATGTAATTCCAGTTATTCCACCTGATTTGCGTCCTATGGTTCAATTGGAAGGTGGCCGTTTTGCCACATCTGATTTGAATGATTTGTACCGACGGGTTATTAACCGAAATAATCGTTTGAAGCGTTTGTTAGAGTTGAACGCTCCTGGAATTATCGTACAAAACGAAAAGCGTATGTTACAAGAAGCGGTTGATGCCTTGATCGATAACGGTCGTCGTGGTCGTCCCGTAACTGGACCAGGAAATCGTCCATTAAAGTCTTTGTCACATATGCTTAAGGGTAAGCAAGGACGTTTCCGTCAAAACTTGTTGGGAAAGCGTGTTGATTATTCTGGACGTTCAGTTATCGACGTTGGGCCTTTCTTGAAGATGAACCAAATGGGATTGCCAGTTCAAATGGCAATGGAACTTTTCCGTCCATTCATCATGAAAGAATTAGTTTCACGTGAATTAGCTGGCAATATCCGAGCTGCTAAGCGTAAGATTGATCGCAAGGATGAAGACGTTATGGACGTTTTGGAGGACGTGATCAAAGAACATCCTGTTCTTTTGAACCGTGCCCCAACGTTGCACCGTTTGGGAATTCAAGCGTTCGAACCAGTTTTGGTTTCTGGTAAGGCAATGCGTTTGCATCCTTTGGTTACCGAAGCTTATAACGCCGATTTCGACGGGGACCAGATGGCCATTCACTTGCCATTGTCTGATGAAGCTCAAGCTGAAGCTCGTTTGTTGATGCTTGCTGCTGGCCACATCTTGGCACCTAAGGATGGAAAGCCAATCGTTGCCCCATCACAGGACATGGTTATCGGAAACTACTACTTAACGACTGAAGAAGCTGGTCGTGAGGGTGAAGGAATGATCTTTAGTGATCTTAACGAAGCCCAGACTGCTTTGCAAAACAAGTATGTTCACTTGCATACACGAGTGGGAGTTAAAACGTCTTCATTTGATGCTGCTAAGCCATTTACGGATGAACAACGTAGCAAGATTATGGTTACCACTGTTGGTAAGTTAATCTTTAATGATATCTTGCCAGTTGATTTTCCATATTTGAATGAACCGACTGAAGATAACTTGAAGAAAATTGATGATAAGTTCTTCTTGGAACCAGGACAAGATATTCATGAATAT-ATGAATAATACTCCTATCTATGGTGCCTTTAAGAAGGGTTACTTGTCAGATATTATTGCGGAAGTTTACAAGATCTATAAGGTTACAGAAACTTCACTACTATTGGACCGAATGAAGGACTTAGGTTATGCTGAGTCAACTAAGTCTGGTTTGACAGTTGGGGTTGCCGACGTTACCGATTTGAAGGAAAAGCCTGAAATTATTGAAGCAGCCCATGCTAAGGTTGCAACAGTTTCAAAGCAATTCCGTCGTGGTTTGATCACCGATGATGAGCGTTATACGCGTGTTATTGATATTTGGAACAAGGCTAAAGATGATATCACTGAAAAGCTGATTGAACACTTCGAACCAGATAATAACATCTTTATGATGTCAGATTCTGGAGCTCGTGGTAACATTTCTAACTTTACTCAATTGGCTGGAATGCGTGGATTGATGGCTGCTCCTAATGGAAAAATCATGGAATTGCCAATCATTGCCAACTTCCGTGAAGGTCTATCCGTTTTGGAAATGTTCTTCTCAACCCACGGAGCTCGTAAGGGAATGACCGATACGGCTTTGAAGACGGCCGATTCTGGATATTTGACTCGTCGTTTGGTCGACGTGGCCCAAGACGTTATTATTCGTGAATTGGATTGTGATACTGATCGTGGACTTGACGTTTCAGCCATTATGAATGGAAATGAAACTATCGAACCATTGTATGATCGAGTACTTGGTCGTTATGCTCAAAAGACAGTTGTAAACCCTGAAACTGGGGATGTAATTGTTGCACATAACGGTTTGATCGATGAAAATATCGCCAAGGCAATTGATGCTGCAGGTGTTAAGACGGTTAATATTCGTTCAGCCTTTACTTGTAATACTGAACACGGTGTCTGTGTTCACTGTTATGGACGTAACATGGCTACTGGTGATGTGGTTGAAATTGGTGAAGCCGTTGGTACGGTTGCTGCCCAATCAATCGGAGAACCTGGTACTCAATTGACAATGCGTACTTTCCACACAGGTGGAGTTGCC---GGTGATGATATCACTCAGGGACTTCCTCGTGTGCAAGAAATCTTTGAAGCTCGTAACCCTAAGGGACAAGCTCAAATTTCTGAAGTATCAGGAATTATCGAATCAATTGAAGAAAATCCAGCTGATCGGACTAAGGAAGTTACTATTAAGGGCGAGACTGATACTCGTACTTATACTCTTCCAATGTCTGCACGTATGAAGTTTGCTGAAGGTGATCACATTCACCGTGGAAACACAATTAGTGAAGGATCAGCTGATCCAAAGGAAATTATCAAAGTTCGTGATACGATGGCAACGGAAAACTATATTGTTGAACAAATTCAACAAGTTTACCGGATGCAGGGAGTTGAAATTGGTGATAAGCACATCGAAGTTATGGCACGTCAAATGTTGCGTAAGGTTCGTGTGATGGATCCAGGAGCAACTGAATTGTTGCCAGGAACTTTGCTTGATATCGCTCAATTCCGTGAGGCTAATGAGCCTGTTTTGAAGTCTGGTAAGTTACCAGCAACAGCTCGTCCAGTTTTGTTAGGAATTACGAAGGCCTCATTGGAGACCAATTCATTCCTTTCAGCGGCTTCCTTCCAAGAAACAACACGTGTCTTAACTGATGCTGCTATTCGTGGAAAGAATGATCCTTTGATCGGATTGAAAGAGAACGTTATTATTGGTAAGCTAATCCCAGCGGGAACTGGAATGCCAGAATATCGTTCAGTAAAACCAAAGCTTGATGCTGATCCAGTTGTTTCAACAACTGAAGAAGGGGCAAGTATTC---CTTCAATTTCAGATATTGAAAATTCAATG---------AATTTG------------------TAATTGGCAGAACATCATTTAGTTAAGTATGGTAAGCACCGAGTACGTCGTTCGTACGCACGGATTAAAGAAGTCTTGGACTTGCCAAATTTGATTGCAATTCAAAAAGATTCCTATGACTGGTTTATGGATGAAGGATTGAGTGAGATATTTAACGATATTTTGCCAATTGAAGACTATCAAGGTAAGTTAACCCTTGAATTCGTTGACTACAGATTAAAGGATGAAAAATATAGTGTTGAAGAAGCTCGTATGCACGATGCTAATTATTCAGCACCCTTAGAAGTTACGCTTCGTTTAACAAATCATGAAACGGGAGAAATTCAAGAAGATGTTGTCTTCTTTGGTGATTTCCCAAAGATGACGCCAAGTGGAACCTTCATTATTAATGGAGCAGAGCGAGTAATCGTTTCACAACTTGTGCGTTCACCGGGTGTTTATTACAACGTTGAAAATGATAAAAACGGACGTCCTCGTTATGGAACTACTTATATTCCATCACGTGGTGCTTGGTTGGAATATGAAACCGATGCCAAGGGACTTAGCTATGTTCGAATTGACCGAACACGTAAGTTGCCAGTTACTGAATTAGTACGAGCATTGGGTTATGGATCAGACCATGAAGTTTTGCAAATCTTAGGAGATCAATATGATTCAATCAATTTGACTCTTGAAAAAGATGTGCACAAAGTTATGGAAGATTCACGAGTTGAAGAAGCTTTGAAGGACATCTTTGAAAAGTTGCGTCCAGGAGAGCCAACGACGGTTGATGCGTCACGAAATCTTTTGGTTGCTCGTTTCTTTGATCCAAAGCGTTATGATTTGGCTCCAGTTGGTCGTTATAAAATCAACAAAAAGTTGGCTATGGAGAACCGTTTGCTCGGTTTGACTTTGGCAGAAACTTTGGCAGATCCTGAAACTGGTGAAGTAATTGCGCCAAAGGGAACGGTTGTTGATAAGAAGGTCTTAGGACAATTGAAGCCTTATCTTCAAAATCCTGATTTCAAGACTACAACTTATACACCATCTGATGATGCTGTTGTAAACACACCAATGACTTTGCAAACAATTTTGGTAATGGATCCAAATGATCCTGAAAAGAACTTGCCAATTATTGGAAATGGTCAAATTGATCCAAAGGTTCGAACTATTCAACCAGCTGATATCATCGCTGGAATGAATTATTTCTTAAACCTTTCATATGGAATTGGAAACGTTGACGATATTGATCACTTGGGAAATCGTCGTATTCGTCGAGTTGGAGAATTGCTCCAAAACACTTTCCGAATCGGTTTGACCCGTATGGAACGTGTTGTTCGTGAACGAATGACTACTTTGGATCCTGAAACAGTGAAGCCACAACAATTGATTAATATTCGTCCAGTGGTTGCTTCAGTTAAGGAATTCTTCGGTTCATCACAACTTTCACAGTTCATGGACCAAACAAATCCTTTGGGTGAATTGACCAACAAGCGTCGTCTATCAGCCCTTGGACCTGGTGGTTTGACTCGTGATCGTGCTGGATATGAAGTTCGAGACGTGCATTATACGCACTATGGTCGAATGGATCCAATCGAAACGCCTGAAGGACCTAACATTGGGTTGATCAATTCTTTGGCAACCTATGGAAAAGTTAATAAATATGGATTTATTGAAACTCCATACCGTCGTGTTTCATGGTCTGATCACAAAGTTACAGACCGTATTGACTTCTTGACGGCCGATGAAGAAGATAATTTCACCGTAGCACAAGGAAACTCAGTTTTGAATGAAGATGGTTCATTCGCTACTGACACTGTTTTGGCTCGTCGTGGGGATGAAAACTTGGAAGTTTCAATTGACCAAGTCGATTACATGGACGTTTCACCTAAACAAATTGTAGCCGTAGCCACTGCTGCGATCCCATTCTTGGAAAACGATGACTCAAATCGTGCCTTGATGGGAGCCAACATGCAACGTCAAGCTGTGCCTTTGATCAAGCCCCATGCTCCATTAATTGGAACTGGAATTGAATATAAGGCCGCCCATGACGCGGGTGTTGCAATGATCGCAAGTAACGCCGGAACAGTTGAATATGTTGATGGTCGCGAAATTCGGATTCGTCGTGAAGATGGTTCACTAGATAACTATAAGTTGATGAAGTTCCGTCGTTCAAACGCCGGAAAGAATTATAACCAACGTCCAATCGTTAGTGTTGGAGATCATGTTGATGTTGATGAAGTTATTGCTGACGGTCCTTCAATGGAACAAGGTGAACTAGCTTTGGGACAAAATCCATTGATCGCCTTTATGACTTGGCAAGGATATAACTTTGAGGATGCCATCATTATTAACGAACGTTTGATTCGTGATGATGTCTATACTTCAATTCACATTGAGGAATATGAATCAGAGGCTCGTGATACAAAACTTGGCCCTGAAGAATTCACACGTGAAATTCCAAATACTGGTGAAGACCAATTGAAGAATTTGGATGAAGATGGAACTATCCGTATTGGAGCTGAAGTAGAAGATGGTGACATCTTGGTTGGAAAAGTTACACCAAAGGGTGTAACAGAACTTTCAGCTGAAGAACGTTTGTTGCATGCCATCTTCGGTGAGAAGGCTCGAGAAGTACGTGATACTTCATTGAAGGTTCCACACGGTGGGGGCGGAGTTGTTCAAGACGTCCGAGTCTTCACACGTGAAAACGGAGATGAATTGGCCCCTGGTGTTAACCGGATGGTTCGTGTTTATATCGCTCAACGTCGTAAGATTCAAGTTGGTGATAAGATGGCCGGTCGTCACGGAAACAAGGGAACAGTTTCAGTAATTGTTCCTTCAGAAGACATGCCATACATGCCAGATGGAACACCAATTGACATTATGTTGTCACCAATGGGTGTGCCTTCACGTATGAACATTGGACAAGTTTTGGAACTTCACTTAGGTATGGCTGCTCGTGAATTGGGTATCCATATTGCTTCACCTGTCTTTGACGGGGCGCGTGACTCAGATATTTGGGAAGCCGTAAAGGAAGCCGGATTACCAGCTGATGGAAAGTCAGTTTTGTATGATGGTCGTACTGGAGAAGCCTTTGATAAGCGTGTTTCTGTTGGAATCATGCATTATATGAAGTTAGCGCACATGTCAGAAGATAAGATCCACGCACGTTCAATCGGCCCTTACTCATTGGTTACACAACAACCTTTGGGTGGTAAGGCTCAATTTGGAGGACAGCGTTTCGGAGAAATGGAAGTTTGGGCCCTTGAAGCTTATGGGGCAGCACATACTTTGCAAGAAATTTTGACTTATAAGTCCGACGACGTTATTGGTCGTGTTAAGACTTATGAAGCTATTGTTAAGGGTGAACAAATTCCTAAGCCTGGAGTGCCAGAATCATTCCGTGTGTTGGTGAAAGAATTACAATCACTTGGTTTGGATATGAAGGTTCTTGATATAAATCATCAAGAAATCGAGTTGCGGGATATGGATGAGGA------TGACACAGTCGTCAACATTG---AAGTTGCAACAGCACAAGCTCAACGTTTAGCAAAGGAATTTGCAGATGAGGGCGACAAAAAAGACGTC----------------------------CCAGCA-----------GCAGATTAAATGTTGGATATTAAATATTTACGAAATAATGCAGACGAAGCTAAGGAACGCTTAGCAGGTCGAGGAGTTGCAGCTGAGGATGTTGATGCCTATCTAGCTGCTGATACGAAACGCCGGGACTTATTAGTTCAATCTGAGGAGATGAAAGCACGCCGTAACAAGGTTTCTGATGAAATTGGACAAAAGAAGCGAGCTAAAGAAGATGCCAGTGCCGTAATTGCAGAAATGCAGCATGTTTCAAAAAGTATTAAAGAATTAGATGATCAAATTCTTGCAATTGAGTCTGAATTAAATGATCGGGTTTTACACTTTCCTAACTTGCCAGAGGCAACCATTCCAGTTGGACCTAATGAAGATTCTAATCGTGAAGAGTATAAATGGGGTGAGGTTCGTCAATTTGATTTCACACCTAAGGCTCACTATGAGATTGGGGAAGACCTTGGTATTTTAGATTGGGAACGAGGAGCTAAGGTTTCTGGGGCACGGTTTGTTTACTATGTTGGTCAAGGAGCCCGACTTGAACGGGCGATTTATAACTTTATGCTAGATGAGCATCAAAAAGAAGGTTATACCGAAATGATTACGCCTTACATGGTTAAAGATGATGCTATGTATGGAACTGGTCAATATCCTAAATTTAAAGACGATGCTTACCGTGTTGGAACTAATTCAGACATGACCTTAATTCCAACTGCGGAAGTACCTTTGACTAATTATTATCGTGAAGAAGTTATTGATGCAGACAAGTTACCCATCTCAGTAACGGCACTATCACCTTCTTTCCGCCAAGAAGCTGGATCTGCAGGGCGAGATACACGTGGTTTAATTCGCATGCACCAATTCAACAAGGTTGAAATGGTTAAGTTCACAAAACCCGAGCAATCATATCAAGCATTGGAAGAAATGACAAAAGATGCAGAAAACATTCTTCGAAAGTTGGAATTGCCATATCATGTTTTGACACTGTCAACCGGAGACATGGGCTTCTCAGCTGCCAAAACGCATGACTTAGAAGTTTGGATGCCTGAACAAAATCTTTATCGTGAAATTTCTTCAATTTCAAATACTGAAGCATTCCAAGCACGTCGCGCTAAGATTCAATATCGAGATGATGATGGTAAGCTTCAATATATCCATACTTTGAATGGATCTGGATTAGCTGTTGGCCGGGCTGTAGCAGCCATTTTGGAAAATTACCAAAATGCAGATGGAACGGTTACAGTTCCAACCGTTCTACGCCCATACTTTGGTGCTGATATAATTAAGCCTGAAG------TT---------------TAAATGAGTAACGGACAAATTGTTCAAGTCATTGGACCGGTTGTCGATGTGGCCTTTCCGACTGGAACACCAATGCCAGCTATCAACAATGCTTTGCTTGTTGATCTTGGTGATGGCCAACAGTTGACGGTCGAAGTATCGATTGAACTTGGTGATGGAGTTGTACGTACAATTGCGATGGACTCTACCGACGGACTACAACGTGGGATGCAAGTAACTGATTCAGGGGCACCGATTGAAGTGCCTGTTGGAGAAGCAACACTTGGTCGTGTGTTGAATGTCTTGGGTGATCCAGTGGATAATGGTGAAGCTTTTGCAGCTGATGCAAAGCGTATGCCAATCCACCGTTCAGCACCTGCATATGATGAATTAACAACTTCAGTTGAAGTTTTGGAAACAGGGATTAAGGTTATCGACTTGTTGGCACCTTATATCCGTGGTGGAAAGATTGGATTGTTCGGTGGAGCCGGAGTTGGTAAGACTGTTTTGATCCAAGAATTGATCCACAATATTGCACAAGGTCACAATGGTATTTCTGTCTTCACTGGTGTCGGAGAACGTACACGTGAAGGTAACGACATGTACCACGAAATGAAGGACTCAGGCGTATTGGCGCAAACTGCCATGGTCTACGGACAAATGAATGAGCCTCCTGGAGCGCGTATGCGTGTGGCTTTGACTGGTTTGACAATTGCGGAATACTTCCGTGATGTGAACCATCAAGACGTTTTGTTGTTCATTGACAACATTTTCCGATTCACACAAGCTGGATCTGAAGTGTCAGCCTTGCTAGGTCGTATTCCATCAGCCGTTGGATACCAACCAACATTGGCTACTGAAATGGGACAATTGCAAGAACGTATTACGTCAACTAAGAATGGATCAATTACGTCAATCCAAGCCGTTTACGTGCCTGCCGATGACTATACTGACCCAGCGCCTGCAACAACATTCGCGCACTTGGATGCGACAACTAACTTGGAACGTTCTTTGACACAACAAGGAATCTACCCAGCGGTGGATCCATTGGCTTCTACGTCAACAGCGTTGACGCCTGAAATTGTTGGTCAAATGCATTACGATGTAGCGTCAGAAGTACAACGTACTTTGCAACGTTACCGTGAATTGCAAGACATTATTTCAATTCTTGGTATGGACGAATTGTCTGATGAAGAAAAGACAATTGTTAACCGTGCCCGTCGTATCCAATTCTTCTTGTCACAACCATTCTCTGTTGCGGAAACCTTTACTGGTGTCCAAGGAGAATATGTGCCAGTTGCGGAAACAGTTCGCAGTTTCAAGGCTATCCTTGATGGTGAATTTGACCAATACCCTGAAGAAGCGTTCCGAAATGTTGGAGCGATTGAACAAGTGGCCCAAAAAGCTGAAAAGCTTATGGGTTAAATGAGCATTAAAGCTGAAGAAATCAGTTCTCTCATCAAAGAACAATTAGCTAACTACAAAGAAGACTTGGACGTTCAAGAAACTGGAACAGTGACTTACGTTGGTGACGGTATTGCCCGTGTTGACGGATTGGAAAATGTTCTTTCTGGCGAACTAGTAACTTTTGCAAGTGGTGTTTACGGAATGGCACAAAACCTTGAATCAAATGATGTTGGTATCATTATTCTTGGTCGTTATGATGATATTCATGAAGGTGACGCGGTTACGCGTACTGGACGTGTCATGGAAGTGCCTGTTGGTGAGGAAATGATTGGACGTGTTGTGAACGCATTGGGACAACCAATCGATGGATTGGGACCAATCAACACAACGAAGACTCGTCCAGTAGAAACAAAGGCACCTGGTGTTATGGAACGTAAGTCAGTTTCAGAACCTCTACAAACTGGATTTAAGGCGATTGACGCTTTGGTTCCAATTGGTCGAGGTCAACGTGAATTGATTATCGGAGACCGTAAGACAGGTAAGACTTCTGTTGCTATTGACACAATCTTGAACCAAAAGGGACAAGATGTTATCGCGATTTACGTTGCGATTGGTCAAAAGGACTCAACAGTTCGTACACAAGTTGAAACTTTGCGTCGACTTGGTGCGTTGGATTACACGATCGTTATTACAGCTGGACCTTCAGAACCAGCACCATTGCTTTACCTAGCGCCATATGTTGGGGCAGCCATGGGTGAAGAATTCATGTATAACGGAAAGCATGTTTTGGTTGTTTATGATGACTTGTCAAAGCAAGCAACTGCTTATCGTGAGCTGTCATTGATCTTGCGTCGTCCGCCAGGTCGTGAAGCTTACCCTGGTGACGTCTTCTACTTGCACTCACGTTTGTTGGAACGCGCTGCGCGTTTGTCTGACGAATTGGGTGGTGGATCAATGACTGCTTTGCCTGTTATTGAAACACAAGCGGGTGACGTTTCAGCGTATATCCCTACAAACGTTATTTCAATTACCGACGGACAAATCTTCTTAGATGCAGATATGTTCTATGCTGGTGTTCGTCCAGCCATTGATGCGGGAACATCTGTTTCTCGTGTTGGTGGAGACGCGCAAATTAAGGCGATGAAGAAGGTTTCTGGAACATTGCGTCTAGACTTGGCTTCATACCGTGAATTGGAATCATTTGCACAATTCGGTTCTGACTTGGACGAAGCCACACAAGCTAAGCTTGCTCGTGGACGTCGTACAGTTGAATTGTTGAAGCAACCATTGCATTCACCAATGGCTGTTGAAGACCAAGTTATGGTATTGTACGCGCTAACTCACGGATTCATTGATGATGTTGCAATTGAAGATATTGCACGTTTCCAAGATGAATTGATTAGTGCCATGCATGCATCACACACAGACTTGTTGCAAACTATTTTGCAAACAAAGGACTTGCCAGATACTGACTTGATGGACAATGCAATGTCTGAATTTAAGTCAACTTTT---------ACAGGCAGCCAAGTCTAA---ATGAGTAAACTAACTGTTTTTGAACATCCTTTAATTCAACATAAACTAACCCTAATTCGCGATAAAAAGGTTGGCACGAAGGAGTTTCGTGAAATCGTTGATGAAATTGCGTCCTTAATGGCTTATGAAGTCACGCGTGATTTGCCTATGACGGAAGTTGAAGTGGAAACGCCAATTACAACAACAACACAAAAAATCCTAGCCGGGAAAAAATTGGCAATTGTGCCAATTTTGCGAGCCGGTTTAGGTATGGTTGATGGCATTATGAAGTTAATCCCTGCTGCTCGAATTGGCCACATTGGGATGTATCGTGATGAAGAAACGCTAGAACCGGTGGAATATTTCGTTAAATTACCTGATGATATTGACCAACGTGAGGTGTTGTTGGTCGATCCAATGTTAGCTACTGGTGGCTCAGCTGACATGGCCATTGATGCATTAAAGCGGCGCGGAGCAGATAAAATCAAGTTAATTACCCTTGTTTCCGCCCCTGAAGGAGTGGCTGCAGTTCAAAAGGCGCATCCAGATGTTGATATTTATACGGCGGGCCTTGATGAGGGCTTAAATGAGAATGGTTATATTGTTCCTGGCTTAGGCGATGCAGGTGATCGTTTATTTGGAACACACTAAATGGATGAAATTTTTGAAAAAGTACAAACCCTTGTGGATCGCTATGAAGAAGTGAGCGAAATGCTCAGTGATCCGGAGGTAATCGGGGATACTAAACGTTTTATGGAACTCTCAAAAGAAGAGGGTTCATTACGTGAAACGGTTGATACCTTCAAACGTTATCAAGCAGTGGTAACGAATTTAGAAGAAGATAAAGAAATGTTGAAAGAAAAACTT---GATCCCGAAATGGAAGAATTAACCAAGGAAGAGATCAAGGAATTAACTAGTCAAAAAACTGATTTTGAAGATCAGTTGAAAATTATGTTATTGCCAAAAGATCCCAATGATGAAAAGAATATTATCATGGAAATTCATGGGGCAGCTGGTGGTGATGAAGCCGCTTTGTTTGCTGGTAATTTGTATGAAATGTATTCTCGTTATGCTGAAAAACAAGGATGGAAGATTCAAATTATTGATGAGAATCGGACTGAAATTGGTGGATATAAAGAATTAGTATTGATGATTCAGGGAGACAATGTTTATTCAAAGTTAAAATTTGAAAATGGTGCACATCGAGTTCAACGGGTTCCCGAAACTGAATCAGCTGGTCGAGTGCATACATCAACAGCAACAGTCGGTGTGATGCCAGAATATGAAGATGTTGACATAAAAATTGAAGATAAAGATTTGCGAGTTGATGTTTACCGTTCTTCTGGGGCGGGAGGTCAACACATTAATAAGACCTCATCAGCTGTTCGAATGACCCATTTGCCAACAGGAGTTGTTGTGGCCATGCAAGATGAACGTTCACAGCAACAAAACCGAGCTAAGGCGATGGAAATTTTGAAAACTCGTGTTTATAACTTCTATGCTTCACAAAATGAGGCGGAATATTCTGAAATGCGTAAAACAGCTGTGGGAACCGGTGATCGTTCTGAACGAATTCGGACTTATAATTATCCTCAAAATCGGGTGACTGATCATCGAATTGGTTTGTCTTTGAATAAGTTAGACCGGATCATGAACGGTGAATTAGAAGATGTGATTGATGCATTGGTTATTGCAGACCAAGCTGCCAAATTAGAAGAATTGAAGAA---TTAAATGACTAC------TATGAATAAAAA---GAAAAAAGTGCTAACACCTGATGAAAAAGCTGCACATTATGCAGCTGCTGAAGAGATGACTAATAAATTAGTTGATCAAGCAGCAATCGCTTTACAAAAATTTGCAACCTATACACAAGAACAAGTTGATAAAATTGTTGCAGCGATGGCCTTAGCTGGTTCTGAAAATGCATTATTGCTTGCTCATGAAGCATATGAAGAAACAGGACGCGGTGTCATTGAAGATAAGGATACTAAAAATCGTTTTGCGTCTGAATCTGTTTATAACGCTATTAAAAATGATAAAACTGTCGGTGTTATTTCGGAAGACAAGATAGCCGGAAAAGTTGAATTAGCAGCACCTTTAGGCATTTTAGCTGGAATTGTTCCAACAACTAACCCAACCTCAACAGCAATTTTTAAGTCAATGTTAACCGCAAAAACAAGAAATGTGATTGTGTTTGCTTTTCATCCACAAGCACAAAAATCATCATCACATGCAGCTAAGATTGTTTATGATGCAGCCGTTGCAGCGGGGGCACCGAAGCATTTTATTCAATGGATTGAAACACCTTCAATTGATGCAACAAATACATTGATTAAAAACCCAAAGATTGCATCAATTTTAGCGACTGGCGGACCTTCGATGGTCAATGCAGCCTTACATTCTGGTAATCCATCAATGGGGGTTGGTGCTGGAAATGGTGCAGTCTATATTGATAAAACGGCTAACGTTGATCGAGCCGTATCTGATTTGTTATTGTCGAAACGTTTTGATAATGGTATGATTTGTGCTTCAGAAAATTCGGTTGTCATTGATGTTTCAATTTATGATGAGATGTTGCAAAAATTACAAGAACAAGGTGCATACTTAACGCCTAAGCAGGATTATCAAAAGATTTCTGATTTTGTCTTTAAACCATCAGCAGATGGCTATGGTGTCACAGGACCAGTAGCTGGTCGTTCAGGTCGTTGGATTGCCGAACAAGCTGGTTTGAAGTTGCCAGTTGATAAGGACGTTTTGCTATTTGAACTTGATAAAAAGCACATTGGGGAGCCATTATCATCAGAAAAGCTAAGTCCGTTACTCTCAATATATAAAGCACAAGATCGTGATGAAGCTGTTGAAATTGTACGCGCATTATTAAACTACCAGGGGGCAGGACATAATGCAGCAATTCAGATTGGTGCGCAAGATGATCCATTTGTAAAAGAATATGCAGACCGTGTTGAAGCATCAAGAATTTTGGTTAATCAACCCGACTCAATTGGTGGTGTTGGTGATATTTATACCGATGCATTACGACCATCACTAACGTTAGGAACTGGTACTTGGGGGAAGAATTCATTGTCGCATAATTTGTCTACGTACGATTTATTAAATATTAAAACCGTTGCTCGTCGTCGTAATCGCCCACAGTGGGTACGATTGCCTAAGGATATTTATTACGAGACAAACGCCATTACTTATTTGCAAGAATTACCAGATGTTGATCGGGCATTTATTGTTGCAGATCCCGGTATGGTAAAGTTAGGATTCGTTGATAAAATTTTAGATCAATTTGCATTACGTGAAGATCAAGTTAAGACATCATTTTATGGTTCAGTTAGCCCTGACCCAACTATTTCACAAGCAATTGATATTGCTCGTCAAATGGCTGATTTCAAGCCAGATACGGTTGTTTTGCTTGGCGGTGGTTCAGCATTAGATGCAGGTAAGATTGCCCGTTTCTTATACGAATATTCAGCAAC------TAAGCCTGGTATTTTATATGATGATGATGGTTTGAAGTCATTATTCCAACAATTAGCACAAAAATTTATGGATATTCGCAAGCGAATTGTGAAGTTCGAACATCAACGTTTAACACAAATGGTGGCTATTCCTACAACATCAGGAACGGGTTCAGAAGTTACGCCATTTGCGGTAATTACTGATGATGAAACACATGTTAAATATCCATTGGCTGATTATGAATTAACACCACAAGTTGCTATAGTTGATCCTGAATTTGTGATGACTGTGCCAAGTAAGACAGTTGCATATTCTGGAATGGATGCTTTGTCACACGCCCTAGAATCATATGTTTCAGTGATGTCATCTGAATTTACACGTCCTTGGGCATTGCAGGCCATTAAATTAATTTTTGATTACCTAGAAGCTTCATATCATTATGATGCAACGCAACCAACTAAGGAAGGTGAATTGGCACGAACAAAGATGCATTATGCATCAACCTTGGCTGGTATGTCATTTGGAAATGCGTTCTTAGGATTAAATCATGCAATAGCACATAAAACTGGTGGCGCTTTTGGATTACCACACGGACTAGCAATTTCAATTGCAATGACCAATGTGATCAAATTCAATGGTGTAACTGGTAACGTGAAGCGCACGCCTTTCCCACGTTATGAAACATATACGGCACAAAAAGATTATGCTGATATTGCTCGTCACATTGGTTTGACAGGTCAAGATGATGCAGAATTGGTAACAGCTTTAATTAATAAGATTAAAGAATTAGCAGGACATCTTGATATGGACTTAACGCTATCTGGTAATGGGGTTAAAAAAGAAGACTTTGATCGAGAATTGTCAGGGCTGATGGATTTGATTTATAATGATCAGACAACACCAGGAAATCCACGACAACCAAAGTTGAGCGAAATTAAACAACTATTAAATGAACAATTTTAAATGGCAGTAGATTTTGATTCACAAGAATACCTTGCTAAAGTTGATGCTTGGTGGCGCGCTACCAACTATCTTTCAGCCGGTATGATCTTTTTGAAGAGCAACCCATTGTTCTCAGTGACTGGTACACAAATCGTTGCTGATGACGTTAAGGTTAAGCCTATCGGACACTGGGGAACTATCTCAGGTCAAACTTTCTTGTATGCACATGCAAATCGTTTGATTAACAAGTACAACTTGAACATGTTCTACGTTGGTGGACCTGGTCACGGTGGACAAGTTATGGTTACGAACTCATACTTGGATGGAACTTACACTGACAATTATCCTGAGATCACTCAAGATATTGATGGTATGGCAAAGTTGTTCAAGAAGTTCTCATTCCCTGGTGGAATTGGATCACACATGACCGCTCAAACTCCAGGATCTCTTCACGAAGGTGGAGAACTTGGATACTCATTGTCACACGCAACTGGTGCAATTTTGGACAATCCTGACCAAATCGCATTTGCTGTTGTTGGTGATGGTGAAGCTGAAACTGGTCCTGCAATGACTGCATGGCACTCAATTAAGTTTATCAACCCAAAGAACGATGGTGCTGTTTTGCCTATCTTGGATTTGAACGGATTCAAGATTTCAAACCCAACTTTGTTCTCACGTATGTCAGACGAAGAAATCACTAAGTTCTTTGAAGGTCTTGGATACTCACCTCGTTTCATTGAAAACGATGATATCCGTGACTATGCTGCATATCACAAGATGGCTGCTAAGGTTCTTGACCAAGCTATCGAAGATATCCAAGCAATTCAAAAGGATGCCCGTGAAAACGGAAAGTATGAAGATGGAACTGTTGCCGCATGGCCAGTAATCATCGCTCGCTTGCCAAAGGGTTGGGGTGGACCTACGCACAATGAAGCTGGAGAACCAATCGAAGGTTCATTCCGTGCGCACCAAGTTCCATTGAACCTTTCACAAAAGAAGATGGCAACATTGCCACAATTCGAAGAATGGTTGAATTCATACAAGCCAGCCGAATTGTTCAATGCTGATGGAACTTTGAAGGATGAAGTAGCTGCAATGGCACCTAAGGGTGACAAGCGTATGGCTGCTAACCCTATCACTAACGGTGGACGTCACCGTGGTGAAGCTGCAAAGAACTTGGAATTGCCAGACTGGAAGAAGTTTGCTAACGATGTTAATGCGGACAACCGCGGAACTGAATTAGCTGATGGAAACCGTAATATGGATATGAACGTTTTGTCAGGCTTCTTCGCTGAAGTTGCTAAGATGAACCCTACTTCATTCCGTATCTTCGGACCTGATGAGACGATGTCAAATCGTCTATGGGATATGTTCAAGATGACGAACCGTCAATGGATGGAACCAATCAACGAACCTTATGACCAACATCAAGCTCCTGAAGGACGTATTCTTGATTCACAACTTTCAGAGCACCAAGCTGAAGGTTGGCTTGAAGCTTACACATTGACTGGACGTGTTGGAGTATTCGCATCATACGAATCATTCTTGCGTGTCGTGGACTCAATGATTACTCAACACTTCAAGTGGTTGCGTCATGCTTCAGAACAATCATGGCGTAATGATTACCCATCATTGAACTTGATTTCAACTTCAACTGTTTTCCAACAAGACCACAACGGTTACACACACCAAGATCCTGGTATGTTGACTCACTTGGCAGAAAAGAAAGCAGACTTTATCCGTCAATACTTGCCAGCTGATGGTAACTCATTGTTGGCCGTCTTTGACCGTGCCTTCACTGAACGTCACAAGGTTAACCACGTGGTTGCATCAAAGCAACCTCGTCAACAATGGTTCTCAGTTTCTGAAGCTGAAACTCTTGCTAACGAAGGTTTGATGGTTGTTGACTGGGCTTCTACTGCTCCACAAGGTAAG---GCTGACATCGTCTTCGCATCTGCTGGTGTTGAACCAACAATCGAAACTTTGGCTGCTTTGCACCTTGTTAACGAAGCATTCCCTGAAGTTGCAATGCGTTATGTCAACGTTGTTGAATTAATGCGTTTGCAAAACAAGAATGGTGCCATGAACTCAGAACGTTCATTGACTGATGAAGAATTCACTAAGTTCTTCGGTGAGTCAGGAACACCTGTTGTCTTTGGATTCCACGGTTATGAAGATTTGATCCAATCATTCTTCTACGAGCGCGGACATCTTGGACTTCATGTTCACGGATACCGTGAAGATGGTGACATCACTACTACTTACGATATGCGTGTCTACTCAGAATTGGATCGATTCCACCAAGCAAAGGATGCTGTTTCAGCATTGCTTGAAAATGGAGTTGTTGCATCTGATAAGGCTGATGTCTTCTTCGAGAAGATGGATGCTATTTTGGCAAAGCACTTCGAAGTTACTCGTAACGAAGGTCGTGATATCGAAGAATTCACTGACTGGAAGTGGTCACCATTGGTTTAA--------ATGAAGATTTTAATTGTTGATGATGATCATGAAATTGCTGAGTTACTAGAAATTTATGTCAAAAATGAAGGCCATGAACCAGTGTTGGCCTTTGATGGCAAAGAAGCATTGAAAAAATTACGAACTAATCCTGATATTGGGTTGGTGGTATTAGATGTGATGATGCCAGAAATGAATGGAACAGAAGTCGTGAAGGAAGTCCGAAAGGATAATCCAGTCCCAATTTTAATTTTATCAGCTAAATCTGGTGCGATGGATAAGATTCAGGGCTTAATTACTGGGGCTGATGATTATGTTACTAAGCCGTTCAATCCATTAGAAGTGATGGCGCGAATTAAAGCATTGTTACGCCGTTCGCAAAATGGAGTACAACAACCAATTCAAGAAATTTTAGATATTGGACCATTGACGATTAATAAAGATAGCCATGAGGTGAAAACTGCTGATGGAGAAACAGTGAATTTGACGGCGTTGGAGTTTGGAATCTTATATTTGCTTGCCTCACATCCAAATCGAGTATTTAGTGCGGATGATATTTTCGAACGAGTTTGGCAACAAGAGTCCGTGGTCAGTGCTAAAACAGTGATGGTTCATGTTTCACACTTGCGAGATAAATTAGAAGAAGCGACCGATGGTAATCAAGTTGTGCAAACAGTTTGGGGTGTTGGTTACAAGATTGAGGTATTATAGATGGCTGAACTCAAGCAACAAGAAAGCATCCTCGTTCTCGACTTCGGTTCACAATACAATCAATTGATTGCCCGCCGAATTCGAGAAATGGGAGTATACTCAGAACTTAAGCCACACACCATTACAATAGAGGAAATTAAAGCAATTAATCCAGTGGGGTTAGTCTTTTCTGGTGGACCTAATTCAGTTAACGACGAAGGGGCCTTTACCATTGATCCTGAAATCTATAACTTAAATATCCCGATTTTGGGAATCTGTTATGGTATGCAACTCATGGCCCATCAACTCCCCGGCGGAAAAGTAGCACCTGCTAATAATTCATCCGAATATGGCGAGACTGAGATGGAAGTTACTGATCCTGAAGCAGTACTATTTAAGGGAACACCAAAAAAGCAAGTTGTTTTGATGTCCCATGGTGATTACGTGGACCAAGTTCCTGACGGGTTTACGGCTGTAGGAACTTCTGACAACACACCAATTGCTGCAATGCAAAATCCGGATAAGAATCTTTATGCAATCCAATTTCATGCTGAAGTTCAACACACCGTTTATGGTCACCAAATTATAGAAAACTTTAT---CAACGCTACTCGTGCTAAGCGCAATTGGTCAATGGATGATTTTATCGACCAGCAAATCGAAGAAATCCGTTCTACAGTTGGTGATAAGAAGGTATTGCTTGGTCTCTCTGGTGGTGTAGATTCTTCAGTTGTTGGAGTTTTACTACAACGTGCCATTGGTGATCAATTAACTTCAATTTTCGTTGATCATGGTCTTTTACGTAAAAACGAAGCTAACGAAGTCATGGAAGCTCTTGGTGGTAAATTCGGTCTTAATATTATTAAGGTCGACGCCCAAGAACGTTTCCTTAATAAATTAGCTGGTATTTCAGATCCAGAAAAAAAGCGTAAAATCATTGGTAATGAATTTATTCAAGTTTTCGATGAAGAAGCTACTAAACTTAAGGGCATTGATTTCCTAGCCCAAGGAACGCTTTATACTGATATTATTGAATCTGGAACTGACACGGCCCAAACAATTAAGTCTCATCACAACGTTGGGGGACTTCCTGAAGATATGCAATTCACTTTAATTGAACCTCTTAAGACACTCTTTAAAGATGAAGTCCGTGCTTTAGGTGAAAAACTGGGTATGCCACACGACTTAGTTTGGCGTCAACCATTCCCTGGTCCTGGACTTGGAATTCGAGTTTTAGGTGATATCACTGAAGCTAAACTCGAAATCGTCCGTGATTCTGATGCAATTTTGCGGGAAGAATTTGCTAACCACGGCCTTGATGCTGAAGTTTGGCAATACTTCACCGTCCTAACAGGTGTCCGTTCCGTTGGTGTCATGGGAGATGGTCGTACTTATGACTACACTATCGCCATTCGTGCCATTACTTCTATAGATGGAATGACAGCCGATTTTGCTAAGCTTCCTTGGGATATCTTGGAAGAAGTATCACGTCGAATTGTCAACGAAGTGAGTGGGATTAACCGCGTAGTCTACGACATTACAGCTAAGCCACCAGCAACTGTTGAGTGGGAATAA
>W_koreensis_KACC_15510
ATGGTGGAAGAAGAT------ACACGCA------------------------TGCATACACAACCCGATGCTTATGATGCAAGCCAAATTCAAGTCTTAGAAGGGCTAGAAGCAGTGCGTAAGCGCCCAGGAATGTATATTGGGGCGACATCTGCTCAAGGCTTGCACCATTTAGTCTGGGAAATTGTAGATAATGGAATTGACGAAGCCTTAGCTGGCTTTGCTGATCATATAACCGTGACGGTCGAACAGGATAATTCGATTACAGTAACTGATAATGGACGTGGAATTCCCACTGATACCCAGAAAAAAACTGGTAAATCAGCCTTAGAAACCGTGTTTACCATTTTGCACGCTGGTGGAAAATTTGGCGGTGGCGGTTATAAGGTTTCTGGTGGTCTCCACGGTGTTGGGGCTTCAGTGGTTAATGCACTCTCAACCTTTTTGGACGTAACAGTGGTCAGAGATGGTCAGGCTTATAGTATGAAGTTTGCCCGGGGACATGTTGTGCAAGAAATGCAAGTGACGACTGCAGAAGGGCAAGATA---------TTTCACGTGGAACAATTGTACATTTCTTGCCGGATCCAGATATCTTTCGAGAAACAACTGAATTTGACATTAAGACATTGACAAATCGTGTGCGTGAGTTGGCCTTTTTAAATAAAGGGTTACGTATTTCAATTACGGACCGTCGTCCTGCTGAGCCTGTTGTTAATTCTTTTCACTATGAAGGTGGAATCAAAGAGTACGTCGAATATCTAGATGTTCACAAGGATGTATTGTTTAAGGATCCCGTCTATGTTGAGGGGGCAGAAAACGGAATTGAGGTTGAAGTCTCCCTTCAGTACACCGATGACTATCATATCAATATGATG---TCCTTTACTAATAACATCCATACTTATGAGGGCGGAACACATGAGACTGGTTTTAAGGCCGCATTGACTCGGGTAATTAATGATTACGCTCGAAAGCATGGACAGTTAAAAGAGAATGACGAAGCGCTAACGGGTGAAGATGTTCGGGAAGGTCTGACTGCAATTGTGTCAGTTAAGCATCCTGATCCACAGTTTGAAGGTCAAACGAAGACCAAGTTAGGTAATTCAGATGCACGGACAGCTGTAGAACGAACTTTTTCTGAAACGTTTGCCCGCTTTATGATGGAAAACCCGGATGTAGCCAAGCAAATCGTTGAAAAAGGGATGTTGGCTAGTCAAGCGCGTAAGGCAGCTAAACGTGCTCGCGAAGCAACGCGTAAGAAGAGTGGATTAGAGATATCGAATCTCCCAGGAAAATTAGCTGACAATACTTCAAAGGATCCAAAAATCTCAGAGCTATTCATTGTCGAGGGTGATTCGGCGGGTGGTTCAGCCAAGCAAGGTCGTGAACGCTTAACGCAAGCCATTTTACCTATCCGTGGTAAGATTTTGAATGTTGAAAAGGCTAGCTTAGATCGCATCTTAGCTAATGATGAAATTCGTTCAATCTTTACAGCTATGGGGACTGGATTTGGCGAAGACTTTGATGTTGAGAAGGCTAATTATCATAAGTTCATTATTATGACTGATGCCGATGTCGATGGCGCCCATATCAGGACCCTGCTATTGACTCTAATTTATCGTTATATGCGGCCTTTATTAGAGGCTGGGTATGTCTACATTGCGCAACCACCTTTGTATCAAGTACGACAAGGAAAGTTTATGCAATATATTGATTCAGACGAAGAATTGGCAACTATTTTGCCAACCCTAGCTGCCTCACCTAAGCCCGTTATTCAACGTTATAAGGGTCTTGGAGAAATGGATGCCGAACAACTATGGGAGACGACGATGGATCCTAATAAGCGGCGTTTGCTACGGGTTGAAATGGATGATGCTGTTCAAGCTGATTTAGTATTCTCAATGTTAATGGGAGATAAGGTTGAACCACGGCGTGAGTTCATTGAAGAAAACGCACAATATGCTGAATTAGACGTTTAAATGATGAAATTAGGAATGATCGGTCTTGGTAAAATGGGTCTTGGTTTGTCAGAAAATGCAGTAGACAATGGTAATGAAATTGTCGCATTTGACTTAAACAAAGACTTTGTTAAAAAAGCAACTGACTACTCAGATAAGATCTCTAG---TGCAGATTCAATCGAGGATATGTTGGCGCAATTGCCATCACCAAAGGTTGTATGGGTTATGGTTCCAGCCGGAGCACCAACTAACTCAACTATCGATGAATTAATTTCAAAGATGGATGCTGGAGATATCATCATTGATGGTGGAAACTCAAATTACAAGGATAACTTAGAACAAAATAAGCGTACAACAGCAGCAGGAATCAAGTTATTCGATGCTGGAACTTCAGGTGGAATGGACGGAGCCCGTAACGGTGGAAACTTCATGATCGGTGGAGATGACGCAGAAGCATGGAAGATTTTGGAACCATTGTTTGAAGGAATCGCACAAGAAGGCGGATACCTTTACACAGGACGTTTGGGATCAGGACATTACTTGAAGATGGTCCACAACGGAATTGAATATGGAATGATGCAAGCGATTGGAGAAGGATTCGAAATTTTGGAAGCTTCACCATTTGACTATGATTTGGAAAAGGTAGCACATTTGTGGAACCACGGATCAGTTGTTCGTTCATGGTTGATGGAATTGGCTGAAGAACAATTCAGCAAGGATCCTAAGTTGGATGACATTACAGGACGTGTGGTAGCAACTGGAGAAGGAAAGTGGACTGTTGAAGAAGCTTTGGATAACCAAGTACCAGCCCCAGTAATCGCAATTTCATTGATGATGCGTAACCGTTCATTACAAGCAGACACATTTACTGGAAAAGTAGTATCAGCTTTGCGTAATGGATTCGGTGGTCATGCCATGGAAAAGAAGAACTAAATGACAGAAAAGAAATTATTTACGTCAGAATCAGTATCAGAGGGACATCCTGATAAGGTGTCAGACCAAATATCAGATGCCATTTTAGATGCTGTTTTAAAACAAGATCCAAATGCACGGACTGCAATTGAAACCTCGGTTACGACCGGTTATGTGAATGTCTTTGGTGAAATGACAACGACTGCCTATGTTAACATTAATCAAATTGTCCGTGAAACGTTGGCACGGATAGGCTATGATGACCCAGATGCTGGATTCTTAGCTGATGATGTCCATGTCGGCATAACAATTGATGAACAATCACCTGATATTGCTCAGGGGGTTGACCAAGCGATTGAACAACGTGAAGCTGGCGGACACGATCCGCTTGATGAAATCGGTGCTGGTGATCAAGGCTTGATGTTTGGTTATGCTACCAATGAGACGGATGAATACCTACCCTTGTCGTTGGTACTATCACATAAGTTAGTGAAAAAGCAGGCTGCTGTACGTAGGTCAGGGGAACTTTCGTATCTGTTGCCTGATGCAAAGGCTCAGGTTACTGTTGAATTGGATGATCAAGATCGGGCCAAGCGGATTGATACTGTCGTTTTATCAACACAGCACCGTGATACAGTCTCATTGACACAGTTGAGACAGGAAGTGCGAGAACAGATTATTGATCAAGTGTTGCCAGCTGACTTAGTCGATGATGAGACACGGTATTACATTAATCCAACGGGCCGCTTTGTAATCGGGGGTCCTAAGGGTGATGCCGGGATGACTGGTCGTAAATTGATGGTTGATACCTACGGAGGTTACGCCCGTCATGGTGGTGGTGCCTTTTCAGGTAAGGATGCGACGAAGGTTGACCGCTCGGCTGCCTACGCTACTCGGCATATTGCTAAGAATATTGTAGCAGCTGGTTTAGCTGATCAGGTTGAAGTCCAAGTCGCTTATGCTATTGGTGTGGCAGCGCCAGTATCCATTAATGTTAATACCTTTGGCACAGGTAAGGTAGCTGAGGAAGACTTGGTGGCCGCTATCCGCACCATTTTTGACTTGCGACCAGCTGGTATTATTAAGGAATTGGATTTGCGTAAACCACGGTATGAACAAGTGGCTGCTTATGGTCATTTTGGACGTCCAGAATTAGATTTGCCATGGGAGCGACTAGATAAGGTTGATGCCTTGCAGGCCTATTT---CCAGTAG------ATGGCATATAATCATCAAGAGATTGAAAAGAAATGGCAACGCTACTGGGATGAACATCAGACCTTTAAGACGTCTAAGGATACCAGTAAGGAAAAGTATTATGCATTGGATATGTTTCCCTTTCCTTCGGGTCAAGGCCTACACGTCGGCCATCCAGAGGGTTACACGGCAACAGATATTGTGTCACGAATGAAGCGTATGCAGGGCTACAATGTCTTGCATCCGATGGGGTTTGATGCCTTTGGTCTACCAACTGAGGAATACGCGATTAAGATGGGGGTTGATCCTAAAGAGGTAACCCGCAAAAATATTAAAAATTTCCGGCGCCAAATGAAGGCTTTGGGCCTATCTTATGACTGGTCACGGGAGGTCAACACAACGGATCCAGATTATTATAAGTGGACCCAGTGGATTTTTGAGCAATTGTATAAAATGGGCTTAGCCTATGAAGATGAGATCATGGTAAATTGGGCACCTGATTACAATGGGGGTACCGTTGTTGCCAATGAAGAGATTGTTAATGGGAAAACGGAACGTGGTGGTTTCCCCGTTTACCGTGTTCCAATGCGACAGTGGGCTCTAAAAATCACGGCCTATGCTGATCGGTTGATTGATGACTTGGATGGTCTTGATTGGCCTGAAGCGATTAAGGAACAACAACGGCACTGGATTGGACGTTCGATTGGTGCGGCGATTAACTTCCAGGTTGAAGG---TCAATCAACGCCGATTGAGGTCTTTTCTACCCGGCCGGATACGCTTTTTGGAGCAACTTATTTAGTGTTGGCTCCTGAATATGCGCTGGTAGATGATATTGTGACCGATGGACAGCGAGCGGCTGTTGAGCAGTTTAAGGCTGACTTAGCCACTAAGTCTGATCTTGAGCGAACCGATTTGAATAAGGATAAGTCAGGGGTCTTTACGGGGGCCTATGCGATTAATCCGATTAATGGCGAGCGGTTGCCAATTTGGATTGGTGACTATGTGCTATCTTCATACGGTACTGGGGCCGTTATGGCTGTGCCAGCCCATGATCAACGTGATTATGACTTTGCCAAAAAATATGATTTACCTATTCGCCAGGTGATTGCCGGTGGTGATATTAGTCAAGCCGCTTATACGGGCGATGGTAAGCATATTCATTCTGACTTTTTGGATGGCATGGATAAGCAGTCAGCGATTGAGACTGTTCTTCAATGGTTAAGTGATCACCATGTTGGTGAGAAAAAAGTTAACTACCGCTTGCGGGACTGGATTTTCTCACGGCAACGGTATTGGGGTGAGCCAATCCCGGTTATTCATTGGGAAGATGGGCAAACAACCTTAGTTCCTGAAAATGAACTACCTCTTCGTCTGCCAGAAGTTGATAATATTATGCCTTCTGGAACTGGGGAGTCACCACTGGTGAACATTGATGATTGGGTCAATGTGGTTGATGAAAATGGCCGTAAAGGTAAGCGCGAGACCAATACTATGCCTCAGTGGGCTGGTTCATCATGGTACTACCTTCGCTACATGGATCCGCATAATGAGGCGGAATTAGTATCAAAGGCAGCCATTGATTATTGGAAAAATGTCGATCTTTATGTTGGTGGTGCTGAGCATGCAGTTTTGCATCTGCTTTATGCTCGTTTCTGGCATAAGGTCTTATATGATTTGGGTGTTGTGACGACGAAGGAACCTTTCCAACATCTAGCCAACCAGGGCATGATTTTGGGTGAGAACCATGAAAAGATGTCTAAGTCAAAGGGCAACGTAGTGAATCCTGATGATGTTGTTGCTGAGTATGGAGCTGACACTTTGCGCCTATATGAGATGTTCATGGGACCGCTGGAGCAGTCAATTGCATGGTCAGAAGATGGTTTGGCCGGTTCACGACGTTGGTTAGACCGCGTTTGGCGACTGTTTATTGATGACGATGACAAATTACGTGATCATTTGACCACAATTAACGACCATCAATTAGATAAGATTTATAATGAAACGGTCAAGAAAGTAACAGATAATTATGAACAGTTACGATTTAATACCGCAATTTCTCAGATGATGGTGTTTGTTAATGAAGCCTATAAAGCTGACAGTATTCCTGTAGGATACATGGAAGGTTTCTTGCAATTACTTAATCCAATTGCACCGCATATTACTGAGGAGTTATGGTCTTACTTACACCCAGAAGCTTCCATTACCTACGCTACTTGGCCAAGTTATGATGAGTCGGCCTTAGTTGAAGATGAAATTAACATTGTTGTACAAGTAAACGGTAAGGTGCGGGCAAATATCACGATTCCAGCAGATGCGGATCGAGAGCAAATGATTGCTGCTGCCTTAGCAGATGAGACAATTCAAAAACGTTTAGCTGGTAGTGAGCCTAAGAAGACAATTGCTGTGCCAGGTCGCTTAGTTAACTTGGTAGTTTAAATGGAGAAATATGCAGATCCGCATTTAAAGGTCTTTTCATTAAGTGGTAATAAGCCGTTAGCACAAAAGGTTGCTACGGCGATTGGAGTAGAACTTTCAAAAATTAATATTTCTCGGTTTTCGGATGGTGAAATTCAAATTAACATTGAAGAATCTGTTCGAGGCGATAATGTTTATATCATCCAATCCACATCTGCTCCAGTAAACGACAATTTGATGGAACTTCTCATTATGATTGACGCGTTACGACGTGCAAGTGCAAAAACGATTAATGTGGTTATGCCTTATTATGGATATGCTCGCCAAGATCGTAAAGCACGTTCACGGGAGCCCATTACAGCTAAATTAGTAGCAAATATGTTAGAGACGGTCGGTGCAACTCGTGTGCTAGCATTAGATTTGCATGCAGCACAAATTCAAGGCTTCTTTGACATTCCGGTTGATCATATGGCAGGGGCTGCAAAATTAGCAGACTATTTGATTACGAGTGGAATTGCCAATGATAATACCATTGTAGTTTCGCCAGATCATGGTGGTGTGACTCGTGCACGGGCTTTGGCAGAATTGTTAGGTTCTAGCGAACCAATTGCTATTATTGATAAGCGACGTCCTAAAGCTAACGTAGCACAAATTATGAATATCATTGGGGATGTTAAAGGTAAGCGAGCTATCATGATTGATGATATGATCGATACTGGTGGTACGATTGCTAAGGGTGCTCAAAAGTTAAAAGACGAAGGGGCAGCAGAAGTTTATGTTGTTGCAACTCACGCTGTGTTCTCAGCTGAAGCGGTTGATAATTTGCAGAATTCAGTCTTTGAAAAAGTTATTGTAACTGATTCAATTGACTTACCTGAATCAAAGAAATTCCCTAAATTGGTGCAAGTCACAATTGCGGATATGATGGCAGAGGCAATTGTCCGAATTAATGAAGATCGGGCAGTTTCACCGATGTTTAGGAAGCGTTTT-AC--------CGTGGATGAGATTACCA------AATAAATGG---------CATACGAATTAACGTACATCATCCGCCCAAACTTGGATGCTGATGCTAAAAAGGCATTGGTTGAACGGTTCGACAAGATTTTGACGGATAATGGTGCGACGGTTGTTGAATCAAAGGATTGGTCATCACGCCGTTTTGCATATGAAATTGATGGTTACCGCGAGGGTACTTACCACGTGGTAAACTTCACTGCTGACGATTCAGCTGCTCTTGATGAATTTGACCGTTTGTCAAAGATCTCTGAAGATATCTTGCGTCATATGGTTGTTAAGCGCGACCTA---CCAGAAGCTAAGTAAATGGCACAACAACAACGTCGTAGCGGTGGACCTCGTCGTCGCCGTAAGGTTGACTTTATTGCAGCCAACCACATCGAATACGTGGATTACAAGAACACTGAATTGTTGGAACGTTTCATTTCTGACAATGGTAAGATCTTGCCACGCCGTGTAACTGGTACATCAGCTAAGAACCAACGTAAGGTGACTGCTGCTGTTAAGCGCGCACGTATTATGGGTCTTTTGCCTTTCGTTGCAGAAAACTAAATGACAAAAATTTTAGTAGTTGATGACGAGAAGCCAATCTCGGACATTATTAAATTTAACTTGAGTAAAGAAGGCTATGACGTTGTTGTAGCAATGGATGGTAAAGAAGCTTTGGAAGTATTCGAAGTGGAATCACCTGACTTAATTTTATTGGATCAAATGTTACCTGAAGTAGAAGGAACAGAAGTATTGCGTCAAATTCGAACAACTTCTCAAGTTCCTATCATTATGGTGACGGCTAAGGACTCTGAAATCGACAAAGTTCTAGGATTAGAGATGGGGGCAGATGATTATGTCACCAAGCCATTCTCAAATCGTGAATTGTTGGCCCGTGTAAAAGCGAACTTACGTCGAC----------AGGCTCCAATGGCAGTTGCAGTAGATGA-AGTAGAAG---CTGGAGATATCAAGATTGGTTCATTGATTATTCATCCAGATGCATATATGGTTGCTAAAGATGGTGAAGACATTGAATTGACTCACCGTGAGTTTGAATTGTTGCACCATTTGGCAAAGCACATTGGTCAAGTGATGACCCGTGATGATTTGCTACAAACGGTTTGGGGATTTGATTACTTTGGAGATGTCCGTACAGTAGACGTTACCGTACGTCGAATTCGTGAAAAGATTGAAGAAGCACCAAGTCATCCACAAATTTTGATGACGCGACGTGGTGTCGGATACTACCTCAAGGTGGCTGAAGACGCTTAATTGAAGTTTTCAGAATTAGGTCTCACAAAAGACCTACTTACAGCCATTGAAAAACATGGTTATGTCGAGGCAACACCAATTCAAGCCGAAACAATTCCCTTAACGCTTGCCGGTAAGGATGTCATCGGTCAAGCTCAAACCGGAACTGGTAAAACAGCTGCGTTTGGATTGCCAATTTTAGAGATGATTGATA---GCAGTCGTCAAG-TTCAAGCTTTGGTAGTTTCACCAACGCGTGAATTAGCGATTCAAACTCAAGAAGAACTATTTAAATTAGGACGTGATAAGCGCGTTCGCGTACAAGCCGTCTTTGGTGGGGCAGATATTCGTCGCCAAATTGATGGTTTGAAGCGCGGAGTTGATATCGTCGTTGGAACACCTGGTCGTTTAATTGACCACATCCGTCGAGGAACCATTGACCTTTCACATGTTCGGACATTAGTTTTGGATGAAGCTGATGAAATGTTAAACATGGGATTCTTGGAAGATATTGAGTCAATTTTGAAGGCCGTTCCAGATGAACGTCAAACATTATTGTTCTCAGCAACAATGCCATCTGCAATTAAGCGGATTGGTGTTCAATTCATGACTGAACCAGAACACATCCAAGTAGCCGCTAAAGAATTGACGACAGACTTGGTTGATCAATACTACGTTCGAGTTCGTGAACCCGAAAAGTTTGATACTTTGACTAACATTTTGGCTGTTCAACAACCAAAGTTAGCAATTTTGTTTGGGCGTACTAAGCGCCGAGTTGATGAATTAACTCGTGGTTTGGAATTGCGTGGATTTAAGGCTTCAGGAATTCATGGAGACTTAACTCAACAAAAGCGTACACAAGTTTTGAAGTCATTCAAAGCTGGTGAAATCCAAATCTTAGTGGCAACTGATGTTGCTGCTCGTGGATTGGATGTTACAGGAGTTACTCACGTTTATAACTTTGATATTCCACAAGAATCCGAATCATATGTTCACCGAATTGGTCGGACAGGTCGTGCCGGTTCTCACGGAACTTCAGTTACGTTTGTAACAAATGCTGAACTAGATTATCTAAAAGATATCGAAAAGCTTACTAAGAAGCGTATGTTGGCATTAAAGCCTTACTCACACGAAGAAGCTGTTGCAGCTCGAATGAAGACTGCAGTCCAAGATGTAGATGCAGTTGTTAAAACTGTAGATGCTAACTTGGTT---TCAGCTGAAGTTGATGAATTATTAGAAAAGTATGATGTTCGGACATTAGCTGCTGCTGCATTGGCTGCTTCAGCTAATATTTCTGAAATCGATGCTGAATTCGATTTGACCCGCGAACGTCCATTACCAAACAAACACTTTGGTC---GTGGTGGATCACGTGGTGGTAGTGGATCACGCGGTAATTACCGTGGTGGAAACCGACGTTCTGGTAACGGTGGTGGA---GGTTCACGCTCTGCTGGTTCTGGTAATGGTGGTGCTGCACGTGGTGGTCGACGTGAAGAAAATGGTAGCCATGGTGGTGGCCATGATTCAGAACGTCGTAAGTCATATGATCGTGGTGCACGTACTGGTTCAGGGGATCGC------------TCACAACGTGGTTCACGTCCAGCCGG------ACGT---------CGCAAGTTTGTGATCCGCGAAAATGATAAATAAATGGCTAAGTTAGTTATGATCCGTCACGGACAAAGTGAATGGAACGCAAAGAACCTATTTAACGGATGGGTAGACACAAAGTTGAGCCCTGTTGGAATCGAACAAGCAAAGACTGCTGGTAAGATGTTGGCAGAAGCTGGTATTGATTTTGATCAAGCGTACACATCAGTTTTGACACGTGCGATTGAAACATTGGATTTGACATTGTTCGAAGCTGGACAAATGTTTATTCCAGAAGAAAAGTCATGGCGCTTGAACGAACGTAACTACGGTGCGTTGCAAGGATTGAACAAGGCAGATGCTGCTGAAAAGTTCGGTGCTGACCAAGTTTTGCAATGGCGTCGTTCATACGATGTTTTGCCACCACTTCTAGAATCAGCTGAAGAAACAGTTGAAGTTGAAGGGCAAACTTACGCATCATACGACCGTCGTTACGCTGAAGTAGCTGCTGAAGAATTGCCATTGGGTGAAAACTTGAAGGTTACTTTGGAACGTGTTATGCCATTCTGGAACGAAAAGATTTCTGCAGACTTGAAGGCTGGTAAGAACGTTGTGATTGCTGCCCACGGAAACTCACTTCGTGCATTGGCAAAGCATATCGAACAAATTTCAGACGAAGACATTCTAGGTCTTGAAATTGCGAACGCACAACCAATCATCTACGACTTCGATGGTGACTTGAACGTGCTTTCAAAGGATATTTTGACAGCCGAA---TAAATGTCACGTTATACTGGACCAAAGTACCGTGTGTCACGTCGTCTTGGCGTTTCATTGTCAGGTACTGGTAAAGAACTTGCTCGTCGCCCTTATGCACCTGGTGACCATGGTAATGGTCGTCGGAGCAAGCCATCTGATTATGGCGTTCAATTAGCTGAAAAGCAAAAGGTTCGTTTTACTTATGGTTTGACTGAGCGTCAATTCCACAACCTCTTTAACAAGGCTGGTCGTATCCGTAAGGGAACTCACGGTGACAACTTCATGGCCTTGTTGGAGCGTCGTTTGGATAACATTGTTTACCGGTTAGGTTTGGCGACAACTCGTCAACAAGCCCGTCAATTGGTAAACCACGGTCACATTACAGTTGATGGAAAGCGCGTTGATATTCCATCATACGAAGTTAAGGTTGGCCAAGAAATTTCAGTTCGTGAGAAGTCACGTAACAATGTATACATCCAAGCTGCTTTGGATGGTCAAGCAGGTACTTTGCCATTTGTTGAGTTTAACCGCGATACAATGACTGGTAGCTTGATTCGTTTGCCTGAGCGTTCAGAATTGGATCATGATTACAATGAAGCACTAATCGTTGAATACTACAACCGTTTGGGATAAATGGAGAACTTACTCATGTTTATCCTTGTTTCGTTTGCCGCAATCGTAATCGGTGGTTTTCTGGGTTATTTTTTTGCGAATAAAGCAATTAATAAGCGACTTTCAGATGCCCATAGAAATGCAACAGATATCACGAATCAAGCAACTGTCGAAGCGACACAATTAAAAAAGTCTGCTTTGGTGGAAGCTCGAGATGAAAGCCAACGTTACCAAGACCGTATTGAATCTGAACTACAAGAACGTCGTTCAGAAGTAAAAGTACAAGAAGAACGACTTGTTAGTCGTGAATCTGTATTAGATCGTAAAGATGCTTCGTTGCAAAAGCGCGAAGAAGGAGTTGTTGATAAGGAAAAGATTCTGGATCAACAACGTCAAAGTGTCTCAGATAAGTTGAAGCATGCAGATGCTTTGGTTGATGCACGAGAAACAAAGTTAAGTGAAATTGCCAATCTTGATCAAGAAGAAGCACGTGAACGCGTGTTAGCTGAAACGAAGGATGCTTTAGCAGCCGAACGTGCAGTCATGATTAAGGAAAGCAATGCCCAAGCCAATGCTGAATCAGAAAAGCGTGCCAAGGAATTAATCGTTGGTGCCATTCAACGTTCTGCAGCGGACATGGTAGCTGAAACAACTGTTTCAGTTGTTAATTTGCCTAATGATGATATGAAGGGACGAATTATTGGTCGTGAAGGACGTAATATTCGTGCCTTGGAGACAGTAACTGGAATTGACGTTATTATCGACGATACACCAGAAGCGGTTGTATTGAGTGGTTATGACCCAATTCGTCGTGAAATCGCCAAGAATACATTGGACAAGTTGATTTCCGATGGACGTATTCACCCAGCTCGTATTGAAGAAACTGTTGAAAAGTCTCGTAAAGAGATGGACGAACATATTCGTGAAGTTGGGGAACAAGCTGTCTTTGATCTAGGGATTCATAACATGCATCCTGATTTGATTAAGACAATTGGACGTTTGAACTACCGTACAAGTTATGGTCAAAATGTCCTAGTTCATTCAATCGAAGTTGCGAAGCTATCAGGTTTGTTAGCTGCGGAACTTGGAGAAGATGTTACACAAGCCAAGCGTGCTGGTTTGTTACATGACATTGGTAAGGCGATTGACCATGATGTTGATGGATCACACGTTGAATTGGGTGTTGAATTGGCAACCAAGTACAGCGAACGTCCAGAAATCATTAACGCAATTGCGTCTCACCATAATGATGTAGAACCAGAATTCGTTGTATCAGAATTAGTAGCAGCCGCAGATTCAATCTCAGCTGCTCGTCCAGGGGCTCGTTCAGAATCTTTGGAAAACTATGTACAACGCTTGAAGCAATTGGAAACAATTGCCAACGGATTTAGTGGTGTTGATAAGTCATTTGCTATCCAAGCTGGTCGTGAAGTACGTGTTGTTGTTGAACCAGCAGCCGTGTCTGATCTAGAGGCTACTGTTTTGGCACATGATATTAAAACACAAATTGAAACAGAGTTAGATTACCCAGGTCACATTAAGGTGACGGTTATTCGTGAATCTCGTTCAATTGAATACGCGAAATAAATGGCAACAATTGGTATGAATGATTTGAAGACTGGTTTAACAATTTTGTATAACCAATCAATCTGGCGAGTATTGGAATTCCAACACGTTAAGCCAGGTAAAGGAGCGGCCTTCGTGCGCTCAAAGTTAAAGAACCTGCGTACGGGAGCAGTTAATGAAGTAACTTTCCGTCCTGGTGATAAGTTCCAAACAGCAAGTATTGAGAGTGCAGATATGCAGTATCTTTATGCTGAAGGGGATGCACGGGTATTCATGAATACCGAAACCTATGACCAAATTTCAATTCCAGATGATAAGTTGCAAGATGCCTTACGTTTTCTGCTAGAAAATATGACCGTTAAGGTTACAACCTATGAAGGTGAAATTTTGGATGTTGAAGTACCAAAAACAGTTGAGTTGACGGTTAAGGAAACGCAACCAGGCATTAAGGGTGCTACAGCAAACGGTGGTGGTAAGCCAGCAACGATGGAAACAGGTTTGGTCATTACGGTACCAGATTTTGTTAATGCTGGAGACAAGTTGATTGTCAACACCGATGATGGTGGTTCTTATTCATCACGGGCATAAATGCCAAAGTTTAAGACACACCGTGCCTCAGCCAAGCGTTTCAAGAAGACTGCCAAGGGTGGTTTGAAGTCAGCGAACGCGTTTACGTCACACCGTTTCCACGGTAAGACTAAGAAGCAACGTCGTCAATTGCGTGGAACTTCAATGATGAACCACACTACGTTGAAGAACTACATCAGCATGTTGGGTCGT---TAAATGCGAGTAAAAGGTGGAACAGTTACACGTGCGCGTCGTAAAAAGATGATCAAATTGGCCAAGGGTTACCGTGGTCAACGTCACATCAACTATAAGGTTGCTAAGCAACAAGTTTGGAAGGGTTGGGTTTATGCTTTCCGTGATCGTAAGACCACTAAGCGTAACTTCCGTAAGCTTTGGATTACACGTATCAACGCTGCTGCCCGGATGAATGGATTGTCATATTCACGTTTCATGAACGGTTTGAACTTGATGGGATCAAAGTTGAACCGTAAGATGTTAGCTGATTTGGCTATCACAGATGCAACTGCATTTTCAGCTTTGGCAGATGCAGCAAAGAAAGCTTTGACTGATAACAACCAAACTTTCCACGCTATCACACCTGCAACAACTGAAAAGGTTATTGAAATC------CATACTGCCGAAGCAAAGCCTGCTAAGACA---GCGGAATCA------AAGCCATCTGAAAAGAATACTGTTGCTGAAATTAAAGCATATTTGGACGCCCAAGGGACTGAATACGCTTCTTCAGCAAAGAAGGCTGACTTGTTAGCTTTGGTATAAATGCCTACAATTAACCAATTGGTTCGTAAGCCTCGTAAGTCAAAGAGCACGAAGTCAAACTCTCCAGCTTTGAACTTCGGTTACAACTCACAAAAGAAGAAGATGACGCGTGTTGACTCACCACAAAAGCGTGGTGTTGCTACTCGTGTCGGAACTATGACACCAAAGAAGCCTAACTCAGCTTTGCGTAAGTACGCCCGTGTGCGTCTTTCAAACTTGATTGAAGTTACGGCTTACATTCCTGGTATCGGTCACAACCTTCAAGAACACTCAGTTGTCTTGATCCGTGGTGGTCGTGTTAAGGACTTGCCTGGTGTGCGTTATCACATCATCCGTGGTGCTTTGGATACTGCCGGTGTAGATGGTCGTATGACATCTCGCTCAAAGTATGGAACTAAGCGCCCAAAGAAG---------TAAATGCCACGTAAGAGTTATACTAAGCAGGCTGAAGTCTTGCCTGATCCAATTTATAATTCAAAGCTTGTTTCACGTTTGATTAACCGTTTGATGCTTGACGGTAAGCGTGGAACTGCTTCAACAATTTTGTACAATGCCTTTGACCGGATTAAGGAAACGACTGGTCAAGAGCCATTAACTGTCTTTGAAGAGGCAATGAACAATATCATGCCTGTTTTGGAAGTTAAGGCTCGCCGAATTGGTGGTTCTAACTACCAAGTGCCAATTGAAGTTCGTCCAGAGCGTCGAGTAACGTTGGGCCTTCGTTGGTTGGTTCAATATGCTCGTCTTCGTGGAGAACACACGATGGACGAACGTTTGGCTAAGGAAATTATGGATGCCGCTAACAACACTGGTGCATCTGTAAAGAAGCGTGAAGACACGCACAAGATGGCTGAAGCCAACCGTGCCTTCGCACACTATCGTTGGTAAATGGCTAACACGCGTGAATACCCATTAAGCCGGACCCGTAATATCGGGATCATGGCCCACATTGACGCCGGTAAGACAACAACTACTGAGCGTATTTTGTACTATACAGGAAAGATCCACAAGATTGGTGAAACTCATGATGGAGCTTCACAAATGGACTTTATGGATCAAGAAAAAGAACGTGGAATCACGATTCAATCAGCTGCTACAACAGCTGTTTGGCATGGTTTCCATGATCAATTCAAAACAGAACCATACCGTGTCAACATCATTGACACACCAGGACACGTGGACTTCACTATCGAAGTTGAACGTTCATTGCGTGTGCTTGATGGAGCCGTAGCCGTATTGGATGGGGCTGCTGGAGTTGAACCACAAACTGAAACGGTTTGGCGTCAAGCTGAAACTTATCAAGTACCTCGTATTGTTTTCGTTAACAAGATGGATAAGTTGGGGGCTGATTTCCAAATGTCAGTTGACTCAATCAAGTCTCGTTTGGGAGCAAATGCTAAAGCTATTCAATGGCCTATTGGAACTGAAGATGACTTCGCTGGGATCATTGACTTGATCACAATGGAAGCTTTGTTCCCAGTTGATGATTTGGGTGAAAAGTGGGAACCACGTGAAATTCCTGCTGATTACAAAGAATTAGCTGAAGAAAAGTATAATGAATTGGTTGAAGCTATTGCTGATGTCGATGATGTTATCATGGATAAGTACTTGAATGGTGAAACTATTGCTCAAGACGAATTGAAGGCAGCTATCCGTCGTGCAGTCTTGGCTTTGGAATTCTACCCAGTACTTGCTGGATCAGCTTATAAAGACAAGGGTGTTCAAATGGTTTTGGACGCGGTTGTTGATTACTTGCCATCACCTTTGGATGTTAAGCCATATATTGCTACAGATCCAGATACTGATGAAGAAATTGACTTGATCGCTAACGATGAAGACCCATTCGCAGCCTTGGCCTTTAAGGTTATGACTGACCCATATGTTGGACGTTTGACTTTCGTTCGTGTTTATACCGGAACTTTGGAATCAGGTTCATATGTACAAAACACTTCAAAGGGAAAGCGTGAACGTGTTGGACGTTTGCTTCAAATGCACGCCACTGACCGGACTGAAATTGAAGAAGTCTTCTCAGGTGATATCGCGGCTGCTATTGGTTTGAAGGATACGACAACTGGAGATTCATTGACAGCTATGGATCGTCCTTTGATTTTGGAATCAATGGAATTCCCTGATCCTGTTATCCAATTGGCTATCGAGCCTAAGACTAAGGCTGACCAAACTAAGATGGGTGAAGCCCTTCAAAAGTTGGCGGAAGAAGATCCTTCATTCCGTGCCGAAACTAACCCTGAAACTGGAGATACTTTGATCTCTGGTATGGGTGAATTGCACTTGGACATCATCGTTGATCGTATGCGTCGTGAATTTAACGTTGATGCAACTGTTGGTGCACCTCAAGTTGCTTATCGTGAAGCCTTTACTAAAACCGTTGAAGCGCGTGGATACTTCAAGCGTCAATCTGGTGGTAAGGGACAATATGGAGATGTTTGGATCGAATTTAGCCCTAACGAAGAGGGAGCTGGATTTGAATTCGAAGATGCCATTGTTGGAGGAGTTGTTCCACGTGAATATATTCCTTCAGTTGAAGCTGGATTGCGTGATTCATTGAATAATGGACCACTTGCCGGATTCCCATTGGTTGACTTGAAGGCCAAGTTGTATGATGGATCATATCACGATGTCGACTCATCTGAAGCTGCCTTTAAGGTTGCCGCTTCATTAGCATTGCGTGAAGCAGCTAAGACCGCTGGAGCCGTTATCTTGGAACCAATCATGAAGGTCGATATTGTTGTACCTGAAGATAATCTTGGTGACGTTATGGGACATATCTCAGCACGTCGTGGAATGATCGAAGGACAAGAACAACGTGGAAATTCATTGATGGTTCACGGTAAGGTTCCGTTGTCAGAAATGTTTGGATATGCAACAACTTTGCGTTCATCAACACAAGGTCGTGGTACATTCCAAATGGTCTTTGATCACTATGAAGCTGTACCTAAGAGTGTTCAAGAAGATATCGTTAAGAAGTATGGTCGTGGAAGTGTTGAAGATTAAATGAAACCAGTACGTAAAGCAATTATTCCAGCAGCAGGATTGGGAACACGTTTCTTGCCAGCGACTAAGGCGCTTGCTAAAGAAATGTTGCCTATTGTTGATAAGCCAACGATTCAATTTATTATTGAAGAAGCTTTGGAATCAGGAATTGAAGAAATTGTAATTGTTGATGGAAAGTCAAAGCGCTCAATCGAAGATCACTTTGATTCAAATCCAGAACTAGAAAACAACTTGCGTGATAAGGGTAAGATGGAAATGTTGAAGATGGTTGAAGAAACAACAGACATCAACCTTTACTTCATTCGCCAATCACACCCACGTGGTTTGGGAGATGCCGTTTTGACAGCCAAGGCCTTTATTGGTGACGAACCTTTCGTTGTGCTGTTGGGTGATGACATCATGCAAGACGAAGTACCTTTGACAAAGCAATTGATTGAACGTTACGAACAAACGGGAGAATCAACACTTGCTGTTATGGAAGTGCCACATGAACAAGTTTCAGAATATGGTGTTATTAACCCAGAAGAAGAAGTTGAAAGTGGATTGCACCGTGTATCAAACTTTGTTGAAAAGCCAAAGCCAGAAGATGCGCCATCAGACTTGGCAATTATCGGACGTTACTTGTTGACGCCTGAAATCTTTGAAGAACTTGAACGTACAGAACCTGGTAAGGGTAATGAAATCCAATTGACAGATGCGATTGATTCATTGAACAAGCGTCAACACGTGTACGCTCACCAATTTAAGGGAAAGCGTTACGATGTTGGATCAAAGATTGGTTTCTTGACAACAAATATTGAATTTGGTTTGAACCACTCACAAACAGGTGATGACCTAAAGGCATACATCAAGGATCTAGCAAAGACTCTTGACTAGATGGAATCACGCGAATTTCACATTACAGCCGAAACAGGTATCCACGCTCGCCCAGCTACTTTGTTGGTTCAAACAGCATCAAAGTTCTCATCAAATATCACTTTATCATACGATGGTAAGGACGTTAATTTAAAGTCAATCATGGGTGTAATGTCTTTGGGTGTTGGACAACATGCTGATGTTAAAATTTCAGCTGATGGTGACGATGCTGCTGAAGCAATCGAAGCCATTGGACAAACAATGACAAATGAAGGATTAGCA---TAAATGTCTGCAATTACTGATATTTACGCACGCGAAGTCTTGGACTCACGTGGTAACCCAACTGTTGAAGTTGAAGTTTACACTGAATTGGGTGGTTTCGGTCGCGGAATCGTTCCTTCAGGAGCTTCTACTGGTGTTAACGAAGCCGTTGAATTGCGTGACGGTGACAAGGGTCGTTTCTTGGGTAAGGGAACTTTGAAGGCCGTTGAAAACGTTAACAAGGTTATCAAGGACAAGTTGGTTGGTATGGATGTAACTGACCAAGTTTTGTTGGACCGTACGATGATCGAATTGGACGGAACGCCAAACAAGGGTAAGTTGGGTGCCAACGCTATCCTTGGTGTTTCAATCGCCGCTGCTCGTGCAGCTGCTGATGAGTTGGGAACGCCTTTGTACAACTACCTTGGTGGTTTCAACTCAAAGGTTTTGCCTACGCCAATGATGAACGTCGTTAACGGTGGTGCCCACGCGGACAACTCTGTTGACTTCCAAGAGTTCATGATCATGCCAGTTGGTGCAAAGACTGTTGCTGAAGCTATCCGTATGGGTTCAGAAACTTTCCACGCATTGCAAGCATTGTTGAAGGAGTCAGGTCACTCAACTGCTGTTGGTGACGAAGGTGGATTTGCACCTAACTTTGCTTCAAACGCAGAGCCATTCGAGTTCTTGTTGAACGCTATCGAGCGCGCTGGTTACAAGCCTGGTAAGGACATCGCAATTGCCTTTGACGTTGCCTCATCAGAATTCTACGACCACGAGAAGAAGATCTACACGTTGGCAGGTGAGCCTGATAAGAAGGAATACACGACTGACGAGTTCATCGACTACTTGGAGAACTTGGTAAACAAGTACCCTGTTGTTTCAATCGAAGACCCTCTAGCAGAAGCTGAGGACTTGAACGATGAAGAGCAATGGGATAACTGGGTAAAGTTGACTGACCGTTTGGGCAAGAAGGTTCAATTGGTTGGTGACGACTTCTTCGTTACGAACACGAAGTTCTTGGCTAAGGGTATCGAAAAGGGTGCCGCTAACTCAATCTTGATCAAGGTTAACCAAATCGGTACTTTGACTGAGACGATGGAAGCTATCGAAATGGCTAAGGAAGCTGGTTACACGGCTATCGTTTCACACCGTTCAGGTGAAACTGAAGACACGACGATCGCTGACTTGGTTGTTGCTACGAACGCAGGTCAAATCAAGACTGGTTCAATGTCACGTACTGACCGTATTGCAAAGTACAACCAATTGATGCGCATCGAAGACTTGTTGACTGAAAAGGTTGCTGAATACAAGGGTATCAACAGCTTCTACAACATTGACAAGTCAGCTCGTGAAGCAATCGTTAACTACGTGCGC---TAAATG---AAAAATCCACGTAATGGTGGCAATTTTGTTCGAAATAGTCTCTTTTATGTTGTCGTAGTATTGGGATTCCTGGGACTGATTTATTGGGTCGCTGGACCAAATCAGGTTGCCACGACCAAGAATACGTCAACGTCAGAGTTTATGACAGAATTGCGCGATAAGAAAGTGAAGAATCTGACGATTCAACCTGGCGCTGGGGTTTACCAGATTAGTGGTGAGTACCGTAAGCCTCAAGCAAATAGTAAGTCAGATGATAAAGATAAGCAGGGGCTTGTGATACCTCAGATT-------TTAGAGACCAAGCCA-----AGTAAAAGTAAGAACTTTAAGACGCAAGTTGTCGCCAGTGATGAGGTGATTGCTGACGTACAAAAGGCAGCTAATAAGTCGAATACAGAAATTACAACTCAACCTGAGCCTTCTAATTTCTGGAGCACAATGTTGGTTTCATTCTTACCAATTGTGTTGATGATTGGTTTGTTCTATATGATGTTTAGAGGAATGAACCAA---GGTGGTGGCCAGGGCGGCCGCGGTGGCGGTATCATGGGCGTTGGTAAGTCTAAGGCTAAGCCGGCTGATCCTAGTGAAAACAAGGTGCGGTTTAAGGATGTTGCTGGTGCCGAAGAGGAGAAACAAGAACTGGTTGAGGTTGTTGAGTTTTTGAAGGATCCCAAAAAGTTCTCACGTTTAGGCGCTCGTATCCCATCGGGGGTTCTACTTGAGGGCCCTCCTGGAACTGGTAAAACCCTGCTAGCAAAAGCGGTTGCAGGTGAAGCCCAGGTACCATTCTTTTCAATTTCAGGTTCTGATTTTGTTGAGATGTTTGTTGGTGTAGGTGCCAGTCGTGTCCGTGATCTGTTTGAAAATGCGAAAAAAGTTGCACCATCAATCATCTTTATTGATGAGATTGATGCGGTTGGTCGTAAGCGTGGCTCAGGAATGGGTGGCGGAAATGACGAACGTGAGCAAACATTGAATCAAATGTTAGTTGAGATGGATGGCTTCTCCGGTACTGAAGGGGTTATTGTTATGGCAGCAACTAACCGTTCTGATGTCTTAGATCCCGCCCTCCTGCGGCCAGGTCGGTTCGACCGTAAAATCTTGGTTGGTCGTCCTGATGTTAAGGGACGTGAGGCGATTCTTAAGGTGCATGCAAAAAACAAGCCTTTGGATAGTGATGTTGATTTGAAGGAAGTTGCTAAGCAAACACCTGGTTTTGTGGGTGCTGACTTGGAGAACTTGTTGAATGAGGCTGCTCTTTTAGCTGCTCGACAGGATCACACAACGATTAATGCTAGTGACGTTGATGAAGCTGAAGATCGGGTCATTGCTGGACCAGCAAAGAAGGATCGGGTTGTTTCAGCTAAGGAACGTGAAGTGGTTGCTTATCATGAGGCTGGTCATGCCATTGTTGGCTTAGTCCTCAATGACGCCCGGGTTGTTCATAAGGTGACGATTGTACCGCGTGGTCGGGCAGGTGGATATGCCATTATGCTACCACGTGAAGATCAAATGTTGATGTCAAAGTCGGATGCCAAGGATCAAATTGCTGGTTTGATGGGTGGCCGTGCGGCTGAGATGTATATGTGGGAACAACAATCTTCTGGGGCTTCTAATGACTTTGAGCAAGCAACGCAAATCGCGCGTTCGATGGTGACACAGTATGGAATGTCAGAAAAGTTGGGTATGGTTGAACTAG---AAAATGCCAATACAGCTTACATGGGAC------GCGATGGTT---TAACTTACTCAGAAAAGACGGCTGCACTGATTGATGATGAGGTGCGAAAGTTAACTTCTGAAGGTTATAACACAGCGATTTCAATTATTGCTCAATATCATGATAAGCATGAAGCTATTGCTAAGGCCTTATTAGAATATGAGACTTTGGATGAGAAGCAGATCTTAAGCTTGTTTGAAACTGGGCATATGCCAG------CA---GGGACTACCTCTACACATGATGATGCCAAG---CCAATGTCATATGAGGAGGCTAAGCAAGCGGCAAACCAAAAACTCACAAGTGA---------GGAAAAGGATGCTGTTGCTGATCACTCAAAGGCTGAAGTCTTGGAGCCAGA---------TGATAGTGCACTTGATCCAGACAGTGAAAACGGGCCTGATCAAGTATAGATGAAGAAGACCAAGATTGTTTCAACGCTTGGACCAGCCAGCTCTGATGTAGAGACGATTACAAAGATAATCGAATCTGGTGCAAATGTTGTCCGTTTCAATTTTTCACATGGTGATCATGAGGAACATTTGGGACGAATGAATGCAGTTCGTGAGGCCGAGAAGGCAGCTGGCAAGAAAGTTGGTTTCTTGCTGGATACCAAGGGTGCTGAGATTCGTACCACTGTACAAGA------GCCTGGTAAGATTGAATTTAACATTGGTGATGTTGTTCGTATTTCAATGGATTCTTCTATTGAAGGTACGAAGGAGAAGATTGCTGTAACTTATCCTGGTTTGTTTGATGATGTTCATGTTGGTGGTCATGTCTTGTTTGATGATGGTAAGCTTGACATGGTCATCACTGAAAAAGATGATGCAAACAAGGAATTGGTAACTGAAGTACAAAACCACGGTATCTTGGGATCACGTAAGGGTGTTAACGCCCCAGGTGTTGCAATTAACCTACCTGGTATTACTGAAAAGGATGCTGATGATATCCGTTTCGGTTTGAAGAATGGTATTCAATACATTGCTGCATCATTTGTTCGTAAGGCTGCTGACGTACTTGAAATTCGTGAATTGTTAACTGAATCACATCACGAAGAAGTTATGATTTTCCCAAAGATTGAATCACAAGAGGGAATTGATAACTTTGATGAGATTTTGGAAGTTTCTGATGGACTAATGATTGCTCGTGGAGACATGGGTGTTGAAATTCCAGCAGAAAATGTTCCTTTGGTACAAAAGAACTTGATTCGTCGCTTAAATGCAGCTGCTAAGCCAGTTATTACAGCTACGGATATGCTTGATTCAATGCAAGAGAATCCTCGTCCAACACGTGCGGAGGCGTCTGACGTTGCGAACGCTGTGTTTGATGGTACTGATGCAACGATGCTATCAGGTGAATCTGCTAATGGTGCTTACCCAGTTGAAGCTGTTGCCACTATGGCTCGTATTGACGAAAAGGCAGAAACTTCATTGGCAATGAATGGTCATCATGATGATGATCACTTTGATACAACTGACGTC---ACTGAGTCAGTCGCATCAGCTGTTGCGAACGCAGCTGGTAACTTGGATATTAAGGCAATTGTTGCTGCAACTAATTCAGGTTACACGGCAAAGATGATTTCAAAGTATCATCCAAATGCTGATATTTTGGCAATCACCTTTACAGAAGGTGTACAACGTATGTTGAACATTTTCTGGGGTGTACAACCAACAATTGCTGAACCAGTGGGTGACACTGATGCAATGATTGAGTTGGCAAAGCGCGAAGCTGTTAAAAACGGTGTTGCAAGTAAGGGTGATACAATCATCGTTACTGCAGGTATCCCTGTAACAACTTCAGGTACGACTAATTTGATGACAATTGTTACAATTGACTAAATGGCAGTTGATGCAATTACTGGAAAGCGTACTCGCTTTGGTAACCAACGTTCACACGCCCTTAACTCAAGTCGTCGTAGCTGGAAGCCAAATTTGCAAAAGGTAACCGTTAAGATTAACGGTTCTGCACCAAAGAAGGTTTACTTGTCAGCTCGTACTTTGAAGGCTGGATTGAAGAACGGTTCAATCGAACGTGTTTAAATGGCATTTGAAGGCTTAACAGATCGCCTGCAAAAGGCATTAACGGGATTAAAACGCAAGGGTAAAGTGACAGAAGCCGATTTACGGGATAGCTTACGCGAAATTCGACTAGCACTGCTTGATGCCGATGTTAATTACACAGTTGTTAAGGAATTTATTCGTAATGTACGAGATAAGGCCAATGGGGCCAAGGTCCTTGAAGGTTTGAACCCAGCCCAACAAATTGTCTCGATTGTTAATGATGAGATGGTAGCCATGATGGGTGAAGAGGCAGTCTCACTTAACAAGGCCCCTAAGATTCCAACTGTTATTATGATGGTTGGTTTGCAGGGAGCTGGAAAGACCACGACGGCTGGAAAATTAGCCAAAAAATTAAAGGATGAGCAGGATGCTAGACCTTTGATGATTGCAGCTGACGTTTACCGACCCGCGGCTATTGAACAATTAAAGACGTTGGGCGCACAGATTGATGTACCCGTCTTTGATCAAGGGGTAGATGTCGACCCACGTGAAATTGTGCGTGCCGGGATGGCGTTAGCCCGTGAGCAAAAAAACGATTATGTTTTCATTGATGCGGCCGGACGTTTACAAATTGATGAAGCCCTTATGCAAGAGTTGGCTGATATTAAAGCAATTGCTCAGCCGGATGAAATTATGTTAGTTGTGGATGCCATGACGGGGCAAAACGCAACGGAAACAGCGCAAGGATTCAACGAACGTTTAGGCTTAACCGGGATTACCTTAACGAAGTTAGATGGGGACACCAGAGGTGGGGCAGCCCTTTCCATTCGGGCTGTTACCGGCACTCCAATTAAGTTTGTCGGGCAAGGCGAAAAGTTGACTGATTTGGATGTTTTTTATCCAGATCGGATGGCTAGCCGAATTTTGGGGATGGGGGATATTCTGACCCTCATTGAAAAGACGCAAAAAGAGTATGATGAAAAACAAGCCCAGGCGACGATGGAGAAAATGAAGGAAAATAGTTTTGACTTCAATGATTTCCTGACACAAATGGAGCAGGTCCAAAATATGGGGCCCATGGAAGATTTGATTAAAATGATCCCAGGGATGGCCAATAATCCGGCCCTTAAAAACGTTAAGATTGATCCAAAAGATATGGCCCATTTAAAGGCCATTGTGTATTCGATGACACCTGCTGAACGGGAGAATCCTGATTTACTAACCCCATCGCGACGTCGTCGATTGGCAGCTGGTGCTGGGCGTCCGATTGTTGAAGTTAATCGGATGATTAAGCAGTTTAACGAGATGAAGAAAATGATGAGTTCAGTCTTAAATGGTAATATGGCTGGCATGGAACAAATGATGGGCGCCATGGGCATGGGCGGT---------------------------------CAAGGTGCTGGTTCAGGTATGCAAGGTAAGATGGCTAACTTTGCCATGAAACAAATGGCCCGCCGGGTTAAAAAGAGT---AAGCGTAAGCGCCGCAAATAAATGGCTACGAAGATTCGTTTGAAGCGTATGGGTTCAAAGAAGCGCCCATTTTACCGGATTGTGATTGCTGACTCACGTGCACCACGTGATGGTCGGTTTATTGAAACGGTGGGAACTTACAACCCATTGCTTAACCCTGCTCAAGTTACCTTGGACGAAGAGGCAATTTTGAACTGGTTGAACACTGGTGCTCAACCTTCTGATACAGTAAAGAACTTGTTGTCTGATGCTGGTATCATGAAGAAGTACCACGAAGCAAAGTACAGCAAGTAAATGCGTCAAAATGCTTTGTTGGAAAAGTTAACTGCAGATCAACTACGTACGGACTTGCCTGAATTCCGTGCAGGAGATACTGTTCGTGTACACGCCCGTATCGTCGAAGGAACACGTGAACGTGTTCAATTGTTCGAAGGGGTTGTTATCAAGCGTCAAGGTACTGGTATCCAAGCTACGTACACTGTTCGTAAGATTTCAAGTGGTGTTGGTGTGGAACGTACATTCCCACTACACTCACCACGTGTAGATAAGATTGAAGTAGTACGTTACGGTCGCGTTCGTCGTGCCAAGTTGTACTACCTACGTGCATTGCACGGTAAGGCTGCTCGTATTCCTGAAGCACGCC------------------------------------------------------------------------------------------------GTTAAATGGTGATTATCACAGCTGGTATGATCGGTGTTGGAAAAACAACACTAACTGATTTGATTGCAAAACATCTTAACACGCAGGCTTTTTTTGAACCTGTTGGTGAAAATCCCGTGTTACCCCTTTATTATGCAGATCCCAAGCAATATGGATTTCTGTTACAAATTTACTTTTTAAACAAGCGTTTTGCCATGATAAAAAAGGCTTTATCTGACGACAATAACGTATTGGATCGATCAATCTATGAAGATGCTTTGTTCACACAAGAAAATCATCGTGAAGGAAACATTTCTGATGCCGAGTTAAAAGTTTACATGACTTTGTTAGACAATATGATGTCTGAAATTCAAACAATGCAAAAAGGCCGACCTGATTTAATGGTCTTTGCTAATGCAGACTTTGATACAATCCTATATCGTATTAAAAAACGTGGTCGTGACTATGAGCAATTTGAAGATAATGATGAACTACGTCAATATTACTTTAAAATGTGGTCAGCTTATCAAAAATGGTATAAAGATTACGATGCATCACCAAAAATGACCATTGATCTACAAAAATATGATTTGGAGGATGAGGCTAGTCGTAAAATCGTATTACAACAAATCGACGATCGTCTAGCAGCTTTATCTG---------AATAAATGACTATGACTGTTGTTCGTAAGAATGAGTCACTAGATGATGCACTCCGTCGCTTCAAGCGTGGAGTCTCAAAGGATGGTACTCTTCAAGAATACCGTAAGCGTGAGTTCTACATTAAGCCATCAGTTCAACGTAAGTTGAAGGCTGAAGCTGCTCGTAAGCGCAAGAACAAGAAGGGACGTTAAATGAGCACAAAAATGAGTGTCCAAGATATTATTTTAACGCTTCAAACATTCTGGGCGAAGCAAGGTGCCATGTTAATGGAAGCCTACGATACTGAAAAGGGAGCTGGGACTATGAGCCCATACACGTTCTTACGTGCGAATGGACCAGAACCTTGGAATGCTGCCTATGTTGAACCATCACGTCGTCCAGCGGATGGACGTTATGGAGACAACCCTAATCGTTTGTACCAACACCACCAATTCCAAGTGGTTATGAAGCCATCTCCTGATAACATTCAAGAACTATACCTAGAATCATTGGAAGCATTGGGAATTGATCCACTTGCTCACGATATTCGTTTCGTTGAAGATAACTGGGAAAACCCATCAATGGGTGCGGCTGGAATCGGTTGGGAAATCTGGTTAGACGGAATGGAAGTGACGCAATTTACGTACTTCCAACAAGTTGGGGGAATCCCAGTTGATGCCGTTACATCAGAAATCACATACGGTTTGGAGCGTTTGGCGTCATACATTCAAGACGTACCAACTGTTTACGATCTAGAATGGGGAAATGGTGTTCTTTACGGTGACATCTTTAAGGAACCAGAATTCGAACACTCAACATACTCATTTGATACATCTGATGCAGAGATGTTATTGCGTCACTTCAATGAATACGAAGTTGAAGCAAAGCGTGCATTGGAAGCTGGTTTAGTACACCCCGCCTATGACTACATTCTAAAGGCATCACACACATTTAACTTGTTAGATGCACGTGGAACGGTATCTGTTACAGAACGTGCGAAGTACTTGAGCCGTATCCGTAACATGGCTCGTATGGTGGCTAAGGCCTTTATCGCTGAACGTAAGAAGCTTGGTTTCCCTCTTTTGAAGGACGAAGCATTGCGTGAAAAGTACTTACCAACGCAAGAAGAGGAGGCCAAGTAA-------------------ATGAAAGGTGGATATCCAACAATGGCTATTTCTGCAGAACGCAAGAATGAAATCATCAATGAGTTCGCTCGTCACGAAGGTGATACTGGTTCAGTTGAAGTTCAAGTTGCAGTGTTAACTGCTGACATCAACGAATTGAACGGACATATGTCAGAGCACAACCATGACTTTCACTCACAACGTGGCTTGATGAAGAAAATCGGTCACCGTCGTAACTTATTACGTTACCTACGTAACAAAGATGTACAACGCTACCGTGAGTTGATCCAAAAGCTTGGTTTGCGTCGTTAAATGCCAATTATTGAGTCATCAATCCAACGTGCCCGTTTGAATAAGGTACAACGCGAGCGAAACGTTCACCAATTAAGT---ACTTACCGTACTAGTGTGAAAAAGTTCCGTAAGGCTGTTGCTACTGGTGCTGACAACTTGGATGAGTTGTTTGCTGCAGCAACTTCAGCTATTGATCGCGCTGCCTCAAAGGGTTTGATTTCTAAAAACAAGGCTGCTCGTGACAAGTCACGTTTGGCTGCTTTGTTGAATGATAAGTAATTGGCTAAAGAAAATTTTGAGCGCACTAAGCCTCACGTAAACATTGGAACTATCGGTCACGTTGACCACGGTAAGACTACTCTTACTGCTGCAATCTCTAAGGTATTGGCCGACAAGGGATTGGCACAACAACAAGACTTTGCTGCTATCGACGCTGCTCCTGAAGAACGTGAACGTGGTATCACGATCAACACTTCACACATCGAATACGAAACTGAAGCTCGTCACTACGCGCACATCGACGCGCCTGGTCACGCGGACTACGTTAAGAACATGATCACTGGAGCCGCTCAAATGGACGGTGCCATCTTGGTTGTTGCCGCTACTGACGGTCCTATGCCACAAACACGTGAACACATCTTGTTGGCACGTCAAGTTGGTGTTGACTACCTAGTTGTCTTCTTGAACAAGACTGACTTGGTGGACGACGAAGAATTGGTTGAATTGGTTGAAATGGAAGTTCGTGAACTGTTGTCAGAATACGATTTCCCAGGGGATGATATTCCTGTACTTCACGGTTCAGCTTTGAAGGCCTTGGAAGGTGACGCAGCTAACGTTGCAGTTATCGAAAACTTGATGGACACAGTTGACGAATACGTGCCAACTCCAGATCGTGAAACTGACAAGCCATTCTTGATGCCTGTCGAAGACGTATTCACAATCACTGGTCGTGGAACTGTTGCTTCAGGACGTATCGACCGTGGAACAATCAACTTGAACGACGAAGTCGAAATCGTTGGTTTGCACGAAGATGTTCGTAAGACTGTTGTTACTGGTATCGAAATGTTCCGTAAGTCAATGGAACAAGGACAAGCTGGAGACAACGTTGGAGCATTGCTACGTGGTGTTGACCGTTCAGAAATCGAACGTGGACAAGTTTTGGCAAAGCCTGGATCAATCCAAACTCACAAGAAGTTCTTGGGTGAAGTCTACGTATTGTCAAAGGAAGAAGGAGGTCGTCACACACCATTCTTCACTAACTACCGTCCACAATTCTACTTCCACACTACAGACGTTACTGGTGTTGTTCAATTGCCAGAAGGTGTAGAAATGGTTATGCCTGGAGATAACGTGACATTCGACGTTGAATTGATCGCTCCTGTTGCCATTGAAAAGGGATTGAAGTTTACTGTTCGTGAAGGTGGCCGTACTGTTGGTGCCGGAACTGTTTCAGAAGTCTTGGACTAAATGACCAAGCGAATTTTTGAATTAGCAAAAGAATTGAATGTTCCATCAAAGGAATTGGTCGCTACGGCTAAAGCTGCTGGAATTGAAGTTAAGTCGCACATGTCAACGGTAGACGCTGACCAAGAAGCGGCTTTA--------CGTCAAAAGAAACAA------CCGGCATCAAAAGAAGCAACTA---------AGTCAACCCAAAATGCAGCTAAGCCTGCT------------------------------AATCATAAAAAAGAGGTTCAACCGGTGGAAAAAAAGT------------------CAGCTGAGAAT------------CAAAAACCAAAAG--AACAAGAAAATAACAA--TCAACCAGCTAAAGCAGCCAAACCTGCTGTTAAAAAAGTTG---------TCGTAGCACAAAAAAG--TCAAGGTAATCA------ACGCAACAACCGTAATAATAATGGTGGTTGGAGTGATCGC------------------------CGTGGTAATAATAACGGTAATCGCCGTGGTAAGCGTAATAATAACCGTAAT------CGCAAC---AATAATAATGCTAATCGTCCAGCACCAACTGTTCGTAAAGACCAGCCTTTACCAGAAACTTTGGTTTATTCAGTTGGGATGAATGTTCAAGATATTGCTAAGTTGATTCATCGTGATGCAACAGAAATTATCAAGAAGTTGTTTATGCTCGGTGTAATGGTCAACCAAAATCAATCTTTGGATGCTGATACAATTGAAATTTTGGCTGCGGATTATGGAATTAATGCTGAGCCAAAAGTTGAAGTTGACATTACTGATTTGGACCAATTCTTTGAAGCTGAGCCAGAAAATAGTGATGATTTAGAGCCACGAGCACCCGTTGTTACTATCATGGGACACGTCGATCATGGAAAGACAACTTTGTTGGACTATCTTCGAAACTCACACATTACAGAAGGCGAAGCTGGTGGAATTACCCAACATATTGGAGCTTACCAAGTTAAATTAGATGG---ACGAGTTATAACTTTCTTGGATACTCCTGGTCACGCGGCCTTTACGGCAATGCGTGCACGTGGAGCTGATATCACCGATATTACGATCTTAGTTGTTGCGGCTGATGACGGTGTGATGCCACAAACAATTGAAGCCATCAATCACGCTAAGGCAGCTAACGCACCAATTATCGTAGCAGTTAATAAGATTGATAAGCCTGGGGCTAATCCTGAAAATGTTATTAATCAATTAATGCAATACGAATTGATTCCAGAAGAATATGGTGGAGATACCATTTTCGTTAATATTTCAGCTAAGTTTGGTCAAAATATTGATGAATTATTGGAAATGATCTTGTTGCAAGCTGACGTTTTGGATTTGCATGCTAATCCTAATCAACGTGCGGCTGGTTCAGTTATTGAAGCACGTTTGGATAAGGGACGTGGAGCAACTGCTACGGTCTTAGTACAACAAGGGACAATGCACGTTGGTGATCCAATTGTTGTTGGGAATACCTTTGGTAAAGTTCGTACGATGACTAATGATCGTGGTCGTCGAATTAAAGAGGCTACACCATCAACTCCAGTTGAAATTACTGGATTAAATGATGTACCATCAGCAGGAGATCGTTTCGTGGTCTTTGAAGATGAAAAGACAGCTCGTGCAGCTGGTGAAGAACGAGCAAAGCGTGCTTTGCTTTTGGATCGTAAGCGTAATAATGTTGTTTCAGTGGCCGACCTCTTTGATAAGATGGCTGAAAATGAAATGAAGTCTGTTCCTGTTATCATCAAGGCCGATGTACAAGGATCAGTGGAAGCATTAGCTGGTTCATTGAAGAAGATCGATGTTGAAGGCGTTAAGGTTGATATTATCCACACTGCTGTTGGGGCAATTAATGAATCTGATATTACTTTGGCTGAAGCATCTGGGGCAATCATTGTCGGATTTAACGTTCGACCAACACCACAAGCAAAGATGCAATCTGAATCTAATTCAGTTGATATCCGTTTGCACTCTGTTATTTATAACGCTATTGATGAAATCGAAGCTGCTATGAAGGGTCAATTGGAACCAGTCTTTGAAGAACAAGTAATTGGAACGGCTCAAATTCTTGAACTATTCCGTGTTTCAAAGGTTGGAACAATTGCTGGTTCAATGATGATGAGTGGAAAAATAACGCGGGATTCAAGCGTACGTTTAATCCGTGATGGAATTGTGATTTTTGATGGTAAAATTGGTTCATTACGTCGTGGTAAAGATGACGTTAAGGAAGTTAAGAATGGAACTGACTTTGGAATGACCATTGAAAATTATAATGATGAAAAAGTTGGCGATGAAGTTGAAGTTTATCAAATGGTCGAAGTTAAGCCGAAGTAATTGGCAAAACGTGAAAATCTTCGTAATATTGCAATCATCGCCCACGTTGACCATGGTAAGACAACCTTAGTTAACGAAATGTTGAAGCAATCTGATACTTTGGATATGCGAACAGAACTTGGTGATCGGGCTTTGGACACCAATGACATCGAAAAAGAACGTGGTATCACGATTTTAGCCAAGAATACCGCCGTTCATGTCGGTGATAAGCAAATCAACATCCTAGACACCCCTGGTCACGCCGACTTTGGTGGTGAAGTTGAACGAATCATGGGCATGGTTGACGGTGTACTTTTGGTGGTTGACGCCTTTGAAGGAACTATGCCTCAAACACGTTTCGTGCTTAAGAAGGCTTTCGAACAAAACTTGACGCCCATCGTGGTTGTTAACAAGGTCGATCGTCCAGGTGCCCGACCAGAAGAAGTGGTTGATGAAGTTTTGGATTTGTTCATTGAATTGGGAGCCGATGAGGATCAACTGGACTTCCCAGTGATTTATGCTTCAGCCATGAATGGAACGTCTTCATATGATCCTGATATTCAAACGCAAGAGCATACGATGACACCAATCTTTGACACTGTCTTTAAGACTATTCCTGCTCCTGAAGATACTTCAGACAAGCCTCTTCAATTCCAAGTGGCCTTACTTGACTATAATGACTTCGTTGGTCGAATTGGAATTGGGCGTGTCTTTAATGGTAAAATCAAGATTGGTGATCAAGTTTCGGTTATGAAACTTGATGGCTCACAACATAATTTCCGAGTAACAAAGTTATTTGGTTACTTGGGCTTGGACCGGGTTGATATTCAAGAAGCTGAAGCTGGTGATTTGATTGCTGTTTCTGGTATGGATGAAATTTCAGTGGGTGAAACCGTTGTTTCACCTGACCATCCAGAGGCTTTGCCTATCTTACGCATCGATGAACCAACCTTGCAGATGACTTTCCGGACAAACGATTCACCCTTTGCTGGTCGTGAAGGTAAGTTTGTTACGGCCCGCCAATTAGAAGACCGTTTGATGCGTGAATTGCATACTGATGTTTCTTTGCGGGTTGAATCAACGGA---TGAGGCCGGCGCTTGGCTAGTATCTGGTCGTGGTGAGTTGCATTTGTCAATTTTGATTGAAAACTTGCGCCGTGAAGGATTTGAGTTGCAAGTATCACGTCCAGAAGTTATTTTCCGGAATATTGATGGTGTTGATTCAGAGCCTTTCGAAGCTGTGCAAATTGATACCCCAGATGAGTATACTGGTTCAGTTATTGATTCATTGGCTCAACGTAAGGGTGAGATGCAAAACATGGAGTCAACGGGTAATGGTACTACCCGTTTAGAGTTCTTAGTGCCATCACGGGGCTTGATCGGATATGCAACTGAATTCCTTTCATTAACGCGTGGTTATGGTATTTACAACCATACCTTCGAAAAGTACGCGCCTGTTGTCAAGAACTGGGAGCCTGGCCGTCGTAATGGTGCTTTGGTTTCCATTAATCAAGGTGCTACTACCACCTACGCCATTATGGGTGTTGAAGATCGTGGTACGATGTTTGTACATCCTGGTACCGAGGTTTATGAAGGAATGGTTGTTGGTATGAATAGCCGTGACAATGACATTTCAGTCAACGTTACCAAGGCTAAGAATATGACTAACGTGCGTTCTTCAAATAAAGACCAAACTGCTTCAATTAAGACACCACGGGATATGACTCTTGAAGAGTCATTAGAGTTCTTAAATGAAGATGAGTATGCGGAAGTAACACCAGAGAATGTGCGTATTCGTAAGCAAATTTTGAATACAAGTGAACGTGAAAAGGCTGCTAAGCGGCGTAAGGCATCACGTCAAGGATAAATGCCTAAAAAAGTAGAGCA---AACTGATGTAGATTTTGATCAAAAAGGTTTTGACAAAGCGATTAAGGATCTTGTAAAAGAATACAAAAAATCAACGACAATTAAAGAAGATGAATTGCATGAAACATTGGTTAAACGTTGGAATTTAAATGCTAACCAAATTGATGAACTATATGATAAGGTCGAAGCAGCTGGGATTGCCATTGTTGATGAACAAGGTGAACCAGCTATGCGTGCTTTGAATAATAAAAAGACGGCTTTAAGTGAAAAAGAATTAAAGCAAGCAGCTGAAGCACCATCTGGGATTAAAATTAATGATCCTGTACGTATGTATTTAAAAGAGATTGGCCGTGTTAGCTTATTGACAGGTCCAGAAGAAGTTGCATTGGCCGAACGTATTGAAGAGGGTGATGCATCTGCTAAGCAAGAATTGGCTGAGGCTAATTTGCGTTTGGTGGTTTCAATTGCAAAACGTTATGTTGGTCGTGGAATGCAATTCTTGGATTTGATTCAAGAAGGAAATATGGGCTTGATGAAGGCAGTTGAGAAGTTCGATTACCGTAAGGGGTTCAAATTTTCAACTTATGCCACATGGTGGATTCGTCAAGCGATCACTCGCGCAATTGCCGACCAAGCTCGTACAATTAGAATTCCAGTGCATATGGTGGAAACGATTAATAAATTAATCCGAATCCAACGATCATTGCTTTCTGATTTGGGACGAGAACCAACTCCTGAGGAAATTGGGGCTGAGATGGATATTGCGACAGAAAAAGTTCGTGATATTCTTAAAATTGCGCAAGAACCAGTTTCCTTAGAAACGCCAATTGGTGAAGAAGATGATTCACATCTAGGTGATTTCATTGAAGACAATGAAGCTGTTTCACCAGCTGATTCCGCCGCATATCAAATGTTGAAGGAACAGCTAGAATCAGTACTAGATACTCTAACTGATCGTGAAGAGAACGTCTTACGTTTGCGCTTTGGATTAGAAGATGGCCGGACTCGAACATTAGAAGAAGTTGGTAAAGTCTTTGGTGTGACGCGAGAACGAATTCGTCAAATCGAAGCCAAGGCGCTTCGGAAACTTCGCCATCCAACGCGTTCAAAGCAATTACGTGATTTCTTGGACTAAATGACCAATAACGTATTGATTATTGAAGATGAAGATAACTTGGCACGCTTTGTAGAATTAGAACTACAACATGAAGGGTATGCCACGCAAATCAAAGACAATGGCCGCAGCGGGTTGGATGAAGCTCTTGCGAATAACTATGATTTAATCTTGCTCGATTTGATGTTACCTGAACTAAGTGGGCTTGAGGTAGCACGTCGACTTCGTGAAGTGAAAAACACACCAATTATTATGATGACCGCACGTGATTCTGTATTGGATCGTGTATCTGGTCTAGACTATGGGGCAGATGATTATGTTGTTAAGCCATTTGCCATTGAAGAATTATTGGCGCGTTCACGTGCATTACTACGTCGAATTGATATTGAGACGGTTGAACATGGTACAACTAAGAGCGTTGTGACATACCGTGACTTAACAATTGAAAAAGAAAATCGTATTGTTCGTCGTGGCGATGAAATTATTAACTTAACAAAACGCGAATATGAACTGTTGTTGATTTTGATGGAGAATGTCAACGTTGTACAATCACGGGAAGAATTACTAAAGAATGTTTGGGGCTACGATGCTGATATTGAAACAAATGTCGTCGATGTTTACATTCGTTACTTGCGTAATAAGATTGATCAACCAGGCGCTGGACAAGTGTCTTACATTCAAACAGTTCGTGGGACTGGGTATGTTATGCGTCAGTAGATGCAAACACCAACAAAAGAACAAAACTTTGACTTAGTCTCAAAGTATGAACCCACTGGAGATCAACCAGCTGCGATTAATCAATTATCGTTAGGCTTAGATGAACATGTGAAAGAACAAATTTTGTTGGGTGCAACGGGAACCGGAAAAACATTTACGATTTCAAATGTGATCGCCAATGCCAATAAGCCGGTTTTGGTGTTATCACACAATAAAACCTTGGCGGGTCAACTCTATAGTGAATTCAAAGAATTCTTCCCGAATAATGCGGTGGAATACTTTGTGTCTTACTATGACTATTACCAACCAGAGGCGTATGTACCATCATCAGATACGTATATTGAAAAAGACTCATCTATTAATGATGAAATCGACAAGTTGCGTAATGCCGCAACGGCATCGCTATTGTCTCGTAATGACACAATTGTGGTGGCGTCTGTGTCATCTGTCTTTGGGTTGGGTAGCCCAGAACAATATCGTGATCATGTGATTAATCTACGTGTTGGTGAAGAACTCGATCGCAATGACTTGATGCGTAAGCTAGTCGAGATTCAATTCCAACGTAATGACATTGATTTTCAACGTGGTCGTTTCCGTGTACGTGGTGATGTGTTAGAAATTTTCCCGGCGTCTTCTGATTCACGTGCAATTCGTGTGGAATTCTTTGGGGATGAAATTGAACGCATTCGTGAGATTAATGCACTAACGGGGGAAATCGCCTTAGAAACAGATTTCGTGACGATTTATCCAGCGACGCATTTCATGACTAATGATGATATTCGATCACGGGCCGTGAAGACGATTCAAGCGGAATTGGATGAACAATTAAAGAAGTTTGAAGACGAAGGTAAGTTGCTGGAAGCACAACGTTTAAAGCAACGTACTGAGTATGACTTGGAAATGATTCAAGAAATGGGCTTCACTAATGGGATTGAAAATTATTCACGCCATATGGATGGTCGTGTCCCAGGAGAACCACCATTTACCTTACTTGATTTCTTCCCAGAAGATTTCTTAATTGTGGTCGATGAGTCTCACGTGACAATGCCACAAATTCGGGGGATGTACAAAGGTGACCGCGCACGTAAAGAAACATTGATTGATTATGGTTTCCGTTTGCCAAGTGCTTTGGATAACCGTCCGCTAAAGCTTGAAGAAGTGGAAAAGCATATCAATGAGATTATTTATATGTCAGCGACACCAGGTGATTACGAATTAGAACATGTCCGACCAGAGCACATTGCGCAACAAATTATCCGACCAACTGGTTTGTTGGATCCAACGATTGAAGTGCGACCAGTGATGGGCCAAATTGATGATCTGTTGGGTGAAATCAATGAACGTGCCGCTCGCGATGAACGTGTGTTCGTCACAACACTGACGAAGAAAATGGCAGAAGACTTGACCGACTACTTAGAGGACGTCGGAGTAAAAGTAAAGTATCTGCATTCTGATATCAAAACATTGGAACGAACAGAAATCATCCGTGATTTACGTTTAGGTAAATTTGATGTGCTAATTGGGATTAATCTGTTACGTGAGGGAATTGACGTACCCGAAGTATCTTTGGTTGCGATTTTGGATGCAGACAAAGAAGGCTTTTTGCGTAATGAACGTTCTTTGATTCAGACGATTGGACGTGCCGCCCGTAATGCGAATGGGCATGTGTTAATGTACGCTGATAAAACGACGCGTTCAATGCAAGCCGCCATCGACGAAACGCAACGTCGTCGTGAAATTCAAATGGCTTATAATACGGAGCATGGGATTACGCCACAAACGATTATTAAGCCAATCCGTGAAAATATCCAAGTTTCACGAGAAGCTGATGCCGG---TCAAAAGACGGAAAGCTTTACCCAAGTTGCTTTCCAAGATATGGCTAAAGCCGATCAAGAAGAAACAGTGGCTAACTTGGAAGAACAAATGCGTGCCGCCGCAAAGCGTCTTGATTTTGAAGAAGCCGCTAATTTGCGTGACACAGTCATGGAACTACGCGTTCAAATGGGCAAGTAGATGGATACAATTCGATTAGAGGATGTCAAAAACTACGTGGGGCAGGAAGTTAGAATTGGGGCTTGGTTACGTAATAAACGTGGCTCAGGTAAACTACAATTTCTACAATTGCGTGATGGAACGGCTTTTATGCAAGCCGTTGTAGTTAAGGCTGAAGTGGGTGACGAAATTTTTGCCAAAGCTAAAGAGTTAAAGCAAGAAACAAGTATGTACTTAGTTGGAACTATTAAAGAAGATGCTCGTTCTGATTTTGGATACGAAATGGATGTCAAGGATTTGGTAGTAGTTGGTGCTTCTGAAGATTATCCAATTACTCCTAAAGAACATGGAACAGATTTCTTGATGGATCGTCGTCATCTATATCTTCGTCACATCCAACCGTTTGCTGTGTTGCGTATCCGAAATACTATGATTGCAGCAACTTATGAATTTTTCAATAAAGAAGGGTTCATCAAAGTCGATGCACCGTTCTTAACTGGTTCAGCACCTGAGGGAACGACTGAATTATTCTCTACAGAGTATTTTGATACAGAAGCATATTTATCACAGACTGGTCAATTATATGCTGAAGCGGGAGCTATGGCGTTTGGAAAGGTCTTTACTTTTGGTCCAACTTTCCGAGCAGAAAAGTCAAAAACACGCCGTCATTTGACTGAATTCTGGATGATTGAACCAGAAATGGCTTGGATGGATCAAGATGCATCCTTAGAAATACAAGAGCGTTATATTGCTTATCTAATTAATTCTGTCTTAGAACGTAATTCATATGAATTAGACCTTTTGGGACGCGACAAGGAGCTATTAGCTTCGTATACGAAGTTGCCATATCCACGGGTTTCATATGATGATGCTATTAAGTTGCTACAAGAAAATGACTTTGATGTCGAATGGGGTGTAGATTTCGGTTCACCAGAAGAAACATTCTTGGCTAATCATTTTGCTAGTCCGGTCTTTATTACTAATTTCCCAAAGAAGATCAAGGCTTTCTATATGAAACGCCATCCAACACGGGATGATGTGGTTATTTCAGCAGACTTATTAGCACCTGAAGGTTATGGTGAAATTATTGGTGGTTCTGAGCGTGATACTGATTATGATTACTTAGCTCAACGTATTGAAGAGCAGGGACTTGATATGGATGAATATGCTTGGTATCTAGATCTTCGTAAATACGGTTCAGTTCCACATTCTGGATTTGGACTTGGCTTGGAACGAGCTGTTACTTGGATCACGGGTGAAGAACATATTCGTGAAGCAATTCCATTCCCAAGAACTATGACGCGTTTGCGCCCATAGATGGCTAAGAAGTCAAAGATCGCAAAAGAATTGAAGATCGAAGCAACTATCGAAAAGTACGCTGCAAAGCGTGCTGAATTGAAGGCTGCTGGAGATTACGTAGGACTTTCAAAGTTGCCACGTAACGCATCACCAGTTCGTGCACACAACCGCGACAAGATCGACGGACGTCCACACGCATACATGCGTCAATTTGGAATGTCTCGTTTGAACTTCCGTGACTTGGCACACAAGGGTCAAATCCCTGGTGTTAAGAAGGCTTCTTGGTAAATGCGCATTAACATTATATTGGAAGCCGCCGAAACTGGTGAGCGTATCTACCTTACTTCGAAGAATCGTCGTAACACACCAGACCGCTTGGAGTTGAAGAAGTATTCACCAAAGCTACGTCGCGTTACTACATTCAAGGAGGTAAAGTAAATGGCCTACCCAGTTGTAGCAATTGTAGGACGCCCTAACGTTGGTAAATCAACGATTTTTAATCGAATTGCGGGTGATAGAATCTCGATTGTTGAAGATACACCCGGTGTGACTCGTGATCGGATATATACACGCGCTGAATGGTTGACTCATGAGTTCCGGTTAATTGATACTGGTGGAATTGAAATGAGTGACGAACCATTCATGAGTGAAATTAAGCAACAAGCCGAAATAGCAATGGATGAAGCTGATGTAATCGTCTTTATGGTTTCTGGTCGTGAAGGCCTAGCTGAAGCAGATGAGCAAGTTGCTAAAATGCTTTATAAGACTAATAAACCAGTTGTTTTGGCGGTTAATAAAGTTGATAATTTTGAAATGCGTAGTGAAATTTTTGATTTTTATGCGCTTGGATTTGGTGAACCATTCCCAATCTCTGGTTCGCATGGAACTGGATTAGGTGATTTACTTGATGAAATCATAAGTAAATTCCCAACTGATGCAGGAGTTCCAGATGATGATACTATTCGATTCTCGTTTATTGGGCGACCAAATGTTGGAAAGTCTTCATTAGTGAACGCTTTGCTAGGAGAAGAACGAGTAATTGTTTCAGATATAGCGGGAACGACTCGTGATGCAATTGATACTAAATTCGTCACTGATAGCGGTGACCAATTTACAATGGTTGACACGGCTGGAATTCGTAAGCGCGGTAAAGTCTATGAGAACACTGAAAAGTATTCTGTTATGCGGGCGATGCGAGCAATTGATGATTCAAATGTCGTATTAATGGTTTTGAATGCTGAAGAAGGAATTCGGGATCAAGATAAGCACGTTGCTGGATATGCACACGAGGCTGGTAGAGCAGTAATTATCGTTGTTAACAAGTGGGATACACTTGAAAAAGATAATCACACAATGCATGAATTTGAAGAGTTGATTCGTGCAGAGTTCCAGTATTTGGCATATGCACCAATTGTCTTCGTATCAGCTAAGACTAAACAACGTTTGGACAAGTTACCTGAGATGATTAAGAAAGTTAATGAAAATCATCAACGTCGTATTCAATCTGCAACCTTAAATGAGGTGGTGATGGATGCGTTGGCCTTGAATCCGGCACCAAATCGCAATGGTAAACGATTGCGTGTTTATTACGCTACGCAAGTTTCAATTCAACCACCAACGTTTGTAGTCTTTGTGAATGATCCAGAATTGATGCACTTTTCATATGAACGATTTTTGGAAAATAAGATCAGAAAATCCTTTGATTTTGAAGGAACTCCAATTCATATTATCAAGCGAGCAAGAACATAAATGAACGAAGAGAACAACGAGCTATTGGAAGCTCTTAATAGCGTAGCCGAAGTAAAGGTTGGCGATGTGGTTAAGGGTGAAGTCTTGGCTATTGATGATAACCGTCAAATTATTGTCGGTATTGAAGGCGCTGGTGTTGAAGGTGTCATTCCTTTGCGTGAGTTAACTTCAGACCGTGATGCTGACGTTAATGATCTTGTCAAGGTTGGAGATGTTTTGGACTTGGTGGTTGTATCAACTATCGGTTCTGACAAAGAAGGTGGCTCATACCTATTGTCAAAGCGTCGCCTTGAAGCTCGTCGTGCTTGGGAGGAAGTCGCAAGCAAGTATAGCGTAGATGACATTGTTGAAGTTCCCGTAACACAAGTTGTTAAGGGTGGCTTGGTTGTTGATGTAGATGGCGTACGTGGATTCGTCCCTGCATCAATGATTGAAAACCGTTTTGTCCAAGATTTGAACCAGTACAAGGGACAAACTATTCGGGCTAAGATTATTGAAATTGATCCAGCTGAGAGTCGTTTGATCTTGTCACGTCGTGAAGTGCTTAATGAAGAGCGTAAAGAAGCTTTGGAGCGCATCTTTAACGAATTGTCAGTTGGCGATGTCGTTGAAGGTAAGGTTGCGCGGATGACTAACTTCGGTGCCTTTGTTGACCTTGGTGGTGTTGATGGATTGGTTCACGTTTCTGAAATCTCACATGAGCGTGTTTCACAACCTTCAGATGTATTGTCTGTTGGTGAAGACGTTAAGGTGAAGATTTTGGGCTTGGATCCAGAACGTGAGCGTATTTCATTGTCAATCAAGGCTACTCAACCAGGACCATGGGAGAACATTGAAGAAAATGCTCCTGAAGGTGCTGTTCTTGAGGGAACTGTTAAGCGTGTCGTAGACTTTGGTGCCTTTGTGGAAGTATTCCCAGGCGTTGAAGGTTTGGTCCACGTTTCACAAATTTCACACAAGCATGTTGATAACCCAGCCGACGTTTTGAAGGCCGGTGACAAGGTACAAGTTAAGGTTTTGGATGTTAACCCAGAACGTCAGCGTCTATCATTGTCAATTAAGGCTTTGGAAGAAGCACCTGCACGTAGTGAAGA---------------------------------------------------A---------------------------GGCAACAATGACGAGCGTCCACGCCGTCAACGTCGTCCACGTCAAGACCGTGCACCAAAGAACTACTCAACTTCAGAGGATGAGGGTTCAGCTACTTTAGGTGACGCCTTTGGTGATATCTTTAAGAAGTTTGACTAA----ATGGCAAATGTGAAGTATAAACGAGTGCTCCTGAAACTATCTGGAGAAGCTTTGGCTGGTTCAAATGGTTTTGGGATTGATCCAACAACGGTGAATGCAATTGCCGCTCAAATCAAGGATGTTTATGCGCTAGGAATCGAGATTGCCATCGTCGTCGGTGGTGGTAACCTTTGGCGCGGCGAGGCTGGCGCAAAAATGGGTATGGAACGTGCCCAGGCTGACTATGTAGGAATGTTAGGTACGACAATGAATGCCTTGGCCCTACAAGATGCTTTGGAATCAAATGGGGTGCCTACCCGCGTCCAAACGGCTATTGAAATGCGGCAAGTCGCTGAACCCTATGTCCGGCGGAAAGCAGTTCGGCATCTAGAGAAGGGACGCATCGTAATTTTTGGGGCCGGTACTGGTTCTCCATATTTCTCAACGGATACGACTGCTGCATTGCGGGCTGCTGAAATTAATGCTGATGCCATCTTAATGGCTAAAAATGGCGTTGATGGTGTCTATTCTGACGATCCTCGTAAGAATGCTGATGCAACGATGTTTAAGACCTTGACACATAGGGACATTATTGATCGTGATTTGAAGGTGATGGATTCAACTGCATCGACCTTAGCGATGGATAATGATATCAATCTTGTCATTTTTAACATGAACACATCAGGTAACATTCGCCGGGTAGTCTTAGGTGAAGATGTTGGTACAACAGTGGAGGCAGAATAAATGGCAGTAATCTCAATGAAGCAATTGCTTGAAGCTGGTGTTCACTTCGGTCACCAAACTCGTCGCTGGAACCCAAAGATGGAAGAATACATCTTTACAGAACGTAACGGAATCTACATTATCGACTTGCAAAAGACGGTAAAGTTGGTTGACCAAGCGTACAACTACATGCGTGACGCCGCTGCTGATGGAGCCATCGTATTGTTCGTTGGTACTAAGAAGCAAGCTCAAGACGCAATTGCTGAAGAAGCTACTCGTGCAGGAATGTACTTCATCAACCACCGTTGGTTGGGTGGAACATTGACTAACTGGCAAACAATCCAAAAGCGTATCGAACGCTTGAAGGAATTGCGTGCTATGTCAGAAGATGGTACTTTCGACGTATTGCCAAAGAAGGAAGTTTCATTGTTGAACAAGCAACGCGAAAAGTTGGAAAAGTTCTTGGGTGGTATCGCAGATATGCCTAAGGTTCCAGACGTACTTTACGTTGTTGACCCACACAAGGAACAATTGGCTGTTGAAGAAGGTCGCAAGTTGAACTTGCCTATCGTGGCTATGGTTGACACAAACGCTGACCCAGACCAAATCGATGTTGTTATCCCATCAAACGACGACGCTATCCGTGCCGTTCGTTTGATCACTGCTAAGATGGCCGATGCGGTTATCGAAGGACGTGAAGGTGAAACTAACGTTGAAGAAGCAATGGTTGCTGAAGAAGCTTC---TG------TTGAATCAATCGAAGAATTGACTAACATTGTTGAAGGT---------TAAATGTCAAAGATTATTGGTATTGATTTAGGAACTACAAATTCTGCTGTTGCTGTTATGGAAGGTGGAACTCCAAAAGTTATCACTAACCCAAACGGTGGACGGACAACTCCATCAGTTGTTTCATTTAAGAATGGTGAGAGCCAAGTTGGTGATACAGCTAAGCGTCAAGCAATGACAAACCCAGATACAATTGTATCAATTAAGTCACATATGGGTGAAGATGGTTATAAAGTTACGGTAGCCGGAAAAGATTATACTCCAGAAGAAATTTCAGCAATGATTTTGCAATACATCAAGAAGTATGCTGAAGATTATTTGGGAGAAACAGTTGATAAGGCTGTTATCACTGTTCCTGCATACTTTAACGACGCACAACGTCAAGCTACTAAGAATGCTGGTAAGATTGCTGGGTTGGAAGTTGAACGTATTATCAACGAACCAACGGCTGCAGCTTTGGCATATGGTCTTGATGATTTGACTAAGGATGAAAAAGTCTTAGTTTATGACCTTGGTGGTGGAACATTTGACGTTTCTATTCTTGAATTAGGGGATGGAGTCTTTGAAGTTTTGTCAACATCAGGAGATACACACCTTGGTGGTGATGACTTTGACGAAAAGGTTATTGATTGGTTAGCTGAAGACTTCAAGAACGAAAATGGTATTGATTTGAAGCAAGATGCTTTGGCTATGCAACGTTTGAAGGAAGCTGCTGAAACTGCTAAGAAGACTTTGTCACAAGCTACAGAAGCACAAATTGATTTGCCATTTATTGCTTCATCAGATAATGGTCCTCTTCATATTCAAACAACTTTGACTCGAGCTAAGTTCAATCAATTGACACATGATCTAGTTGAACGTACTAAGGCTTCAGTTGAAACTGCTTTGAAGGATGCCGGACTATCAAATGCTGACATTGATCAAGTTATCTTGAATGGAGGATCTACTCGAATTCCTGCTGTGCAAGAATTCGTTAAGGATTTGACTGGTAAGGAACCAAATCACTCAATCAATCCAGATGAAGCGGTTGCTTTGGGAGCTGCTGTACAAGGTGGTGTTATTACTGGTGATGTTAAGGATGTCGTTTTGCTTGATGTCACACCATTAACACTTGGAATTGAAACGATGGGTGGTGTATTCACTAAGTTGATCGATCGTAATACAACTATTCCTACTTCAAAGTCACAAGTCTTCTCAACTGCTGCTGATAACCAACCAGCCGTTGATATTCATGTTTTGCAAGGTGAGCGAGCTATGGCCGCTGACAACAAGACATTAGGACGTTTCCAATTGGCTGATATTCCAGCTGCTCCACGTGGTGTACCACAAATTGAAGTTAAGTTTGATATTGACCGAAACGGAATTGTAACTGTTTCAGCTAAGGATCTTGGAACTCAAAAGGAACAAAAGATTACTATCCAAAATTCTGGATCATTGTCTGACGAAGAAATTGAAAAGATGATGAACGATGCTAAGGCTAATGAAGAAGCCGACAAGAAGCGTAAGGAAGAAGTTGATTTGCGCAACGATGTTGACCAATTGATTTTCTCAGCTGAGAAGACATTGGAAGATACAGGAGACAAGTTATCAGCTGATGACAAGAAGCCTGTTGAAGATGCTCTTACAGAATTGAAGTCTGCTAAGGAAGCTGATGATCTAGATCAAATGGCTGAAAAGAAGGAAGCTTTGGAAAAAGTTTCTCAAGAGTTAGCAGTTAAGTTGTATCAACAAGCAGCTCCTGAACAAGGT------------GCTGAAGGGTCTGAAGATAAGGCCGATGATAATACTGTTGATGGTGATTTCGAAGACGTTTCTGACGAT---AAAAAGTAAATGGAACAAGGAACAGTAAAGTGGTTTAACGCAGACAAGGGATTCGGTTTCCTTTCACGTGAGTCAGGTGACGATGTATTCGTTCACTTCTCAGCTATCCAAGGTGACGGCTTCAAGTCATTGGAAGAAGGACAAGCTGTATCATTCGAAGTTCAACAAGGTGACCGTGGCTTGCAAGCTGCTAACGTTACTAAGTTG---TAAATGGA---TTTAGAAGAAATGCAGGCGCGCCAGTCCCACATTCGTAACTTCAGTATCGTTGCTCATATTGATCACGGGAAGTCTACTATTTCAGACCGTATCTTAGAGGCTACACATACAGTTACTGAACGTGAGATGCAGAACCAATTATTAGATACAATGGAACTTGAACGTGAACGTGGTATCACAATCAAGATGAATGCTGTTGAAGTGCACTATAAGGCTGACAATGGAGAAACATATATTTTCCATCTAGTTGACACACCAGGTCACGTGGACTTTTCATATGAAGTATCACGTTCATTGGCTGCGGCCGATGGTGCTATTTTGGTTGTGGACGCTGCCCAAGGTGTTGAAGCACAAACATTGGCCAACGTTTATTTGGCTATGGAAAACGATCTAGAAATCATCCCATTGATTAACAAGATTGATTTGCCAGCCGCTGAACCAGAACGTGTTCGGGATGAAATTGAAGAAGTGATTGGTATTGACGCCGAACAAGCTGTGTTAGCATCTGCCAAGCAAGGAATTGGAATTCATGATTTGCTAGAACAAATTGTGGAAACTGTTCCTGCACCAGATGGTGAACTGGATGCCCCATTGAAGGCGTTGATCTTTGATTCAACGTACGATTCATATAAGGGTGTTATCCTAACTGTTCGTGTCCGTGATGGTGTTGTTAAGCCAGGTGACAAGATTCGCTTTATGAACTCTGAAGCAGAATATGAAGTCACAGAAGTTGGGGTTAACTCACCACAACCAATCAAGCGTGATGCCTTGATGGCGGGTGATATTGGATACGTTGCTGCGTCAATCAAGAACATTCGTGATGCACGCCCTGGTGATACAATTACATCGGTTGCTAACCCAGCAGATGAACCATTACCAGGATACCAACCAATGACACCAATGGTGTATTCTGGATTGTACCCAACAGATAACGCACGTTACAATGACTTGCGTGAAGCGTTGGAAAAGCTACAATTAAACGATGCGTCATTGGAATTCGAACCAGAAACATCTCAAGCTTTGGGATTCGGATTCCGTACTGGATTCTTGGGTCTTTTGCACATGGACGTTATTCAAGAACGTTTGGAACGTGAATTTGATCTAGAATTGATTACAACAGCACCTTCTGTAACGTATTATGCATACACAGCAGACGGTGAAAAGGTCGAAGTCTTGAATCCAGCTGACATGCCTGATCCAAGTGAAATCAAGTCTATTGAAGAACCATATGTGCTTGCACAAATTATGGTTCCAAATGACTATGTTGGAGCTGTTATGGAATTGGCACAACGTAAGCGTGGGGAATTTGAAACAATGGAATACTTGGACGAAACACGTGTTAACGTGAAGTACCACATTCCGTTGTCTGAAATTATTTTTGACTTCTTCGATAAGTTGAAGTCATCAACTCGTGGTTATGCTTCATTGGACTATGAAATTGAAGGATACCGTCAATCAGACCTTGTTAAGATTGATATCTTGATGAATGGTGAAAAGGTTGATGCGTTGAGCTTTATCGTTGCGCGTGAATTCTCTCAAGATCGTGGTCGTGTGATTACGAAGAAGTTGAAGGAAATCATTCCACGTCGTAACTTTGAAGTGCCTATTCAAGCCGCGATTGGTTCTAAGATTATTGCCCGTTCAACGATTAAGGCATACCGTAAGGACGTTACCTCAAAGATCCACACAGGTGACCCAGACCGTCGTGCGAAGTTGTTGGATAAGCAAAAGCGTGGTAAGAAGCGTATGAAGTCTGTTGGTACCGTTGAAGTGCCACAAGAAGCCTTTATGTCTGTTTTGAACACGGATGATGAAG------------------------ATTAAATGTCAAAGTTAGCTGTAAATGACTTGGATTTGCAAGGTAAGAAAGTATTGATGCGTGTTGACTTCAACGTACCGTTGAAGGAAGAAGAAGGAGAAATGGTTGTTGGGAACGACAACCGTATCGTTGCTGCATTGCCAACAATTAAGTACGTGTTGGAAAATGGTGGACGTCCAGTTATCTTCTCACACTTGGGACGTATCAAGTCAAACGATGACAAGAAGAAGCTTTCAATGAAGCCAGTTGCACAACGCTTGGCTGACTTGTTGGGACAATCTGTAACATTTGTACCAGCAGTTGAAGGACCTGAATTGGAAGAAGCTATCAATGGATTGGCTGACGGACAAGTTCTTGTCTTTGAAAACACTCGTTTTGCTGATGTTGATGCAGAAGGAAACGAAGTAAAGCGCGAATCAAAGAACGATCCAGCTTTGGGTAAGTACTGGGCATCACTTGGTGATGTTTTTGTTAACGATGCCTTTGGAACTGCGCACCGTGCGCACGCTTCTAACGTTGGAATCGCCTCAAACATCGACCAAGCTGCTGCTGGGTTCTTGATGGAAAAGGAAATCAAGTTCTTGGGTGAAGCGGTTAACGCGCCAGAACGTCCATTCGTTGCAATCATTGGTGGAGCCAAGGTTTCAGACAAGATTGAAATCGTTGAAAACCTATTGCACAAGGCTGATAAGGTAATTATCGGTGGTGGAATGGCTTACACATTCGACGTAGCAATGGGTAAGACAATTGGTAACTCATTGGTTGAAATGGATAAGGTTGAATTGGCTAAGAAGTTGATTGCTGAATCAGGAGACAAGTTGGTCTTGCCTGTTGACGCAATCGCTGCTGATGCTTTCTCAAACGATGCCGACACTTACGTGGC---AACTGATGGAATCAAGGATGGATACATGGGACTAGACATTGGACCTGCATCTATCGAATTGTTCGATTCAGTTCTTGCTGACGCAAAGACTGTTGTTTGGAATGGACCTATGGGTGTATTCGAAATGCCTAACTTCGCTAAGGGAACTCTTTCAATTGGTGAACAATTAGTTAAGGTTACTGAATCAAACAACGCAACTACAATCGTTGGTGGTGGTGACTCAACAGCCGCTGTTCAACAATTGGGTGTTGCAGACAAGCTATCACACATCTCAACTGGTGGTGGGGCTTCTCTTGAATACCTTGAAGGTAAGGAATTGCCTGGAATCGCTGCGATTTCAGACAAG---TAAATGACTGTTAAAATTGGTATCAACGGTTTCGGCCGTATTGGACGTTTGGCATTCCGCCGTATCTTAGAATTAAAAGGTACAGCAGATGATATTGAAGTTGTTGCAATTAACGACTTGACTAACCCTGCAATGTTGGCTTACTTATTGAAGTATGACTCAACTCACGGAACTTTGAATGCTGAAGTTTCAGCAGACGAAACTGGTATCATCGTTGATGGACGCCACATCACAGTTTACGCAGAACGTAATGCTGCAGACTTGAAGTGGGTTGCAAATGACGGTGTTGAAATCGTTTTGGAATCAACTGGATTCTACACTTCAGCAGAAAAGTCACAAGCTCACTTGGATGCAGGTGCTAAGAAGGTTCTTATCTCAGCCCCAGCCGGTGATGTTCCTACTGTTGTTTATGGTGTTAACCAAGATGTTTTGAAAGCAGATGACACAATCGTTTCTGCAGGTTCATGTACTACACAATCTTTGGCACCATTGGCAAACGCTTTGAATGCTGAATTTGGAATCGAACTTGGTTTGATGACAACTGTTCACGCCTTTACTTCTACTCAAATGATTTTGGATGGACCTAAGGGTAAGAAGGCTCGTTCAAACCGTACAGCTTCAGTTAACACTATCCCTCACTCAACTGGTGCAGCCAAGGCTATCGGACTTGTTGTTCCTGAATTGAAGGGTAAGTTGGATGGACATGCACAACGTGTTGGTGTTGTTGACGGTTCTATCACTGAATTGACTACTGTTTTGTCAAAGACTGTTACTGTTGAAGAGATTAACGATGCTGTTAAGAAGTACGAGACTCCTTCATTCGGTTATAACGGAGACGAAATTGTTTCTTCAGACATCATTGGAGATACTCACGGTGCTGTCTTTGACCCAACTTTGACTAAGATTATCACTGTTGGTGACAAGCAATTGGTTCAAACTGCTGCTTGGTATGACAATGAATACGGATTTACTTCAAACATGGTTCGTACTTTATTGCACTTGGCACAATTGTAA------------------------------------------------------------------------------------------------------------------------ATGGCAGA---TATTGAGATTAAGTTCCCAGACGGAGCAATTAAAAATTTTGCAAGTGGTGTTACGCCGCTTGAAATTGCAAATGGTATTTCAAAGTCATTGGCAAAAAAAGCTGTATCTGGTCGTTTAAACGGTGAATATGTTGGAATGCATGACCAAATGATGGTTGGTGGTGATTTTGAATTAATTACTAAAGATTCAGAAGAGGCCCTACGCTTATTGCGGCACTCAGCGTCACATTTGATGGCTCAAGCTTTAAAACGTTTGCATCCTGAT---ATGAATTTTGGAGTTGGTCCAGCAATTGATAATGGTTTCTATTATGATACTGATAATGCAGAAG---GCCAAGTTTCAGTTGAAGAATTCCCAGCAATTGAAAAAATTATGCATAAAATTGTGGAAGAAAACTTACCTATTGTTTCACGTGTGATTTCACGTGAGGAAGCATTAGATATGTTTAAAGACGATCCATACAAAGTTGAATTGATTAATGACTTGCCAATTGATGAAAAAATTTCAATTGCTGTACAAGGTGATCACGTTGAATTGGATAAGGGTGGTCTTGTTCCATCAACAGGTTGGATTAAAAACTTTAAATTGACTTCTGTAGCTGGAGCATACTGGCGTGGAAAGTCTTCAAATCCAATGCTACAACGGATTTATGGAACTGCCTTTTGGAATAATGATGATTTACAAGCTGAATTAAAGCGTCGTGATGAAGCTAAGGAACGCGATCACCGCCGTATTGGGGCTCAACAAGATCTATTCTTTACTTCACAAGAGGTTGGATCAGGATTACCTGTTTGGATGCCAAACGGAGCAGCAATTCGTCGGACTTTGGAACGTTACATTGTTGATCGCGAATTAGAAGCTGGGTATGAACACGTTTATACACCAATCCTTTCTAATTTAGATTTGTATAAGACTTCAGGGCACTGGGATCATTATCATGATGATATGTTCCCACCAATGGACATGGGAGATGGCGAATTCCTAGAATTACGTCCAATGAATTGTCCTTCACACATTCAAGTGTATAATCACCATCCACGTTCATATAAAGAATTGCCTTTGCGCATTGCAGAATTAGGTATGATGCATCGTTATGAAAAATCAGGGGCTTTGACTGGACTATCACGTGTTCGTGAAATGACATTGAACGATGGACACACATTTGTGACTCTGGACCAAATTGAAGATGAATTTAAAAACATTTTGAATTTGATGATTGATGTCTATCATGACTTTAATATTAGTGATTACCGCTTCCGTCTTTCTTATCGTGATCCTAAAAATATAGAAAAGTATTTTGACGATGATGAAATGTGGGCTAACTCACAACGGATGTTGAAGGCTGCTATGGATGATTTGGGATTAGAATACTTTGAAGCTGAAGGTGAAGCCGCCTTCTATGGTCCAAAGTTGGATGTTCAAATTAAGACTGCCTTGGGTGGTGAAGAGACACTTTCAACAATTCAATTGGATTTCTTGTTGCCTGAAAAGTTTGATTTAGGTTATGTAGGTCCTGATGGGGAACAACATCGTCCAGTTATGATTCACCGTGGTGTTATTTCAACGATGGAACGCTTTACAGCTTACCTAATTGAAATGTACAAGGGTGCTTTCCCAACTTGGTTGGCACCTCATCAAGTACGAGTAATCCCAGTTAACCGTGGAGCTCACGGTGAATATGCAGAAAAGATTGTGGAGCAATTGAAGCACCAAGGAATTCGTGCCGAATATGAAAACCGCAATGAAAAGTTGGGTTATTTGATTCGTGATGCTCAATCATTGAAGATT-----CCATATACTTTGGTAATTGGGGATGATGAGAAGAATAATGAAAGTGTTACAATTCGTCGTTTCGGTTCACGGGATACTGAGACGATGCCATTGGCTGAGTTTGAAAAAACTTTGTTAGCTGACATTGCTAATTATTCACGGAC--------TGATCAAAA----------------ATAAATGGCAAAAGATTTGATGTTTGGTCAAGATGCACGAGCAAAGATGCAAGCTGGTGTTGATAAGCTTGCAAATACTGTTAAGACAACTATGGGGCCTAAGGGTCGTAATGTTGTTATTGAGCAAAGTTATGGCGCACCAACTATTACCAATGATGGTGTGACAATTGCTAAGGCCATTGAGCTAGAAGATCACTTTGAGGACATGGGGGCTAAGCTTGTTGCTGAAGTTGCTTCAAAGACCAATGATATTGCTGGTGATGGTACAACTACTGCTACAGTTTTGGCTCAAGCAATTGTTAATGAAGGTTTGAAGAACGTTACAGCTGGTGCTAACCCAGTTGGTGTGCGTCGTGGAATTGAAATTGCAACTGATACAGCGGTTGATGCTTTGCACAAGATGTCAAAGACGGTTTCTACTAAAGAAGAAATTGCGCAAGTTGCGTCAATTTCAGCTGCTAATCCAGAAGTCGGTGACTTGATTGCCGAAGCAATGGAAAAAGTTGGTAACGACGGTGTTATTACCATTGAAGAATCAAAGGGTATTGAAACAACACTTGATGTTGTCGAAGGAATGCAATTTGATCGTGGTTGGATGTCACAGTACATGGTAACCGATACAGACAAAATGGAAGCATCCTTGGATAACCCATATATCTTGATTACAGATAAGAAGATTGGTAACATTCAAGATATTTTGCCATTACTACAAGGTGTTGTTGAGCAAGGTCGTGCTTTATTGATTATTGCCGATGATATTACTGGGGAGGCTTTGCCAACACTTGTATTGAACAAGATGCGTGGAACCTTTAATGTCGTTGCAGTCAAGGCGCCAGGCTTTGGTGACCGTCGTAAGGCAATGCTTGAAGATATTGCTACGCTTACAAATGGAACGGTTATTACTGATGACCTTGGTTTGAACCTAAAGGATGCTACTTTGGAGCAATTGGGTCAAGCTGGTAAGGTAACAATCGCTAAGGATAGTACGACAATCGTTGAGGGTAGTGGTAACAAGGATGCTATCGCTGAACGTGTAGCTGTAATTAAGGGACAAATCAGCGAAACAACTTCTGATTTTGACCGTGAGAAGCTACAAGAGCGTCTAGCTAAGTTAGCTGGTGGTGTCGCAGTGATCAATGTTGGGGCTGCTACTGAGACTGAACTTAAAGAACGTAAGTATCGGATTGAAGATGCATTAAATGCAACGCGTGCAGCCGTCGAAGAAGGCTTCGTTGCTGGTGGTGGAACGGCATTAGTTAATGCAATTCCAGCAGTTGCAGCGTTGAGCGAAGATGGCGATGTACAGACTGGTATTAATATCGTTTTGCGTGCTTTAGAGGAGCCAGTTCGTCAAATTGCCGAAAATGCCGGTTTGGAAGGTTCAGTTATTGTAAACCGCTTGAAGACTGAGGCCGATGGTATCGGTTATAATGCAGCTACCAATGACTGGGTTGACATGATTTCTGCTGGAATTGTTGATCCAACTAAGGTAACACGGTCTGCTTTGCAAAATGCCGCTTCTGTTTCAGCTTTGTTGTTGACAACTGAGGCCGTCGTAGCTGAGCAACCAAAGGAAGAAG---------CTCCA---ATGCCAGCCGCACAACCAGGCATG---GGCATGATGTAAATGCGAGAAATTGAAATGCCAGGTAAGTACGATCCAACTGCTGTTGAGGCGGGGCGATATGATAAGTGGCTGCAAGACAAGCGGTTTGCACCATCCGAAAATAAAAAGGCTCGACCTTATTCGATTGTTATTCCACCTCCTAACGTAACTGGAAAGTTGCATCTAGGCCATGCATGGGATACTACTTTACAAGATATTATTATTCGTCAAAAGCGGATGCAAGGATTTGATACAGTTTGGATTCCTGGGATGGATCATGCCGGAATTGCTACACAAGCAAAAGTAGAACAACGTTTAGCCGAACAGAATATTTCACGATATGATTTGGGACGGGATAAGTTTGTGGACCAAGTTTGGGACTGGAAGAATGAATATGCTGATACCATTAAGTCACAATGGAGTAAGCTTGGTCTTTCCCTAGACTATGATCGTGAACGTTTTACTTTAGATGATGGACTTTCAGCGGCCGTTAAAAAAGTATTTGTTACATTGTATGAAAAAGATTTAATTTATCGTGGTGAGTATATTATTAACTGGGATCCAAAGGCACGGACCGCATTATCAGATATCGAAGTTATTTATAAAGATATTGAAGGGGCTTTTTATCATGTTAAATATCCATTTACGGAT---GGAACAACTTTAGATGGTAAAGATTATATTGAAATTGCCACAACCCGTCCGGAAACTATGTTTGGAGACGTTGCGGTAGCGGTTAATCCTAAGGATGAACGTTATCAAGATATTATTGGTAAGACGATTAAAGTGCCATTAGTTGATCGAGAAATTCCCGTTATTGCGGATGAATATGTTGAAATGGATTTTGGAACGGGAATGGTTAAAATTACACCAGCCCATGATCCTAATGATTTTGAAGTCGGAAATCGACATGATTTGGAACGAATCAATACCATGAACGAAGATGGATCAATGAATAATCGAGCTGGCAAGTATGCCGGAATGGATCGTGATGATGCACGTAAGGCGATCGTCAATGATTTGACGGATGCTGGTTGGATGTTGAAAGTAGAACCATATACCCATTCAGTTGGACATTCAGAACGAACTGGTATGCCAGTTGAAGCTCGTCTTTCAACTCAATGGTTTGTTAAAATGAAGCCATTGGCTGAACAATCATTGGCTATGCAAAAGACTGAAGATCGAGTCGACTTTTATCCACCACGGTTTGAAAATACCTTTACTAATTGGATGGAAAATATTCATGATTGGGTGATCTCACGTCAATTATGGTGGGGACATCAAATTCCAGCTTGGTATCATAAAGAAACCGGTGAAATCTATGTTGGTGAAGATGCACCAAGTGATCTGGAAAATTGGGAACAAGAGACAGACGTCTTAGATACTTGGTTCTCATCTGCTTTATGGCCATTTTCAACGATGGGTTGGCCGGATACAGAAGCACCTGATTTCAAGCGCTACTTCCCAACTAATACTTTAGTTACAGGATATGATATTATCTTCTTCTGGGTTGCGCGGATGATGTTCCAATCAAAGGAATTCACAGGTCGACGTCCATTCCAAAATGTCTTAATTCATGGTTTGATTCGTGATGAACAAGGTCGTAAAATGTCAAAGTCATTGGGAAATGGAATTGACCCAATGGATGTTATTGAAAAGTATGGGGCTGATGCATTACGTTGGTTCTTGGCTAACGGATCTACTCCTGGATTAGATGTTCGCTTTTCATATACTAAGATGGACGCGGCTTGGAACTTCATTAATAAGATCTGGAATGCGTCACGTTATGTCATCATGAATTTGGATGATGATACAGAAGTGAAAATACCTGCTAA---AACTGACTTAACTTTAGCAGATAAGTGGATTTTGTCACGCTTGAACCAAACAATTGCCACAGTTAATCAGAATTTTGATAAATTTGAATTTGGCGAAGCTGGTCGTACCCTTTATAACTTCATTTGGAATGATTTTGCCGATTGGTATATTGAAATGACGAAAGAAACGTTGAATGGGGATGATGATCAGGCCAAGCAAAATGTTCAACAAGTTTTGGCGTATGTTTTGGACCAAACCCTACGTTTATTGCACCCAATTATGCCATTTGTAACCGAAGAAATTTGGTTAACGATGCCG---CACGTGGGGGACTCATTGACTAGTGCTGAATTCCCAACTGCTAATGACCAATTAGATGATCAAAAAGCAGAAGCTGATTTTAAGCGCTTAGTTGATTTAATTACAGCAGTTCGTAATATTAGAACAGAGGCCAATGCTCCAATGTCAACTTTGATTGACGTGATGGTTCAAACTTCTGATGAAGAATTGATGCAAATTATTAAAACGAATTCTGATTATATTAACCGCTTTGTTAAGCCTAAGCAATTGGTAGTTTCTGCTGAAGTAAAGGCTCCGCAGTTAGCAATGACGAAGGTTATCACTGGGGCTGAAGTTATTGTGCCATTGGCTGAATTAATCAATTTGGATGACGAAATTATACGCCTAGAAAATGAAGCTAAAAAGTTCCAAGGTGAAGTTAAAAGAGCTCAAGGTAAGTTAAAAAATGAAAAATTTGTAAATTCCGCACCCGAAAAAGTAGTTTTGGCAGAACGCGAAAAGCTAGCTGATTGGGAAAGTAAATTTGCAACTACAAATGAACGTTTAATGGAATTGAAGGCTGCT---AAATAGATGGATGAGATTAGAGAAGCACTAACAAAAACTAGTGCCGCTACTAAAAAAGATCGTTTTGGTCGAGCTATTTCAATGTCAGCATTAGCTTTGATTTTAATTGTGGTTATATCGATTTTTTGGTTTGTTGCTTCCAAAGGATTAGCAACATTCTTTACCAATCATGTCAATTTGGGTGACTTTTTAACTGGTTCAAAATGGGCGCCGGGGCAAGTTGATGCACAAGGTAAACCAATGGCTGGAGCCGCATCAATGATTGTTGGATCATTTTTGGTAACTTTGTTATCGGCAATTATTGCAACACCCTTTGCGATTGGAACAGCCGTCTTTATGACGGAAATATCGCCTAGAAAAGGTGCGAAAATTTTACAACCAGTTACGGAATTATTGGTTGGAATTCCATCAGTTGTTTACGGATTTATTGGGTTAACGATTGTAGTACCCACGATGCGCAGTTTATTTGGTGGTTCTGGGTTTGGAATTTTAGCTGGGGCGATAGTATTGTTTGTAATGATTTTACCAACAGTTACATCAATGACAGTGGATACTTTACGAGCCGTACCACGGCATTATCGTGAATCGGCTTTAGCTTTAGGAGCTACACGTTGGCAAATGATTTATAAAGTGATTTTACGTTCAGCAACCCCAGGAATTTTAACAGCCATCGTATTTGGAATGGCACGGGCATTTGGAGAGGCTTTGGCGGTACAAATGGTGGTCGGAAATGCGGCATTGATGCCACATAATTTAACTTCACCATCAGCTACATTAACTTCAGTTTTGACCCAAGGAATTGGAAATACTGTTATGGGATCACTTGAAAATAATGCCTTATGGTCATTAGCATTAATCTTATTGTTAATGTCACTTGTCTTTAATTTGGTCATCCGTGCAATTGGTAAGAAGGGAGCAATGTAG------ATGCAATTGAATTTGACTAACTTGACGATGCTTGCCCACCACAAAGGTGGAGGTTCATCTGCTAACGGACGTGATTCAGCAGGTCGTCGCCTAGGTACAAAGCGTGCCGATGGACAAGACATCAAGGCAGGATCAATCATTTACCGTCAACGTGGAACACACATCTACCCAGGGGCAAACGTTGGTCGTGGAAATGATGATACTTTGTATGCCAAAGCTGATGGTGTGGTAAAGTTCGGTCGTTTGGGCCGTGACAAGCGCCAAGTTTCAGTTATTTCTCGTGAAGAGTATAAGACTGTTATTGCAAAGTAAATGGCATCATATGCAATCATTGAGGATGGTGGAAAGCAATATAAGGTTTCTGCCGGTGACGTAATTTACGTCGAAAAGAAGGACGCTGCAGAAGGTGACAAAGTTATCTTTGACAAAGTTGTCTACGCAGATGGTACTGTAGGTGCACCTTACGTTGACGGTGCTTCAGTTTCTGGAACTGTTGCTAAGCATGGTAAGGAAAAGAAGGTTGTTACTTTTAAGTACAAGCCAAAGAAGCACTCACACAGTAAGCAAGGTCACCGCCAACCTTATACTAAGGTTGTCATTGACACTATTGCTTAAATGGGACGCAAGAACTATACGCAAGACGACGTTCGACAATTAATAAAAGATGAAAACGTTGAATTTTTACGTTTACAGTTTTCAGATGTTTTTGGCAACATTAAGAATGTTGAGTTGCCAGTATCACAATTGGATAAGCTTCTGAGTAATAAAGTGATGTTCGATGGTTCCTCCATTGATGGGTTTGTGCGAATTGAAGAGTCTGATATGTATCTTTATCCAGACTTGACGACCTTTATGATTTTCCCTTGGGCAACGGATGCACATGGCGGTAAGGTCGCCCGTATTATTTGTGATATCTATACAGTAGATGGAGAGCCCTTTGCTGGTGACCCACGCAACAACCTTAAACGGGTGCTAAAGGAAATGACGGATGCTGGTTATTCGTCCTTTAATTTAGGAACTGAACCTGAATTCTTTCTCTTCAAGATGGATGCAGACGGTCATCCAACGATGAAGCTTAATGATAAAGGGGGGTATTTTGATTTAGCGCCTTTGGACATGGGCGAAAATACCCGACGTGAAATTGTTCTGGAAATGGAAAAAATGGGCTTTGAAGTTGAAGCAGCACATCATGAAGTGGCCCCCGGACAACATGAGGTCGACTTTAAGTATGCTAATGCTTTAGAGGCTGCTGATAATATTCAAACCTTTAAATTGATTGTCAAAACCATTGCACGTAAGCACGGCCTATATGCAACCTTCCTACCAAAGCCCGTTTCAGGAATTAATGGAAACGGTATGCATATCAATATGTCACTCTTTAAGGATGGAAAGAACGTCTTTTATGATCCAAAGGACAAGGAAGGACTATCACAGACAGCCTACCATTTCTTAGGTGGAATTTTAGACCATGCAGCTAATTTTACTGCGTTAGCTAACCCAACCGTTAATTCTTATAAGCGCTTAACCCCTGGTTTTGAAGCCCCCGTCTATATTGCTTGGTCTGGTTCTAACCGTTCGCCAATGGTGCGGGTGCCAGCTTCAAGAGGTCAATCAACGCGGCTGGAATTGCGGTCAGTTGACCCAACAGCCAACCCATATTTGATTTTTGCAGCCATCTTAGAAGCGGGCCTAGATGGTATTCGGCGGAAGCTCGAGCCAAACAATTCTGTTGATCAAAATATCTACTTGATGGATGAAGGTGAGCGCAAGAAGGCGGGCATCAAAGATCTACCGGATACGCTTTTGGCCGCCATTGATGATTTTTCAACAGATGATGTCATGAAGGCAGCAATTGGGCCAGTGATGACGCGGACCTTTATTGATGCTAAGCGGCTTGAATATCAATCTTACCGTCAGGCTGTATCAAAGTGGGAAATTGATAATTATCTCGATCAATACTAAATGAGTTTAGCTGATGAGTTACAAGCTTTAAAAAAGCAAGCATTAAACGAAATTAAAGACTCAGTTGATAACTTAAAAGAG---CTGAATCAAGTTCGGGTTAATTGGCTTGGTAAAAAGGGACCGATTACTGAAGTATTGCGCGGTATGAAAGATTTAAGTGCTGAGGAACGCCCAAAAGTTGGGGCAATTGCCAACGAGCTTCGCGATAAGTTGGCTGATGCCATTAGTATTAAGCAAGCCCAGCTGGAAAAAGCTGCTTTGCAAGCCCAACTAAGTGCTGAGAAACTTGATGTAACTTTGCCAGGAAGGCCTTTAAAACAGGGGCAACCCCATGTTTTGCAACAAATCATTGATGACTTGGAAGATCAATTTATGGGAATGGGTTATCAAGTATTAGAGGGACCAGAAGTTGAAACTGACAAGTTTAATTTTGAAATGATGAACTTGCCAAAAGATCACCCCGCCCGTGATATGCAAGATACCTTTTACATTACACCCGAGATTCTGATGCGGACGCAGACATCACCAATGCAAGCTCGGGCAATGGTAAACCATGACTTTACTAAGGGGCCTTTGAAGATGATTTCACCAGGTCGTGTTTATCGGCGTGATACGGATGATGCAACGCATTCACATCAATTTCACCAAGTCGAAGGCTTAGTACTTGATAAGCACATTACAATGGCTGATTTAAAGGGTACATTGCTAGCAGTTGCCCACCAACTCTTTGGTGATGACCACGATATCCGCCTAAGGCCATCATACTTTCCTTTTACTGAGCCTTCAGTTGAGGTTGATGTTTCTTGGGGACCGGTTACCGCTGATACCAAGCCAGAAGATATCGAATGGATTGAAGTTCTTGGTGCTGGAATGGTTCACCCTAACGTATTGCGCATGGCAGGCATTGATGCAGATGTATACGGCGGCTTTGCCTTTGGCTTAGGCCCAGATCGTTTTGCCATGTTAAAGTATGGGGTCGAAGATATCCGTAACTTCTATTTGAATGATGTACGTTTCTTAGAACAATTCACGCAGAGAGGATAA---------------------------------------------------------------------------------------------------------------------ATGGGACAAGCAGATTTTTGGAATGATAATGTAAAGGCACAAGCCTTAATTGATGAAAACAATGATGTAAAGCAACGGCGGGATAATTATTTACAGTTAAGAAATGGGATCGAATCGGTCGAAACTGCTCTTGAATTGTTGAATGAAATGCCCGATGATGAGATGGAAGCTGAACTTGATGTTGAGTTTCAAAATCTACAAGAAAAGTTAGAACAATACCGACTTGAACAATTATTGAATGAACCCTATGATGCTAACAACGCCATTTTGGAAATTCACCCGGGATCAGGGGGAACGGAGTCAGCAGACTGGGGTGCCAACTTACAACGAATGTATACACGCTGGGCGGAAAAACATAACTTTAAGGTAGATATTTTAGATTATCACCCGGGGGATGTGGCCGGAATTGATTCAGTAACATTAAAAATTACAGGACATAATGCCTTTGGTTATTTGCGTTCAGAACGAGGCGTCCACCGATTTGTACGAATCTCACCATTTGATTCAGCTGGTCGTCGGCATACTTCATTTGTGTCCGTTGATATTATGCCTGAATTAGATGATTCAATTGAAATTGATATTAATCCCGCAGACGTTAAAATGGATGTTTATCGCGCCTCTGGAGCAGGAGGACAGCATATTAATAAGACTTCTTCAGCGGTACGGTTGACGCACTTGCCTACGGGGGTTGTTGTAGCTTCACAGCAACAACGTTCACAATTTCAAAATAAGGATACCGCTTATGGAATGTTAAAAGCTAAGTTGTATCAATTGGAAATGGATAAAAAAGAGGCTGAACGGGCCGAAATTTCAGGTGATCATCTCGAAAACGGTTGGGGTTCACAAATTCGTTCATATGTTTTTCAACCATATCGAATGGTTAAAGATCACCGAACTAATTTTGAAAGTGGAAACCCACAAGGGGTGATGGATGGGAATCTTGATGGTTTCATGAATGCCTATTTGCAATGGAAACTTGGTTTATTAAACCCTGAATAGATG---AAAATTTTTGCATATGGTATTCGAGAAGATGAGCAAGCCGCACTACGTGAGTGGATGTCAAACCACCCAGAAGTAGAAGTAGACTTTACTGATAAGTTATTGGATCCAGAAACTGCTAAGTTAGCTGAAGGCGCAGATGCAGTTGATGTTTACCAACAACTATCATACACACCTGAAACGTTGACCGCTTTGCATGAATTGGGCATTAATAAAATGTCACTACGTAACGTAGGTACAGATAACATTGACTTTGAGACTGCTCGTCGTTTCGACTTCTCAATCTCAAACGTTGCTGTTTATTCACCTAATGCGATTGCTGAACACGCAGCTATTCAAGGGGCACGCGTGCTACGTCAAACAAAAGCATTAGATAACAAGATTGCTAACCATGACTTGCGTTGGGCACCAACAATTGGTCGTGAGGTTCGCATGCAAACATTCGGAATTATCGGTACTGGACACATTGGTCGTGTGTTGATCGACATCTTGAAGGGCTTCGGAGCTAAAATCGTTGCTTATGATGTATACCGTAACCCTGAGCTTGAAGCAGAAGGTATTTACGTTGATACATTAGATGAATTATACGCACAAGCTGATGCGATTTCACTTCATGTACCAAGTTTGCCAGAAAACTACCACATGATTAATGCAGAGTCAATTGCAAAGATGAAGGATGATGTTGTATTGATCAACGTTTCTCGTGGTGATTTGATGGATATTGATGCTGTTATCGATGGTTTGAATTCAGGTAAGATCTTTGGTCTTGCAATGGATGTTTATGAGAACGAAGTTGGCTTGTTTAACAGTGACTGGTCAGGTAAAGAATTCCCAGATGCTAAGATTGCAGATTTAATTGCTCGCGACAATGTTTTGGTAACACCTCACACAGCCTTCTATACAACTAAGGCTGTCTATGAGATGGTTACACAATCAATGGATGCCTCACTTGCCTTTATTAAGGGTGAAGAGACACCAAACCAAGTTAAGTATTAAATGTTACCAATTCCATACGTGATTGAGCAATCATCACGCGGTGAGCGGTCCTACGATATTTTTTCGCGCTTACTGATTGATCGTATTATCATGGTGACTGGTGAAATTAATTCACAAATGTCAACTTCGATTATTGCTCAATTACTTTTTTTGGATGCACAAGATCCAGATAAAGACATTTATATGTATATCAACTCACCTGGTGGGGAAGTGATTGCCGGCTTAGCAATTTATGATACTATGAATTTCATTCATGCTGATGTGCAAACGATTACCATTGGGCTAGCCGCATCAATGGCCTCCGTCTTGGCTTCATCTGGAGCTAAAGGGAAGCGATTCATCTTGCCTAATTCTCAGTTTATGATTCATCAACCTTCTGGGGGCGCCCAAGGACAACAAACTGAAATCGCGATTGCTGCTGAAGAAATCATGAAGACCCGTAAGCGGTTAAATGATATCTTAGCAAAGAATACCGGTCAAAAGTTAGAACGAGTTGAACGTGACACGGAACGTGATCACTGGTTGGATGCTCAACAATCCCTAGATTATGGTTTGGTTGATCAAATCATGACGAATGTTGATGAGCGTGATCCAAAAAAGAAAGCTTAAATGGCTACAGTACAATACTATGGAACTGGTCGTCGTAAGAACTCTGTTGCTCGTGTACGTTTGGTACCTGGTAACGGAACGATCACAATCAACGGTCGTGACCAAGAACAATACGTTCCTTTCGCAAATTTGCGTGAGGTAATGATCCAACCATTCAACGTAACTGAAACTCTAGGAAACTATGATGTATTGGTTAACGTAAATGGTGGTGGTTTCTCAGGACAAGCCGGTGCAATCCGTCATGGAATTTCACGTGCCTTGTTGGCAGTGGATCCTGACTTCCGTGCAGCCTTGAAGGCTGCTGGATTGTTGACCCGTGACGCTCGTATGAAAGAGCGTAAGAAGCCAGGTCTTAAGAAAGCCCGTAAAGCTTCACAATTCTCAAAGCGTTAAATGCGTACAACTTATATGGCAAAAGCCGGTGAAATTGATCGCAAGTGGTACATTCTTGACGCGACTGATGTTCCTTTGGGACGTATCTCAACTGTAGCAGCATCAATCTTGCGCGGTAAGAACAAGCCAACTTTCACACCCCACGTTGACACTGGTGACAACGTAATCATTATCAATGCTGAAAAGGTCGCTTTGACTGGTAACAAGGCATCTGACAAGATTTACTACCACCACTCAAACCACCCTGGTGGATTGAAGCAACGTAAGGCCGGTGACTTGCGTGAAAAGAACCCACAACGTTTGCTTGAACTTTCAGTTCACGGAATGTTGCCAAAGGGATCTCTTGGTCGCCAACAAGGTTTGAAGTTGCATGTCTTCGCTGGTTCAGAACACAACCACGAAGCGCAACAACCAGTGTTGTTGGACATCAACAACCTTATCTAAATGGCTTTTGATAAGGATACAATCATCGCTTCATTGAAGGAAGCAACTATCATGGATTTGGCTGACTTGGTTTCAGCTATTGAAGAAGAATTTGGTGTTTCAGCCGCTGCTCCTGTTGCAGCTGCTGGTGCCGCTGGTGGAGCTGCTGAAGCTGCTAAGTCAGAATTCGATGTTGAATTGACTTCTGGTGGAGCCGCTAAGGTTAAGGTTATCAAGGCAGTTCGTGAAGCAACTGGTTTGGGATTGAAGGATGCCAAGGACCTTGTTGATGGTGCACCATCAATGGTTAAGGAAGGATTGTCAGAAGACGATGCTAACGAATTGAAGGCTAAGTTGGAAGAAGCTGGAGCCGTTGTTACTGTTAAGTAAATGAGTGAAGCAACTATTGCTGTTAAAGCACAAAAAGTAGAAGAAATTGCATCAAAGTTTAAAGATGCAACTACTTCTGTTGTAGTTGACGTCCGTGGATTGACTGTTGAGCAATCTAACAACTTACGTAAGTCATTACGTGAGGAAGGCGTTGAGTTGAAGGTTATCAAGAACAAAGTTTTGACGCGTGCCGCCGAAGCTGCTGACTTGTCAGCCTTGAATGACTTGTTTGCCGGACCTTCAGCCGTTGCATTTTCAAACGAAGATGCAATTGCTCCAGCCCGGATTTTGAAGAAGTATGCTGATGAAATCGAAGCCCTTGAAATCAAGGGTGGTGTGGTTGACGGAAACATTGCTAGTGTCGAAGACATTAACAAGTATGCCGCTTTGCCAGACCGCGATGGATTGCTTTCAATGTTGTTGTCAACATTGCAAGCACCTGTTCGTAACGTCGCTTATGCCGTTAAGGCTGTGTCAGACGCGAAGGCAGAA---GCAGAAGCATAAATGGCTAAGAAGTATGGAAAAAAGTATTTAGCAGCCGCAGAAAAAGTTGAAGCTGAAAAGTTATACAACTTGGATGAAGCTGCTGCATTGGTGAAGGAAATTGACTTCGCCAAGTTTGATTCAACTGTTGAAATCTCATTCAACTTGAACGTGGATACACGTCAAGCTGACCAACAATTGCGTGGGGCTGTAGTTTTGCCTAACGGAACTGGTAAGGACCAAACAGTTGTTGTCTTCGCTCAAGGAGATAAGGCAAAAGAAGCTGAAGCAGCTGGAGCCGATGTTGTCGGTGGTGCTGACTTAGTTAAGCGTATCGCTGATGGATGGTTGGACTTTGATGTTGCCATCGCTACTCCTGATATGATGGCTCAAGTTGGACGTGTTGGACGTGTGCTTGGACCTAAGGGATTGATGCCTAACCCTAAGACTGGAACAGTTACTTTTGATGTGGCTAAGGCCGTTGAAGAGTCTAAGTCTGGTAAGGTTACTTACCGTACTGATCGTGACGGAAACGTTGCTGTTCCTGTTGGTAAGGTTTCATTTGATGCTGACAAGCTTGCTGGAAATATCAAGTCAATTTCTGACGTTGTTATCAAGGCTCGCCCATCTGCTGTTAAGGGAACATATGTACAACATGTATCAATTGCTTCTACATTTGGACCTGCTATTAACTTAGATATTAC---ATCATTGTAAGTGGCTAAGAAAGTTTCAAGTATTGTTAAGTTGCAGATTCCAGCCGGTAAGGCTACACCTGCACCTCCAGTTGGACCTGCATTGGGTCAAGCTGGTGTTAACATCATGGGGTTCGCAAAGGAATTTAACGCACGTACTGCTGATCAAGACGGTATGTTGATCCCTGTAGTTATTACTGTATATGAAGATCGTTCATTCGAATTCATCACTAAGACGCCTCCAGCAGCAGTTTTGCTAAAGAAGGCAGCTAAGGTTGAAAAGGGTTCAGGAGAACCTAACACGAAGAAGGTCGCAACAGTTACTGCAGCTCAAGTTCGCGAAATTGCAGAAACTAAGATGCAAGATCTAAACGCAGCTGACGTAGAAGCAGCTATGCGCATGATTGAAGGTACAGCACGTTCAATGGGATTCACTGTTGAAGGTTAAATGGGATACCGTAAGTTAGGACGTTCTAGCGCACAACGTAAGGCTTTGTTGCGCGACTTGACAACACAATTGTTGATCAATGGTTCAATCCAAACTACAGAAGCACGTGCGAAGGAAGTTCGCCGTACTGCTGATAAGATGATTACTTTGGGTAAGCATGGAGATTTGGCTTCACGCCGTAAGGCTGCTGCTTTCCTACGTAACGTAGTTGCGGACGTAAACGTTTCTGATGAAGAAAACGTTAAGATTCAAAATGCTGTGCAATACTTGTTTAACGAAGTTGCACCACGCTTTGAGGGTCGTGCGGGTGGTTACACTCGTATTCTAAAGATGGACCAACGTCGTGGAGACGCTGCTCCTATGGTTCTTTTGCAATTGGTTGACTAAATGCTTGAATTCGAAAACCCAAAGATCACTTTGGTTGAAGATGATGGTAACTACGGTAAGTTTGTGGTTGAACCGCTTGAACGTGGTTATGGAACTACTCTAGGGAATTCCCTACGCCGTGTTTTGTTGTCTTCATTACCAGGGGCTGCAATCAACTCAGTACAAATTGATGGAGTTTTGCACGAATTTTCAACCGTCGAAGGCGTTGTTGAAGATGTGACGCAAATCATCCTTAACCTTAAAAAGGTTGCAATGCGTATTGATAGTGATGATGCAAAAACACTCGAAGTTAACGTAAATGGTCCAGCAATGGTTACAGCCGGTGACATCATCGGTGATGCTGATGTTGAAATCTTGAACAAGGATTTGCACATCGCGACTGTTGCGGCAGGGGCAACGTTGCACATGACGCTTACAGCGGAACGTGGACGTGGGTATGTTTCAGGAGATCAGAACAAAGAATTGCATTCTAATATGCCAATCGGAGTTCTTGCAATTGATTCAATCTACACCCCTATCGAACGCGTTAACTACCAAGTCGAAGAAACTCGTGTTGGTCAACGTAACGACTTTGATAAGTTGACAATGGACGTATGGACTGATGGATCACTAACTGTTACTGAGGCAATCTCATTGGCAGCACGTATCTTGTCAGACCACTTGAACCCATTTGTTGAATTGTCAGAACGTGCGGTGGAAACACAAGTTATGTTAGACAAGGAAGAAACGACAACGAGCAAGCATGCGGAAGTTCCAATTGAAGAATTGGATCTTTCAGTTCGCTCATACAATTGTCTAAAGCGTGCTGGAATTAACACGATTCAAGAGTTGACTGATCGCTCAGAAAACCAAATGATGAATGTGCGTAACCTTGGACGTAAGTCATTAGACGAAATTCAAGATAAGCTAACAGCACTTGGATTAGGTTTCCGTAAGGAAGACTAAATGGCAGGTCGTAATACTCGTAAGCGTCGTGTAAAGAAGAATATTGAATCAGGTGTAGTTCACATCCACGCAACATTCAACAACACGATCGTTATGATCACAGACGTTCAAGGTAATGCTGTTGCTTGGTCTTCAGCTGGTTCTCTTGGTTTCAAGGGAAGCCGTAAGTCAACTCCATTTGCTGCGCAAATGGCCGCCGAAGCCGCTACTAAGGGAGCGATGGAAAACGGAATGAAGACTGTGGCAGTTACTGTTAAGGGTCCTGGTTCAGGACGTGAAGCAGCTATCCGTGCCTTGGCCGCTGCTGGTTTGGAAGTAACTTCAATTAAGGACGTTACTCCAGTACCACACAACGGATGTCGCCCACCAAAGCGTCGTCGTGTCTAAATGGCTCGTATTGCTGGTGTTGACTTGCCTCGCGACAAGCGTGTCGTGATCGCATTAACATATATATATGGAATCGGTAACGCAACGGCGCAAAAGATTTTGAAGGAAGCAAATGTTTCCGAAGATGTCCGTGTTCGTGACTTGACCCCTGACCAAGAAGATGCCATCCGTGCTGTTGTTGACAGCATGAAGGTGGAAGGTGACTTGCGTCGTGAGATCTCAATGAACATTAAAGCCTTGCAAGAAATTTCATCATACCGTGGTATCCGTCATCGTAAGGGCTTGCCTGTTCGTGGACAACACACGAAGAACAATGCTCGTACACGAAAGGGCCCAGCTGTTGCAATTGCAGGTAAGAAAAAGTAAGTGGCCAACGATGTTATTGAAATTCAAGGTGTGGTAAAGGATACTTTGCCTAATGCCATGTTTACCGTTGAATTGGAAAACGGCGCCGCCATTCTTGCACACGTCTCAGGAAAGATTCGGAAGAATTTCATCCGTATTTTACCTGGTGACCGTGTGACGGTAGAGATGTCGCCATACGATTTGACTAAGGGACGGATTACATACCGTT---TCCGTTAAATGAAGCTTAATGAGCTTGAAATTGCCGAAGGTTCTCGCAAAGTCCGCAATCGTGTTGGACGTGGTGAGTCTTCAGGTAATGGTAAGACTGCAGGACGTGGTCAAAAAGGTCAAAAGGCACGTAGTAAGGTACGTCTAGGATTCGAAGGTGGTCAAATGCCTTTGTTCCGTCGTATTCCAAAACGTGGATTTACAAATATCAATCGTAAAGAATTTGCTGTTGTTAATTTGGACCAACTTAATAAGTTTGAAAACGGAACTGAAATTTCACCAGCATTATTGGTTGAATCAGGAATCGTTAAAAACGAAATGGCTGGAATCAAGATTTTGGCTAATGGTCAACTTGATAAAGCTTTGACTGTTAAGGCTAACAAGTTCTCAGCATCAGCATTAACTGCAATCGAAGCAGCTGGTGGTAAAACTGAGGTGATCTAAATGGCATATATCGATCCAAAGACTCTTGGTGAGTTAGAAGAAAACGTCGTAGCTATCAACCGTGTTACTAAGGTTGTTAAGGGTGGTCGTCGTTTGCGTTTCGCCGCTTTGGTTGTTATTGGTGATCGTAACGGTCACGTTGGATTTGGAACTGGTAAAGCTCAGGAAGTTCCTGAAGCTATCCGTAAGGCTGTTGAAGCTGCCAATCGTAACATCGTTGCCGTACCAACTGTTGGTACAACTCTTCCTCACTCTGCATTGGGTGTCTTCGGTGGTGGTCGCGTGTTAGTTAAGCCAGCCGCTGAAGGATCTGGAGTAGCCGCCGGTGGTGCTGCTCGTGCCGTTTTGGAATTGGCTGGAATTGCTGACGTGACTGCAAAGTCATTGGGATCAGCAACTCCAATCAACGTTGTACGTGCTACTTTTGAAGCAATTTCAGAATTAAAGAATGCTGAAGAAGTCGCAGATTTGCGTCAGGTCTCATTAGAGCACTTGGCAGAATAAATGATTACGAAGTCAGACAAGAATAAAGTGCGTCAACACCGACACACTCGCGTTCGTGGAAAGATTTCTGGTACTGCAGAGCGCCCACGCTTGAACGTTTTCCGTTCTAACAAAAACATCTACGCTCAATTAATTGATGACGTAGCGGGTGTGACGCTTGCTAGTGCCTCAACTTTGGATGCAAACATTGCGGATGCACCAAAGACTGAACAAGCTACAAAAGTTGGTGCATTAATCGCTGACCGTGCCAAGGCTGCTGGAATTGAAGATGTTATCTTTGATCGTGGTGGATACTTGTATCATGGTCGAGTTCGTGCATTAGCTGAATCAGCTCGTGAAGCTGGTTTGAAGTTCTAAATGAGTCGTATTGGTTATAAGACTTTGACTTTGCCTACTGGCGTTGAATTGTCACGCGAAGGTAATGTTGTTACTGTTAAGGGACCAAAGGGTGAGTTATCACGCGAAGTTTCTTCAGAAATTGCTTTTACTATCGAAGGAAACGATGTGAATTTCACTCGTTCATCAGATGATGGTAAGATCAAGGCTTTGCACGGAACTACTCGTGCGAACGTCGCCAACATGGTTGAGGGTGTCTCAGAAGGCTTCAAAAAGACTTTGAAGCTTGTCGGTGTTGGTTACCGTGCAGCCAAGCAAGGAAACAAGCTTGTGTTGAACGTTGGTTACTCACACCCAGTTGAATTTGAAGACCGCACCGAAATGACGGTGGAAGTTCCTGATTCAGTTACTGTTGTAATTTCAGGTATTTCAAAGCAAAAGGTTGGAGATTTCGCCGCTGAGATCCGTGCCGTACGTTCTCCTGAACCTTATAAGGGTAAGGGAATTCGTTACGAAAATGAATACGTTGCACGTAAGGAAGGTAAGACTGGTAAGTAAATGTCAATGACTGACCCAATTGCAGACTTTTTGACTCGTATTCGTAACGCCAACATGGTTCGTCACGATTCAGTTCTAGTACCTGCATCAAAGATCAAGATGGACATCGCTGAAATTTTGAAGAACGAAGGCTATGTTCGTGACGTTGAATACATTGAAGATGACAAGCAAGGTGTCATCCGTGTTTTCCTTAAGTACGGTTCTGACAAGGAACGTGTTATCACTGGTTTGAAGCGTATTTCAAAGCCAGGATTGCGTTCATACGTAAAGTCAGATGCTGTGCCTAAGGTATTGAACGGATTGGGAACTGCTATCATTTCAACTTCAGAAGGTGTTATCACCGACAAAGAAGCTCGCGCCAAGGGTATTGGTGGCGAAGTATTAGCTTACGTTTGGTAAATG---AATCGCTTAAAGGAAAAGTTTGTTAAGGAAGTTCAACCTTCAATGATCGAAAAGTTTAACTACACTTCATCAATGCAAACCCCAAAGATCGAAAAGATCGTTTTGAACATGGGTGTTGGTGATGCTGTATCAAACTCAAAGAACTTGGATGAAGCTGTTGCTGAATTGGAATTGATTGCTGGTCAAAAGCCTGTTATCACACGTGCTAAGAAGTCAATCGCTGGCTTCCGTTTGCGTGAGGGTATGGCAATCGGAACTAAGGTTACGTTGCGCGGTGAGCGTATGTATGATTTCTTGGATAAGTTAATCAGCGTATCATTGCCACGTGTTCGTGACTTCCGTGGTGTTTCTGCAAAGGCCTTTGATGGTCGTGGAAACTATACTTTGGGAATCAAGGAACAATTGATTTTCCCAGAAATCGATTACGATCAAGTTAACCGTGTTCGTGGATTAGACATCGTTATTGTAACGACTGCCAACACTGACGAAGAAGCTCGTGAAATGCTTACCCAAATGGGTATGCCATTCGCTAAGTAAATGTTTGTAAAGACAGGTGACAAGGTTAAGGTTATCGCCGGTAAGGACAAAGGTAAAGAGGGCGTAGTCGTTAAGATTATTGCTGCTTCAGACCGCGTCTTGGTTGAAGGTGTTAACATAATGAAGAAGCACCAAAAGCCAAGTAACCAATACCCACAAGGTGGAATTATCGAGCAAGAAGCTCCAATCCACGTATCAAACGTACAATTGCTTGACCCTTCAACTAATGAACCAGCTCGTTTTGGTATCAAGATTGAAGATGGTAAGAAGGTACGCGTATCAAAGAAGTCTGGAACGGCTTT---ATAAGTGATTCAACAAGAAAGTCGTTTGAATGTTGCTGATAATTCTGGAGCACGCGAAATCTTAACTATTAAGGTTTTGGGTGGATCTGGTCGTAAGTTCGCCGGAATCGGTGACATGATCGTTGCAACCGTAAAGCAAGCAATTCCTGGTGGAACTGTAAAGAAGGGTGATGTTGTTAAGGCAGTTATCGTTCGTACTGTTTCATCATCACACCGTGCAGATGGTTCATACATCAAGTTTGATGAGAACGCTGCAGTTATCGTTAAGGATGATAAGAGTCCTGTTGGAACTCGTATCTTCGGCCCCGTTGCACGTGAATTACGTGACAACGATTACATGCGTATTGTGTCATTGGCACCTGAAGTATTGTAAATGACTGAAGCTCGTAACACACGTAAGACTTACCAAGGCCGCGTGGTTTCAGATAAGATGGATAAGACAGTGACTGTTGCAATCAACACTTACAAGAACCACCCAGTTTACGGTAAGCGTGTTAAGTACACGAAAAAGTTTAAGGCTCACGATGAGAACAACGAAGCTAAGACAGGTGATTTGGTACGTATCATGGAGACGCGCCCAACGTCAGCTACAAAGCGCTTCCGTTTGGTAGAAATCGTCGAGAAGGCCGTTATTATCTAAATGAAGATCAAGGATCTAAAAAACGAAATCAAGGGTCTAAGTACTGCTGAATTGGTTGCCAAGGAAAAGAGCTACAAGGAAGAATTGTTTAACCTACGCTTCCAACTAGCAACTGGTCAACTTGAAAACACTGCACGATTGGCTGAAGTACGTAAGCAAATCGCACGTATTAAGACTGCTATTCGTCAAGACGAACTAAACAAGTAGATGCTAGTACCAAAGCGTGTTAAGTACCGCCGTCCTCACCGTGGTAAGATGCGTGGTGAAGCTAAGGGTGGTAAGACGGTTGCCTTCGGTGAGTTTGGATTACAAGCCACTGAGTCTCACTGGATTACAAACCGTCAAATTGAGGCTGCCCGTGTTGCCATGACACGTCACATGAAGCGTGGTGGACAAGTTTGGATTAAGATTTTCCCACATTTGTCATACACTTCTAAGGGTGTCGGTGTTCGTATGGGTAATGGTAAGGGTACGCCTGAAGGTTGGGTAGCACCTGTTAAGCGCGGTAAGGTAATGTTCGAAGTTGCCGGCGTGCCAGAAGAGGTTGCTCGCGAAGCCTTGCGTCTTGCATCTAACAAGTTGCCAGTTAAGACTAAAATCTTGACTCGT---CAAGTGGAGGGTGAATAAATGGGTCAAAAGATTAACCCAACTGGTATGCGTGTCGGCATTATCCGCGACTGGGATGCTAAGTGGTACGCAAACAAGAAGGACTATGTAACTTCATTACATGAAGATTTGAAGTTGCGTAAGTACATCGAGACTAAGTTGGCTGATGCTTCTGTATCTCGTATCGAGATCGAGCGTACAGCTAACCGTGTAAACATCTCAATCCACACTGCTAAGCCAGGTATGGTTATTGGTAAGGGTGGTTCAGAAGTTGACGCATTGCGTAGCCAATTGTCAGGTCTAGTGGCAAAGGGTGAGCGCGTGCACATCAACATCATTGAGATTAAGAAGCCAGATTTGGATGCTCACTTGGTAGGATCACAAATCGCTTCTGACTTGGAACGCCGTGTTGCTTTCCGTCGCGCTATGCGTGGTGCAATGCAACGTGCAATGCGTGCTGGTGCCAAGGGTATCAAGACACAAGTTTCAGGTCGTATTAACGGAGCTGATATTGCTCGTGTTGAGCAATACACAGAGGGTACGGTACCTTTGCACACTTTGCGTGCAGATATCGATTACTCATGGGATGAGGCAACTACTACTTTCGGTCAACTAGGTGTTAAGACTTGGATTTACCGGGGTGATATTTTGCCAGAGA------------AGAAGCAAGGAGGC-AAGTAAATGGCTGAAGAAATCACATCAGCACGTGCCACAGCGAAAATCGTTCGTGTCGCACCACGTAAGGTCCGCCTTGTGCTTGACCAGATTCGTGGAAAGCGAGTGGCTGAGGCATTTGCAATTTTGCAATTTTTGCCTAACCACTCATCAGAAGATGTATATAAGGTATTGAATTCAGCAGTTGCTAATGCTGAAAACAATTACTCACTAGATCGCGAAGATTTGGTAGTTGCAGAAGCCTTTGCTAACGAAGGACCAACGTTAAAGCGTTTCCGTCCCCGTGCCAAGGGTTCAGCTTCACCAATCAATAAGCGCACAAGCCACATTACTGTTGTGGTAACAGAAAAGTAAATGGGTCGCAGCCTGAAGAAGGGACCATTCGCTGACGCACACTTGTTAAAGAAGGTTGAAGCAGCTAATGCTTCTGAAAAGCAAGTTGTCATCAAGACATGGTCACGTCGTTCAACGATTTTTCCAAGTTTCATCGGTTTGACATTTGCCGTTTACGATGGTCGTAAGCACGTACCAGTTTTGGTACAAGAAGACATGGTCGGACACAAGCTTGGTGAATTTGTCCCTACGCGTACATTCCATGGACACGCAGCGGATGATAAGAAAACGAAGCGTAGCTAA---------------------------------------------ATGACTGGTTCAGATTTTTCTGAAATCACAAAGACAACCCCAGAAAAGACTTTGCTAGATTCAAAGTCAAGTACTGGTGGACGTAACGCCTACGGTCACATGACTGTTCGTCACCGTGGTGGTGGACACAAGCGCCAATACCGTGTTATCGACTTTAAGCGTAACAAGGATGATGTTACAGCTAAGGTTATCGCGATCGAATACGATCCAAACCGTACTGCTAACATTGCGCTTCTTCACTACACTGACGGAGTTAAGGCTTACATCTTGGCGCCTAAGGGACTAGAAGTTAACACTGTTATCGAATCAGGTCCTGAAGCCGACATCAAGGTCGGAAACGCAATGCCTTTGTCAAACATTCCTGACGGAACGCAAATCCACAACATCGAATTGAAGCCTGGTAAGGGTGGACAATTGGTACGTTCAGCTGGAGCGTCAGCCCAAGTTTTGGGTAAGGAAGGAAAGTACGTACTTGTTCGCCTACAATCTGGTGAAGTACGTATGATCTTGGCAACTTGCCGTGCAACTATTGGTGTTGTCGGAAACGAACAACACTCATTGATCAACTGGGGTAAGGCTGGTCGTAACCGTTGGCGTGGTAAGCGTCCAACAGTTCGTGGATCAGTAATGAACCCTAACGATCACCCACACGGTGGTGGAGAAGGTAAGGCTCCTATCGGACGTCCTTCACCATTGTCACCATGGGGTAAGAAGACTGCCGGTAAGAAGACTCGTAACGTTAATGCTCGCTCAAGCAAGTTTATCGTTCGTGGTCGTAAGGGTAAGTAAATGGACGCACGCGATATCATTTTGCGCCCGATCATCACTGAACAAACAATGTCAGTCTTGGACAGCAAGACTTACACGTTTGAAGTTGATGTTCGCGCTACTAAGCCACAAATCAAGCGCGCTATTGAAGAAATTTTCGAAGTTAAAATCGAAAAGATCAATACTGCAAACGTACGTGGTAAGCTAAAGCGTCAAGGACGCTACGCAGGATACACTAAGAAGCGTAAGAAGGCAATTGTTAAGTTGTCAGCTGCTTCAAAGGATATCCAACTATTCAACGAACAATAAATGACTAAGATTGCTTTGCATAAGCAAGATGGTTCACAGGCCGGCGAAGTTGAATTGAACGATGCAATTTTCGCTGTTGAGCCTAACAATAATGTCATTACTGATGCAGTTTTGATGCAACGTGCATCAATGCGTCAAGGTACTCATGCCGTTAAGAATCGTTCTGCGGTTTCTGGTGGTGGAAAGAAGCCTTGGCGTCAAAAGGGTACAGGTCGTGCCCGTCAAGGATCAATCCGTTCTCCACAGTGGCGTGGTGGTGGAATCGTCTTCGGACCTACCCCTCGTTCATACGCATACAAGATGCCAAAGAAGGCTTACCGGTTAGCATTGAAGTCAGCCTTATCACAAAAGGTGATGGACAATGATTTGGTCTTGGTTGACGTATTAACTTTTGATGCTCCAAAGACTAAGGACTTCAAGGCTACTTTGGAAAATCTAAATGCAAACGGAAAGACATTAGTAGTCTTGGACGATGACAACACCAACGCAGCATTGGCAGCACGTAACTTAGAAAACGTTACTGTCATGACTGCTAAGGGTGTTAATGTCCTAGACGTTGTCAACAACGATAAGTTGGTTGTCGTACAATCAGCTTTGGCACAAGTTGAGGAGGTTTTGGCATAAATGACAACTAAGGGTATCTTAGGCCGTAAAATCGGCATGACTCAGGTTTTCACTGATAACGGTGAACTTATTCCAGTTACTGTGATTGAATCAACACCAAACGTTGTTCTTCAAGTTAAAACACTTGAAAACGATGGTTACAATGCGATTCAATTAGGTTTCTCTGATAAGCGTGCTGTTTTATCTAACAAACCTGAACAAGGTCACGTTGCTAAAGCAAACACGACCCCTAAGCGCTACATTCGTGAGATTCGCGACGCTGAGGGTGAATTAAACGTTGGGGATGAGGTAAAGGTTGATATTTTCGCTGAAGGTGAAAGTGTTGACGTTACTGGAATCACAAAGGGTCATGGTTACCAAGGTAACATTAAGAAAGATGGACAATCTCGTGGTCCTATGGCGCACGGTTCTCGTTTCCACCGTCGTCCAGGTTCGTTGGGAGCCGTTATCAATCGTGTCTTCAAGGGTAAGAAATTGCCTGGACGGATGGGTAACCACAAGCGCACGGTTCAAAACTTGCAAGTCGTACGAGTAGACGTTGAAAACAACGTAATCTTGGTCAAGGGTAACGTCCCTGGAGCAAACAAGTCACTTGTTACTGTTAAGAACTCTGTTAAAGCTAAGTAAATGGCTAACAAGAAGATTCGTATCCGCCTAAAGGCATACGAGCACAAGATTTTGGATTCATCAGCTGAAAAGATTGTTGAAACTGCAAAGCGTACAGGTGCTGAAATTTCAGGTCCTATTCCATTGCCAACTGAACGTACACTATACACAGTTTTGAGTTCACCTCACAAGCACAAAGATGCACGTGAGCAATTCGAATTGCGTACACACAAGCGTTTGATTGACATCATGAACCCAACTGCCAAGACAGTCGATGCATTGTCAAAGTTGGAATTGCCAAGTGGTGTTGACATCGAAATTAAGTTGTAA------------------TTGATTGATGTCAATAAGTTTGAAAGCATGCAAATTGGCTTGGCTAGTCCAAACAAGATTCGCAGCTGGTCTTATGGTGAAGTAAAGAAGCCCGAAACAATCAATTATCGAACACTTAAGCCTGAAAAAGATGGCTTGTTTGATGAACGAATCTTTGGTCCAACCAAGGATTACGAATGTGCTTGTGGAAAGTACAAGCGGATTCGTTATAAGGGTATTGTCTGTGATCGTTGTGGCGTTGAAGTAACGTCATCAAAGGTTCGCCGTGAGCGGATGGGTCACATTGAATTAGCTGCACCGGTGTCTCATATTTGGTACTTTAAAGGCATTCCATCACGAATGGGCTTGGTACTTGATATGTCACCACGTTCATTAGAAGAGATTATCTATTTTGCTTCATACGTTGTTACTGACCCTG--------GTGAC-ACACCATTAGTAAAGAAACAGTTGCTTTCAGAGCGTGAGTATCGTGACTTAAAGCAACAGTATGGTGATGCCTTTAAAGCAGGTATGGGAGCTGAAGCAATTAGAACCTTGTTAGCGGATGTTGATTTGGAAACTGAAGTTGACGAGTTAAAGGCACAGTTGCGGGAAGCAACTGGCCAAAAGCGTGTGCGGGCGGTTCGCCGTTTGGACATCTTGGAAGCCTTTTTAAAGTCTGGTAACAAGCCAGAGTGGATGGTCATGGATGTTGTGCCAGTTATTCCACCTGACTTACGGCCAATGGTTCAATTGGAAGGTGGTCGCTTTGCCACTTCTGACTTGAATGACTTGTACCGGCGGGTGATTAACCGTAACAACCGGTTGAAGCGTCTCTTAGAATTGAATGCACCAGGTATTATTGTCCAAAACGAAAAGCGGATGCTTCAAGAAGCCGTTGATGCCTTGGTCGATAATGGCCGTCGTGGTCGTCCTGTAACGGGTCCTGGTAATCGTCCTTTGAAGTCACTTTCGCACATGCTGAAGGGTAAGCAAGGCCGTTTCCGTCAAAACTTACTTGGTAAGCGTGTTGACTATTCAGGTCGTTCAGTTATTGATGTTGGTCCATTCTTGAAGATGAACCAAATGGGATTACCTGTCAGCATGGCGGTTGAGTTATTCCGTCCATTCATTATGCGTGAATTAGTTAAGCGGGACTTGGCTGGCAATATCCGGGCTGCTAAGCGTAAGATTGATCGGCGCGATGATGATGTGATGGATGTATTGGAAGATGTTGTTAAAGAACATCCTGTGCTCTTGAACCGTGCGCCTACTTTGCATCGTTTGGGTATTCAAGCCTTCGAGCCAGTCCTAGTTTCAGGTAAGGCGATGCGCTTGCATCCTTTGGTTACTGAGGCCTACAATGCCGACTTTGACGGTGACCAAATGGCCATTCATTTGCCATTGTCAGACGAGGCGCAGGCCGAAGCACGTCTCTTGATGTTAGCTGCTGGTCATATTTTGGCACCTAAGGATGGAAAGCCAATTGTGACGCCTTCTCAAGACATGGTTATTGGTAATTATTACCTAACGACCGAAGAGGCTGACCGTGAAGGTGAAGGCATGATCTTTAAGGATATTAATGAGGCCCGGACTGCTTTACAAAACGGCTATGTGCACTTGCATACCCGGATTGGGGTCCAGACGTCTTCATTCCCAGCAGAAAAGCCATTCACTGATGAGCAACGTTCTAAGATTATGACAACGACTGTTGGTAAGTTAATCTTTAATGATATCTTGCCAGTTGACTTCCCATACTTGAATGAACCAACTGAAGCTAACTTATCTCGAATTGATGATAAGTACTTCCTCGAGCCAGGTGAGAACATAAAGGAACAC-TTCAAGAACACGCCAATTCTTGAACCTTTCAAGAAGGGTTACCTTTCTGATGTTATCGCCCAAGTTTACAAGATCTATAAAGTTACTGAGACATCATTACTTTTGGACCGCATGAAGGATTTGGGTTATGCTGAATCAACTAAGTCTGGTTTGACGGTTGGTGTGGCCGATGTCACTGAATTGAAAGAAAAGCCTGAAATTATTGCGGCTGCTCATGATAAGGTTGCTACGGTTACCAAGCAGTTCCGGCGTGGTTTGATTACGGATGAAGAGCGTTATGAGCGGGTTATCGATATTTGGAACCGGGCTAAGGATGATATCACTGAAAAGTTGATTGAACATTTTGAACCAGATAACAACATCTTCATGATGTCTGATTCTGGTGCCCGTGGTAATATTTCTAACTTCTCTCAATTGGCTGGTATGCGTGGTTTGATGGCTGCGCCTAATGGTAAAATCATGGAGTTGCCAATTATTGCCAACTTCCGTGAAGGCTTGTCAGTTTTGGAAATGTTCTTCTCAACCCACGGTGCTCGTAAGGGAATGACTGATACGGCCTTGAAGACCGCCGATTCTGGTTATATGACCCGTCGTTTGGTTGATGTTGCCCAAGATGTTATTGTCCGTGAAGAGGACTGTGGTACCGATCGTGGTTTGGATGTGGCTGCCATTATGAATGGTAACGAAGTCATCGAGCCACTTTATGATCGTATCTTGGGTCGTTTTGCCCAGAAGGAAGTGGTCGACCCAACTACTGGTGAAGTCATTGTTAAGCATAACGAGATGATTACTGAGGATAAGGCTAAGCAAATTGTTGAAGCCGGCGTGCAAACAGTTAACATCCGTTCTGTCTTTACTTGTAATACAGAACACGGTGTCTGTGTACGTTGTTATGGCCGTAACATGGCTACTGGTGAAGTGGTTGAAGTTGGTGAGGCTGTCGGTACTGTGGCTGCCCAATCAATTGGTGAGCCAGGAACGCAATTGACTATGCGGACTTTCCATACCGGTGGTGTTGCC---GGAAACGATATTACCCAAGGTCTTCCTCGTGTGCAAGAAATCTTTGAAGCTCGTAACCCTAAGGGTCGTGCCATTATTTCTGAAGTAACCGGGGAAGTGAAGTCCATTGAAGAAAATCCTTCTGATCGGACCAAGGAAGTGACGATTGAGGGTGAAACTGATACACGCATTTATACCTTACCAATGACTGCCCGGATGCGAGTCGCTGAAGGTGACCACATTCACCGTGGTGAGACCTTAAATGAAGGTTCTGCCGATCCAAAGGAAATGATCCAAGTCCGTGATACTTTGGCAACTGAAAACTACCTAGTTGATCAGGTGCAAAAGGTTTATCGGATGCAAGGTGTGGCCATTTCGGATAAGCATATTGAGGTTATGGCCCGGCAAATGTTGCGTAAGATTCGCGTAATGGATCCCGGTGAGACTGATTTGTTGCCAGGTACCTTATTGGATATTGCTGATTTCCGTGAAGCTAACATTAAGCCTTTGCGCGAAGGAAAGATTCCAGCAACTGGTCGACCAGTTTTGCTTGGTATTACCAAGGCTTCATTGGAGACCAACTCATTCTTGTCAGCTGCCTCCTTCCAAGAGACAACGCGTGTCTTGACGGATGCTGCTATTCGCGGTAAGAATGATCCATTAGTTGGTTTGAAGGAAAATGTTATTATTGGAAAGCTGATTCCAGCTGGTACTGGTGTGAAGGCTTACCAGGCTATTCAACCTGAAGTGGTTGCAGACCCTGTGGT---AGCCACTGATGATGCAGAGAACCTGG---TTTCTCTATCAGATATTGAGCAGTCAATGCACTCTGGTAATTCAGGTGAAGAAGCTTACGAATAATTGGTAGGAACGC---TTGTTAAATACGGTAAACACCGTGTTCGTCGTAGTTATGCGCGAATTAAGGAAGTCCTTGATTTGCCTAACTTGATTGAAATTCAAACGGATTCATACAACTGGTTTTTGGATGAAGGATTGCGTGAAATGTTTACGGACATCATGCCAATCGAAGACTTCCAAGGCAAGTTGTCACTGGAATTTGTGGACTATAAGCTCTTAGAGCCTAAGTACACAATTGAAGAGGCACGGAACCATGATGCAAATTATTCGGCACCATTGCATGTGACCTTGCGATTAACTAATAAGGAAACTGGCGAAATCAAGTCTCAAGATGTATTCTTTGGCGATTTCCCATTGATGACCCCACAAGGAACCTTCATTATTAATGGAGCAGAACGGGTTATTGTTTCACAATTAGTTCGGTCACCCGGTGTTTATTACACCGAAGAGCCAGATAAAAATGGCCGGCCAATTTATGGAACGACCTTTATTCCTAGCCGTGGGGCTTGGATGGAATTTGAAACGGATGCCAAGGGATTAGATTACGTGCGAATTGATCGTACCCGTAAGTTACCAATGACTGAGTTGGTACGGTCCTTAGGTTATGGATCTGATTCTGAAATCCTACAAATTCTGGGTGAGGATTATGATTCTATTAATCTGACCCTAGATAAGGATGTTCACAAGGATATTAACGATTCACGTGTTGAAGAGGCCTTAAAGGATATCTATGAGCGTTTACGCCCAGGTGAACCTAAGACTGCTGATTCATCACGGTCTTTGTTAACTGCGCGTTTCTTTGATCCTCGTCGCTATGACTTAGCTCCTGTTGGTCGTTATAAGATCAATAAGAAGTTGTCACTAAAGACCCGTTTGATGGGCTTGACCTTAGGTGAAACTTTAGCTGATCCTGATACAGGTGAGGTCTTATTTGAAAAAGGTACCCTCATTGATAAGCGAGTTATGGGCAAGTTAGCTCCTTATCTTGACCGGGATGATTTCAAGACGGAAACGCATATTCCAGCTGATGAAGGTGTTGTAACGGAGCCAATGGTGCTACAACGCATTCTCGTGCAAGATCCTAATGATCCAGAAAAGACACTACCAATGATTGGTAATGGTCATTTTGATGAGTCAGTACGGACATTGAAGCCTGCCGACATTATTGCTGGCATGAACTACTTCTTGAACCTACAACTAGGATTAGGCGCAGTTGATGATATTGACCACTTGGGTAACCGCCGTATTCGTCGTGTTGGTGAGCTGTTGCAAAACACTTTCCGAATTGGCTTAAGCCGGATGGAACGAGTTGTTCGTGAGCGGATGTCAATTCAAGATCCGGACACTGTTACGCCACAGCAGTTGATCAATATTCGCCCTGTTGTTGCAGCTGTTAAGGAATTCTTTGGTTCCTCACAACTCTCACAATTCATGGATCAAACCAATCCATTGGGTGAATTAACTAATAAGCGTCGTCTTTCAGCCCTTGGTCCTGGTGGTTTGACCCGTGACCGGGCCGGTTATGAAGTTCGAGACGTTCACTATACGCATTATGGTCGTATGGACCCTATTGAAACGCCTGAAGGTCCTAACATCGGGTTGATTAATTCCCTAGCAACGTATGCCCGGGTTAACCGGTATGGCTTTATTGAAACGCCATACCGACGTGTCTCTTGGGATACACATAAGGTAACGGACAAGATTGACTACTTGATGGCTGATGAAGAAGATAACTTTGTGGTAGCCCAAGGAAATTCTGTCTTGAACGATGATGGTTCCTTTGCTACTGATACGGTTTTGGCACGTAAGGGTGATGAAAACGTTGAAGTACCAATTGAACAGGTTGACTACATGGATGTGTCACCTAAGCAAATCGTTGCGGTCGCAACAGCGGCTATTCCTTTCTTGGAAAACGATGACTCTAACCGTGCCTTGATGGGAGCTAACATGCAGCGGCAAGCCTTGCCACTGATTAAGCCACACGCTGCCTTAGTAGGAACTGGTATTGAGTATAAGGCTGCTCATGATGCCGGTGTTGCGATTATTGCTAAGTATCCAGGAACTGTTGAGTACGTTGATGCACGTGAAATTCGTGTACGCCGTGAAGATGGTTCTTTGGATAAGTATAAGTTGATGAAGTTCCGGCGTTCGAATGCTGGTAAGAACTACAATCAAACACCAATTGTAGCGGTTGGCGATAAGGTTGACGCTGATGAAGTCCTAGCCGATGGTCCAGCTATGGAGCAAGGTGAATTAGCCTTGGGACAAAACCCATTAATTGCCTTCATGACTTGGCAAGGTTATAACTTCGAAGATGCCATCATTATCAATGAACGCTTAATTCGTGATGATACCTACACGTCAATTCATATTGAAGAATATGAATCAGAAGCACGTGATACAAAGCTTGGACCTGAAGAGTTCACTCGTGAAATTCCAAATACCGGTGAAGATCAGTTAAAGAATCTTGATGAACGCGGTATTATTCGTGTGGGAGCCGAAGTCCACGATGGAGACATTTTGGTTGGTAAGGTAACGCCAAAGGGTGTGACTGAGCTTTCAGCTGAGGAGCGTCTTTTGCACGCAATCTTTGGTGAGAAGGCACGGGAAGTACGTGATACTTCTTTGAAGGTTCCTCATGGTGGTGGCGGTGTCGTCCAAGATGTTCGCATCTTCACCCGTGAAAACGGGGATGAGTTAGCACCAGGGGTTAACATGATGGTTCGGGTTTACATTGCCCAGCGCCGTAAGATTCAAGTTGGTGATAAGATGGCCGGCCGTCACGGTAATAAGGGTACGGTTTCAGTCGTTGTCCCATCCGAGGACATGCCATATATGCCTGACGGTACGCCAATTGATATCATGCTTTCCCCAATGGGTGTGCCATCACGTATGAACATCGGACAAGTACTAGAACTTCACCTTGGAATGGCTGCGCGTGAGTTAGGTATTCATATCGCTTCGCCTGTCTTTGATGGTGCTCGAGATACAGATATTTGGGATGCCTTAAAGGAAGCTGGATTGCCAGCTGATGGTAAGTCAGTGCTTTATGATGGTCGTACGGGTGAACCTTTCGATAAGCGAATTGCGGTCGGAGTCATGTATTATATGAAACTGGCCCACATGGCTGAAGATAAGATTCATGCGCGTTCAATTGGACCTTACTCACTTGTTACCCAACAACCTTTGGGTGGTAAAGCACAATTTGGTGGCCAACGATTTGGTGAAATGGAAGTTTGGGCGCTAGAAGCTTATGGAGCTGCACATACCTTGCAAGAAATCTTAACGTATAAGTCCGATGATGTGGTTGGACGTGTTAAGACCTATGAAGCTATTGTTAAGGGTGAACAAATTCCAAAGCCTGGTGTACCTGAGTCCTTCCGTGTCTTAGTTAAGGAATTGCAGGCACTAGGTCTAGACATGAAGGTCTTAGACGCTGACCATCAAGAAATTGAGTTACGTGACTTAGATACTGAAGAAGAAGATGAAGTGGTTAACCTAGATAAGGATAAGACCCCTACTGATCAAGCAGTTGATGCTCAATTCAATAAGGATGACGAGTCAGCTAATGCT------------GACGGGGTTATCACGTCTGATGGTAATATTGAAAAAAAGTAAATGTTGGATATTAAATATTTACGAAATAATGCAGACGAAGCTAAGGAACGCTTAGCAGGTCGAGGAGTTGCAGCTGAGGATGTTGATGCCTATCTAGCTGCTGATACGAAACGCCGGGACTTATTAGTTCAATCTGAGGAGATGAAAGCACGCCGTAACAAGGTTTCTGATGAAATTGGACAAAAGAAGCGAGCTAAAGAAGATGCCAGTGCCGTAATTGCAGAAATGCAGCATGTTTCAAAAAGTATTAAAGAATTAGATGATCAAATTCTTGCAATTGAGTCTGAATTAAATGATCGGGCTTTACACTTTCCTAACTTGCCAGAGGCAACCATTCCAGTTGGACCTAATGAAGATTCTAATCGTGAAGAGTATAAATGGGGTGAGGTTCGTCAATTTGATTTCACACCTAAGGCTCACTATGAGATTGGGGAAGACCTTGGTATTTTAGATTGGGAACGAGGAGCTAAGGTTTCTGGGGCACGGTTTGTTTACTATGTTGGTCAAGGAGCCCGACTTGAACGAGCGATTTATAACTTTATGCTAGATGAGCATCAAAAAGAAGGTTATACCGAAATGATTACGCCTTACATGGTTAAAGATGATGCTATGTATGGAACTGGTCAATATCCTAAATTTAAAGACGATGCTTACCGTGTTGGAACTAATTCAGACATGACCTTAATTCCAACTGCGGAAGTACCTTTGACTAATTATTATCGTGAAGAAGTTATTGATGCAGACAAGTTACCGATCTCAGTAACGGCACTATCACCTTCTTTCCGCCAAGAAGCTGGATCTGCAGGGCGAGATACACGTGGCTTAATTCGCATGCACCAATTCAACAAGGTTGAAATGGTTAAGTTCACAAAACCTGAGCAATCATATCAAGCATTGGAAGAAATGACAAAAGATGCAGAAAACATTCTTCGAAAGTTGGAATTGCCATATCATGTTTTGACACTGTCAACCGGAGACATGGGCTTCTCAGCTGCCAAAACGCATGACTTAGAAGTTTGGATGCCTGAACAAAATCTTTATCGTGAAATTTCTTCAATTTCAAATACTGAAGCATTCCAAGCACGTCGCGCTAAGATTCAATATCGAGATGATGATGGTAAGCTTCAATATATCCATACTTTGAATGGATCTGGATTAGCTGTTGGCCGGGCTGTAGCAGCCATTTTGGAAAATTACCAAAATGCAGATGGAACGGTTACAGTTCCAACCGTTCTACGCCCATACTTTGGTGCTGATATAATTAAGCCTGAAG------TT---------------TAAATGAGTAACGGACAAATTGTTCAAGTCATTGGACCGGTTGTCGATGTGGCCTTTCCGACTGGAACACCAATGCCAGCTATCAACAATGCTTTGCTTGTTGATCTTGGTGATGGCCAACAGTTGACGGTCGAAGTATCGATTGAACTTGGTGATGGAGTTGTACGTACAATTGCGATGGACTCTACCGACGGACTACAACGTGGGATGCAAGTAACTGATTCAGGGGCACCGATTGAAGTGCCTGTTGGAGAAGCAACACTTGGTCGTGTGTTGAATGTCTTGGGTGATCCAGTGGATAATGGTGAAGCTTTTGCAGCTGATGCAAAGCGTATGCCAATCCACCGTTCAGCACCTGCATATGATGAATTAACAACTTCAGTTGAAGTTTTGGAAACAGGGATTAAGGTTATCGACTTGTTGGCACCTTATATCCGTGGTGGAAAGATTGGATTGTTCGGTGGAGCCGGAGTTGGTAAGACTGTTTTGATCCAAGAATTGATCCACAATATTGCACAAGGTCACAATGGTATTTCTGTCTTCACTGGTGTCGGAGAACGTACACGTGAAGGTAACGACATGTACCACGAAATGAAGGACTCAGGCGTATTGGCGCAAACTGCCATGGTCTACGGACAAATGAATGAGCCTCCTGGAGCGCGTATGCGTGTGGCTTTGACTGGTTTGACAATTGCGGAATACTTCCGTGATGTGAACCATCAAGACGTTTTGTTGTTCATTGACAACATTTTCCGATTCACACAAGCTGGATCTGAAGTGTCAGCCTTGCTAGGTCGTATTCCATCAGCCGTTGGATACCAACCAACATTGGCTACTGAAATGGGACAATTGCAAGAACGTATTACGTCAACTAAGAATGGATCAATTACGTCAATCCAAGCCGTTTACGTGCCTGCCGATGACTATACTGACCCAGCGCCTGCAACAACATTCGCGCACTTGGATGCGACAACTAACTTGGAACGTTCTTTGACACAACAAGGAATCTACCCAGCGGTGGATCCATTGGCTTCTACGTCAACAGCGTTGACGCCTGAAATTGTTGGTCAAATGCATTACGATGTAGCGTCAGAAGTACAACGTACTTTGCAACGTTACCGTGAATTGCAAGACATTATTTCAATTCTTGGTATGGACGAATTGTCTGATGAAGAAAAGACAATTGTTAACCGTGCCCGTCGTATCCAATTCTTCTTGTCACAACCATTCTCTGTTGCGGAAACCTTTACTGGTGTCCAAGGAGAATATGTGCCAGTTGCGGAAACAGTTCGCAGTTTCAAGGCTATCCTTGATGGTGAATTTGACCAATACCCTGAAGAAGCGTTCCGAAATGTTGGAGCGATTGAACAAGTGGCCCAAAAAGCTGAAAAGCTTATGGGTTAAATGAGCATTAAAGCTGAAGAAATCAGTTCTCTCATCAAAGAACAATTAGCTAACTACAAAGAAGACTTGGACGTTCAAGAAACTGGAACAGTGACTTACGTTGGTGACGGTATTGCCCGTGTTGACGGATTGGAAAATGTTCTTTCTGGCGAACTAGTAACTTTTGCAAGTGGTGTTTACGGAATGGCACAAAACCTTGAATCAAATGATGTTGGTATCATTATTCTTGGTCGTTATGATGATATTCATGAAGGTGACGCGGTTACGCGTACTGGACGTGTCATGGAAGTGCCTGTTGGTGAGGAAATGATTGGACGTGTTGTGAACGCATTGGGACAACCAATCGATGGATTGGGACCAATCAACACAACGAAGACTCGTCCAGTAGAAACAAAGGCACCTGGTGTTATGGAACGTAAGTCAGTTTCAGAACCTCTACAAACTGGATTTAAGGCGATTGACGCTTTGGTTCCAATTGGTCGAGGTCAACGTGAATTGATTATCGGAGACCGTAAGACAGGTAAGACTTCTGTTGCTATTGACACAATCTTGAACCAAAAGGGACAAGATGTTATCGCGATTTACGTTGCGATTGGTCAAAAGGACTCAACAGTTCGTACACAAGTTGAAACTTTGCGTCGACTTGGTGCGTTGGATTACACGATCGTTATTACAGCTGGACCTTCAGAACCAGCACCATTGCTTTACCTAGCGCCATATGTTGGGGCAGCCATGGGTGAAGAATTCATGTATAACGGAAAGCATGTTTTGGTTGTTTATGATGACTTGTCAAAGCAAGCAACTGCTTATCGTGAGCTGTCATTGATCTTGCGTCGTCCGCCAGGTCGTGAAGCTTACCCTGGTGACGTCTTCTACTTGCACTCACGTTTGTTGGAACGCGCTGCGCGTTTGTCTGACGAATTGGGTGGTGGATCAATGACTGCTTTGCCTGTTATTGAAACACAAGCGGGTGACGTTTCAGCGTATATCCCTACAAACGTTATTTCAATTACCGACGGACAAATCTTCTTAGATGCAGATATGTTCTATGCTGGTGTTCGTCCAGCCATTGATGCGGGAACATCTGTTTCTCGTGTTGGTGGAGACGCGCAAATTAAGGCGATGAAGAAGGTTTCTGGAACATTGCGTCTAGACTTGGCTTCATACCGTGAATTGGAATCATTTGCACAATTCGGTTCTGACTTGGACGAAGCCACACAAGCTAAGCTTGCTCGTGGACGTCGTACAGTTGAATTGTTGAAGCAACCATTGCATTCACCAATGGCTGTTGAAGACCAAGTTATGGTATTGTACGCGCTAACTCACGGATTCATTGATGATGTTGCAATTGAAGATATTGCACGTTTCCAAGATGAATTGATTAGTGCCATGCATGCATCACACACAGACTTGTTGCAAACTATTTTGCAAACAAAGGACTTGCCAGATACTGACTTGATGGACAATGCAATGTCTGAATTTAAGTCAACTTTT---------ACAGGCAGCCAAGTCTAA---ATGAGCAAACTAACAGTATTTGAACATCCACTAATTCAACACAAGTTAACGATTATCCGTAATAAGGAAGTCGGAACTAAAGAATTCCGTGAAGTCGTTGACGAAATCGCGTCATTGATGGCCTACGAAGTAACACGTGACCTACCAATGGCAGATATTGATGTGGAAACACCGGTTGCTTGGACAACACAAAAGACTTTGGCAGGAAAGAAGTTGGCTATTGTGCCAATTCTACGTGCCGGTCTAGGAATGGTGGACGGAATCATGAAGCTTATCCCTGCGGCCCGTATTGGTCACATCGGTATGTACCGTGATGAAGAAACACTAGAACCTGTAGAATACTTCTTGAAGTTGCCAGAAGACATCGACCAACGTGAAGTGTTGATGGTTGACCCAATGCTTGCAACGGGTGGATCAGCTGACATGGCGATCGATGCTTTGAAGAAGCGTGGCGCAAAGAAGATTAAGTTGATCACAGTTGTTGCTGCACCTGAAGGTGTTGCCGCTGTGCAAAAGGCTCACCCAGACGTTGATATTTATACGGCTGGTTTGGACGATGGCTTGAATGAAGCTGGTTACATCGTTCCAGGTCTAGGGGATGCTGGAGACCGTTTGTACGGAACTCACTAAATGGATGAAATTTTTGAAAAAGTACAAACCCTTGTGGATCGCTATGAAGAAGTGAGCGAAATGCTCAGTGATCCGGAGGTAATCGGGGATACTAAACGTTTTATGGAACTCTCAAAAGAAGAGGGCTCATTACGTGAAACGGTTGATACCTTCAAACGTTATCAAGCAGTGGTAACGAATTTAGAAGAAGATAAAGAAATGTTGAAAGAAAAACTT---GATCCCGAAATGGAAGAATTAACCAAGGAAGAGATCAAGGAATTAACTAGTCAAAAAACTGATTTTGAAGATCAGTTGAAAATTATGTTATTGCCAAAAGATCCCAATGATGAAAAGAATATTATCATGGAAATTCATGGGGCAGCTGGTGGTGATGAAGCCGCTTTGTTTGCTGGTAATTTGTATGAAATGTATTCTCGTTACGCTGAAAAACAAGGATGGAAGATTCAAATTATTGATGAGAATCGGACTGAAATTGGTGGATATAAAGAATTAGTATTGATGATTCAGGGAGACAATGTTTATTCAAAGTTAAAATTTGAAAATGGTGCACATCGAGTTCAACGGGTTCCCGAAACTGAATCAGCTGGTCGAGTGCATACATCAACAGCAACAGTCGGTGTGATGCCAGAATATGAAGATGTTGACATAAAAATTGAAGATAAAGATTTGCGAGTTGATGTTTACCGTTCTTCTGGGGCGGGAGGTCAACACATTAATAAGACCTCATCAGCTGTTCGAATGACCCATTTGCCAACAGGAGTTGTTGTGGCCATGCAAGATGAACGTTCACAGCAACAAAACCGAGCTAAGGCGATGGAAATTTTGAAAACTCGTGTTTATAACTTCTATGCTTCACAAAATGAGGCGGAATATTCTGAAATGCGTAAAACAGCTGTGGGAACCGGTGATCGTTCTGAACGAATTCGGACTTATAATTATCCTCAAAATCGGGTGACTGATCATCGAATTGGTTTGTCTTTGAATAAGTTAGACCGGATCATGAACGGTGAATTAGAAGATGTGATTGATGCATTGGTTATTGCAGACCAAGCTGCCAAATTAGAAGAATTGAAGAA---TTAAATGACTAC------TACGACTAAGAA---AAAGAAGACACTGACACCTGAGGAAAAAGCAGCTCATTATGCAGCTGCTGAAGAAATGACTAATAAGTTAGTCGACCAGGCAGAAGTTGCTCTACAAAAATTTCAAACTTACACGCAAGAGCAAGTTGATAAGATTGTCGCAGCCATGGCCTTAGCTGGTTCTGAAAATGCTTTGCTACTTGCTCACGAAGCTTATGATGAAACGGGACGTGGTGTTATTGAAGATAAAGACACTAAAAACCGTTTTGCATCAGAATCTGTTTATAATGCGATTAAAAATGATAAAACAGTTGGTGTGATTTCAGAAGATAAGGTTAGTGGAAAGGTCGAATTAGTGGCACCACTTGGTATCTTGGCCGGAATCGTCCCAACAACGAATCCAACTTCGACGGCTATTTTTAAGTCGATGTTAACAGCAAAGACTCGTAACACGATTGTCTTTGCCTTTCACCCACAAGCACAACGTTCTTCAGTTCATGCGGCTAAGGTCGTCTATGACGCAGCGGTTGCAGCGGGTGCACCTAAAAACTTCATTCAATGGATCGAAACACCTTCAATTGATGCGACAAATGCATTGATTAAGAATCCGAAGATTGCTTCAATTTTGGCAACCGGTGGTCCATCAATGGTCAACGCAGCATTGCATTCTGGAAATCCATCAATGGGGGTTGGTGCTGGAAATGGTGCAGTCTATGTTGATAAAACAGCTAATGTTGATCGGGCTGTTTCTGACTTGTTACTATCAAAGCGTTTTGATAACGGAATGATTTGTGCATCAGAAAATTCAGTTGTTATTGATGCATCAATTTATGATGAAATGGTACAGAAGCTGCAAGAGCAAGGGGCTTACTTAACACCAAAGAAAGATTATCAAAAGATTTCTGACTTTGTTTTCAAGCCAACTGGCGAGGGATATGGTGTAACTGGACCAGTTGCTGGACGTTCAGGTCGTTGGATTGCCGAACAAGCTGGTTTGAAGTTGCCAGAAGATAAAGATGTCTTACTATTCGAGCTTGAGAAGCGTAGCATTGGTGAGCCATTATCATCTGAGAAGTTGAGTCCATTATTGTCAATTTACAAGGCACAGGATCGTGATGAAGCAGTTGAAATTGTGCGCGCATTATTGAACTACCAGGGGGCTGGTCACAATGCGGCTATTCAAATTGGGGCACAAGACGATCCGTTTGTAAAAGAATATGCCGATCGCGTTGAAGCATCACGTATCCTAGTAAACCAACCTGATTCAATTGGTGGTGTCGGGGACATTTATACAGACGCTTTGCGACCATCACTAACACTTGGAACTGGTACTTGGGGGAAGAATTCATTGTCGCATAATCTATCAACTTATGATCTGTTAAATGTTAAGACAGTTGCTCGCCGTCGTAATCGTCCACAATGGGTCCGTTTGCCAAAGGACATTTACTACGAAACGAATGCGATTACTTATCTGCAAGAATTGCCAGATGTTGACCGTGCCTTTATCGTGGCCGATCCTGGTATGGTAAAGTTTGGTTTTGTTGATAAGATTTTGGATCAATTTGCACTACGTGAAGCTCAGGTGAAGACATCATTCTATGGTTCAGTAAGCCCTGATCCAACTATCTCACAAGCAATTGAAATCGCCCGCCAAATGGCAGACTTTAAGCCAGATACAGTTGTACTTCTAGGTGGTGGTTCAGCCCTTGATGCCGGTAAGATTGCCCGCTTCTTATATGAGTATTCAGCAAC------TAACCCTGACATCTTGTATGATGATGAAGGACTAAAGAAGTTGTTCCAAGAATTAGCACAAAAGTTTATGGATATCCGTAAGCGTATTGTTAAGTTTGAGCACCAACGCTTAACGCAGATGGTTGCTATTCCAACAACTTCTGGTACTGGATCTGAAGTAACACCATTTGCGGTGATTACTGATGATGACAGCCATGTTAAGTACCCGTTGGCCGACTATGAGTTAACACCACAAGTTGCAATTGTTGACCCAGAATTTGTCATGACGGTGCCTAGCCGTACAGTTGCTTATTCAGGTATGGATGCTTTGTCACACGCCTTAGAATCTTATGTTTCAGTCATGTCTTCAGAGTTTACTCGTCCATGGGCTTTGCAAGCTATCAAGTTAATCTTTGATTATCTAGAAGAATCATACAAATACGATGCAAAGAATCCAACGAAGGAAGGTGAACTTGCTCGTTCAAAGATGCATTATGCATCAACCTTAGCTGGTATGTCATTTGGAAATGCCTTCTTAGGTTTGAACCACGCGATTGCCCACAAGACTGGTGGTGCTTTCGGTTTGCCTCACGGATTAGCAATCTCAATTGCGATGACACATGTTATTAAGTTTAATGGTGTGACAGGTAATGTGAAGCGGACACCGTTCCCACGTTATGAGACATATACAGCGCAAAAGGATTATGCTGATATTGCTCGTCACATTGGTTTGACTGGTAAGAATGATGCCGAATTGGTACAAGCATTGATCAATAAGATTAAGGATTTGGCTACAAAGTTGAATATGGATCTGACACTTTCTGGTAATGGTGTGAAGAAGGAAGACTTTGATCGTGAGCTTTCAGGTTTGATGGACTTGATTTACAATGATCAAACGACACCAGGAAATCCCCGTCAACCACGTTTGAATGAGATCGAACATTTGTTGAAGGATCAATTTTAAATGGCAGTAGATTTTGATTCACAAGAATACCTTGCTAAAGTTGATGCTTGGTGGCGCGCTACCAACTATCTTTCAGCCGGTATGATCTTTTTGAAGAGCAACCCATTGTTCTCAGTTACTGATACACCAATCGTTGCTGATGACGTTAAGGTTAAGCCTATCGGACACTGGGGAACTATCTCAGGTCAAACTTTCTTGTATGCACATGCAAATCGTTTGATTAACAAGTACAACTTGAACATGTTCTACGTTGGTGGACCTGGTCACGGTGGACAAGTTATGGTTACGAACTCATACTTGGATGGAACTTACACTGAAAATTATCCTGAGATTACTCAAGATATTGATGGTATGGCAAAGTTGTTCAAGAAGTTCTCATTCCCTGGTGGAATTGGATCACACATGACCGCTCAAACTCCAGGATCTCTTCACGAAGGTGGAGAACTTGGATACTCATTGTCACACGCAACTGGTGCAATTTTGGACAATCCTGACCAAATCGCATTTGCTGTTGTTGGTGATGGTGAAGCTGAAACTGGTCCTGCAATGACTGCATGGCACTCAATTAAGTTTATCAACCCAAAGAATGATGGGGCTGTTTTGCCTATCTTGGATTTGAACGGATTCAAGATTTCAAACCCAACTTTGTTCTCACGTATGTCAGACGAAGAAATTACTAAGTTCTTTGAAGGTCTTGGATACTCACCTCGTTTCATTGAAAATGATGATATTCGTGACTATGCTGCATATCACAAGATGGCTGCTAAGGTTCTTGACCAAGCTATCGAAGATATCCAAGCAATTCAAAAGGATGCCCGTGAAAACGGAAAGTATGAAGATGGAACTGTTGCCGCATGGCCAGTAATCATCGCTCGCTTGCCAAAGGGTTGGGGTGGACCTACGCACAATGAAGCTGGAGAACCAATCGAAGGTTCATTCCGTGCGCACCAAGTTCCATTGAACCTTTCACAAAAGAAGATGGCAACATTGCCACAATTCGAAGAATGGTTGAATTCATACAAGCCAGCCGAATTGTTCAATGCTGATGGAACTTTGAAGGATGAAGTAGCTGCAATGGCACCTAAGGGTGACAAGCGTATGGCTGCTAACCCTATCACTAACGGTGGACGTCACCGTGGTGAAGCTGCAAAGAACTTGGAATTGCCAGACTGGAAGAAGTTTGCTAACGATGTTAATGCGGACAACCGCGGAACTGAATTAGCTGATGGAAACCGTAATATGGATATGAACGTTTTGTCAGGCTTCTTCGCTGAAGTTGCTAAGATGAATCCTACTTCATTCCGTATCTTCGGACCTGATGAGACGATGTCAAATCGTCTATGGGATATGTTCAAGATGACGAACCGTCAATGGATGGAACCAATCAACGAACCTTATGACCAACATCAAGCTCCTGAAGGACGTATTCTTGATTCACAACTTTCAGAGCACCAAGCTGAAGGTTGGCTTGAAGCTTACACATTGACTGGACGTGTTGGAGTATTCGCATCATACGAATCATTCTTGCGTGTCGTGGACTCAATGATTACTCAACACTTCAAGTGGTTGCGTCATGCTTCAGAACAATCATGGCGTAATGATTACCCATCATTGAACTTGATTTCAACTTCAACTGTTTTCCAACAAGACCACAACGGTTACACACACCAAGATCCTGGTATGTTGACTCACTTGGCAGAAAAGAAAGCAGACTTTATCCGTCAATACTTGCCAGCTGATGGTAACTCATTGTTGGCCGTCTTTGACCGTGCCTTCACTGAACGTCACAAGGTTAACCACGTGGTTGCATCAAAGCAACCTCGTCAACAATGGTTCTCAGTTTCTGAAGCTGAAACTCTTGCTAACGAAGGTTTGATGGTTGTTGACTGGGCTTCTACTGCTCCACAAGGTAAG---GCTGACATCGTCTTCGCATCTGCTGGTGTTGAACCAACAATCGAAACTTTGGCTGCTTTGCACCTTGTTAACGAAGCATTCCCTGAAGTTGCAATGCGTTATGTCAACGTTGTTGAATTAATGCGTTTGCAAAACAAGAATGGTGCCATGAACTCAGAACGTTCATTGACTGATGAAGAATTCACTAAGTTCTTCGGTGAGTCAGGAACACCTGTTGTCTTTGGATTCCACGGTTATGAAGATTTGATCCAATCATTCTTCTACGAGCGCGGACATCTTGGACTTCATGTTCACGGATACCGTGAAGATGGTGACATCACTACTACTTACGATATGCGTGTCTACTCAGAATTGGATCGATTCCACCAAGCCAAGGATGCTGTTTCAGCATTGCTTGAAAATGGAGTTGTTGCATCTGATAAGGCTGATGTCTTCTTCGAGAAGATGGATGCTATTTTGGCAAAGCACTTCGAAGTTACTCGTAACGAAGGTCGTGATATCGAAGAATTCACTGACTGGAAGTGGTCACCATTGGTTTAA--------ATGAAAATTTTGATTGTTGATGATGACCAGGAAATTGCGGAATTATTGGAAATCTATGTCAAGAATGAGGGCTATGAACCTGTCATTGCTGGCGATGGGCGTGAGGCTTTAAAAAAATTGCGCACAAATCCTGATATTGGCTTGGTTATTTTAGATATCATGATGCCTGAGATGAATGGCACGGAGGTTGTGAAAGAAGTACGTAAGGACAATCCGGTGCCGATTTTACTATTGTCTGCCAAAACAGGAGCAATGGATAAGATTCAAGGCCTAATTACCGGGGCAGATGACTACGTTACGAAGCCCTTTAACCCCTTAGAAGTGATGGCCCGAGTTAAGGCGCTCTTACGCCGGTCACAAAATGGGATGCAGCAAGCAACACCAGAGATTTTAGATATTGGCCCCTTAACAATTAATAAGGATAGTCATGAAGTCAAGACGGCTGATGGGGTTGAAGTGAATTTGACGGCCCTTGAGTTCGGTATCTTATACTTGCTAGCATCACATCCTAATCGGGTCTTTAGTGCTGACGATATTTTTGAACGGGTATGGCAACAGGAATCTGTCGTTTCTGCTAAAACGGTGATGGTACATGTCTCACATTTGCGGGATAAATTAGAGGAAGCTACCGAAGGCAACCAGGTCGTTCAAACGGTCTGGGGTGTTGGATATAAAATCGAGGTTCTTTAAATGGCTGAACTCAAGCAACAAGAAAGCATCCTCGTTCTCGACTTCGGTTCACAATACAATCAATTGATTGCCCGCCGAATTCGAGAAATGGGAGTATACTCAGAACTTAAGCCACACACCATTACAATAGAGGAAATTAAAGCAATTAATCCAGTGGGGTTAGTCTTTTCTGGTGGACCTAATTCAGTTAACGACGAAGGGGCCTTTACCATTGATCCTGAAATCTATAACTTAAATATCCCGATTTTGGGAATCTGTTATGGTATGCAACTCATGGCCCATCAACTCCCCGGCGGAAAAGTAGCACCTGCTAATAATTCATCCGAATATGGCGAGACTGAGATGGAAGTTACTGATCCTGAAGCAGTACTATTTAAGGGAACACCAAAAAAGCAAGTTGTTTTGATGTCCCATGGTGATTACGTGGACCAAGTTCCTGACGGGTTTACGGCTGTAGGAACTTCTGACAACACACCAATTGCTGCAATGCAAAATCCGGATAAGAATCTTTATGCAATCCAATTTCATGCTGAAGTTCAACACACCGTTTATGGTCACCAAATTATAGAAAACTTTAT---CAACGCTACTCGTGCTAAGCGCAATTGGTCAATGGATGATTTTATCGACCAGCAAATCGAAGAAATCCGTTCTACAGTTGGTGATAAGAAGGTATTGCTTGGTCTCTCTGGTGGTGTAGATTCTTCAGTTGTTGGAGTTTTACTACAACGTGCCATTGGTGATCAATTAACTTCAATTTTCGTTGATCATGGTCTTTTACGTAAAAACGAAGCTAACGAAGTCATGGAAGCTCTTGGTGGTAAATTCGGTCTTAATATTATTAAGGTCGACGCCCAAGAACGTTTCCTTAATAAATTAGCTGGTATTTCAGATCCAGAAAAAAAGCGCAAAATCATTGGTAATGAATTTATTCAAGTTTTCGATGAAGAAGCTACTAAACTTAAGGGCATTGATTTCCTAGCCCAAGGAACGCTTTATACTGATATTATTGAATCTGGAACTGACACGGCCCAAACAATTAAGTCTCACCACAACGTTGGGGGGCTTCCTGAAGATATGCAATTCACTTTAATTGAACCTCTTAAGACACTCTTTAAAGATGAAGTCCGTGCTTTAGGTGAAAAACTGGGTATGCCACACGACCTAGTTTGGCGTCAACCATTCCCTGGTCCTGGACTTGGAATTCGAGTTTTAGGTGATATCACTGAAGCTAAACTCGAAATCGTCCGTGATTCTGATGCAATTTTGCGGGAAGAATTTGCTAACCACGGCCTTGATGCTGAAGTTTGGCAATACTTCACCGTCCTAACAGGTGTCCGTTCCGTTGGTGTCATGGGAGATGGTCGTACTTATGACTACACTATCTCCATTCGTGCCATTACTTCTATAGATGGAATGACAGCCGATTTTGCTAAGCTTCCTTGGGATATCTTGGAAGAAGTATCACGTCGAATTGTCAACGAAGTGAGTGGGATTAACCGCGTAGTCTACGACATTACAGCTAAGCCACCAGCAACTGTTGAGTGGGAATAA
>W_oryzae_SG25
ATGGATGATGAAACA---GTAACGCAAA------------------------TGCAAACGAATGCGGATGATTATGATGCGAGTCAAATTCAAGTGCTTGAAGGACTTGAAGCCGTTCGTAAGCGTCCAGGAATGTATATTGGTACGACCACAAGCCAAGGATTACATCATTTAGTTTGGGAAATTGTCGATAATGGAATCGATGAAGCCCTAGCAGGATTTGCGGATCATATTACTGTCACAATTGATGCTGATAATTCAATTGTCGTAACGGATAATGGTCGTGGAATTCCAACTGATATTCAAAAGAAGACTGGAAAACCAGCTTTGGAAACAGTCTTTACAATTTTGCACGCCGGTGGAAAGTTTGGCGGTGGCGGTTATAAAGTTTCTGGTGGTTTGCATGGAGTTGGTGCGTCGGTTGTTAATGCTTTGTCGACCAAGCTAGAAGTTACAGTCGTTCGGGATGATCGTGCATTTTATATGGACTTTACTCGTGGGCATGTTGCAACTAGTATGAAGGAAATTTCTGCTGAGAATCAACCAG---------TTTCACGTGGAACAATTGTCCGTTTCATGCCAGATCCTGATATTTTCCGTGAGACAACGGTTTTTGATTACAAGACCTTATTGAGCCGGGTTCGTGAACTAGCCTTCTTGAATAAAGGGTTACGCATTTCAATTACTGATAAGCGACCTGCAGAGCCAGTTACAGAGTCTTTCCACTTTGAAGGTGGAATTAAACAATACGTTGAATTTTTAAATACAAATAAAGATGTAATTTTTCCTGAACCAATTTACGTTGAAGGTTTAGAAAATGGTATCGAAGTCGAAGTTTCATTGCAGTATACGGATGATTTCCATAGCAATATGTTG---TCATTTACCAATAACATTCATACCTATGAAGGTGGTACTCATGAAACCGGATTTAAAGCGGCTTTAACACGAGTTATAAATGATTATGCACGTAAGAACGGTCAGCTCAAAGATAGTGATGATGCACTTTCTGGTGATGATGTACGTGAAGGCTTGACAGCGATTGTATCTGTTAAGCATCCAGACCCTCAATTTGAGGGTCAAACTAAGACTAAGCTTGGTAATTCGGATGCACGGACGGCGGTTGACCGGATGTTCTCAGAAACCTTTAGTCGCTTCATGCTAGAAAATCCAGCCGTCGCTAAACAAATCGTCGAAAAGGGGATTTTAGCCGGTAAAGCTCGACTAGCAGCTAAGCGTGCACGTGAGGCAACGCGAAAGAAGAGTGGTTTGGAGATTGCTAATTTGCCAGGTAAATTAGCTGATAATACTTCTAAAGACCCAGAAATTTCTGAATTATTTATTGTAGAGGGTGATTCAGCCGGTGGTTCAGCCAAGCAAGGACGCGAACGTTTGACCCAAGCAATTTTGCCAATTCGCGGAAAAATTTTGAATGTTGAAAAGGCAAGTTTGGATAAGATTCTCAATAATGAGGAAATTCGGTCACTCTTTACGGCCATGGGTACAGGTTTTGGTAATGAGTTTGATGTTACCAAGGCTAAATATCATAAATTAATTATCATGACCGATGCTGATGTTGATGGCGCGCACATTCGGACGTTACTATTGACTCTGATTTATCGCTATATGCGGCCACTGCTAGAGGCTGGCTATATTTATATTGCTCAGCCACCGCTATATCAGGTTCGGCAAGGTAAGTTTATCCAATATTTGGATTCTGATGAAGAATTAGAAGCGTTAATACCAACTTTGCCAGCAACACCAAAACCAATTATTCAGCGTTATAAGGGGTTAGGTGAAATGGATGCCGAACAGCTATGGGAAACAACCATGGATCCAGCTGCCCGTCGCTTATTACAAGTTGATTTGGATGATGCAATCGAAGCGGATCAGGTATTTTCAATGTTAATGGGAGATAAAGTTGAGCCACGACGTGAGTTTATTGAACAAAATGCCCAGTATGCTGAATTGGACGTTTAA---ATGAAGTTTGCAATGATCGGCCTTGGTAAGATGGGTCTTAACTTAGTAAAGAATGCCACTGACAATGGTCACGAAGTTGTTGCTTTTGATTTGAACAAGGACTTTGTCAAAGAAGCTGGTGAGTATTCAGATAAGGTTTCAACTGCTACTGATA---TTGATGATATGTTGGCTCAATTGCCATCACCTAAGGTAGTTTGGGTAATGGTACCAGCTGGTGTCCCAACTAACTCAACAATTGATAACTTAATTGAAAAGATGACTGCTGGTGATATTATCATCGATGGTGGAAATTCAAACTTCAAGGATAACCTTGAGCAAAACAAGCGGACAACTGCTGCTGGTATCAAATTCTTTGATGCTGGTACTTCAGGTGGATGGTCAGGTGCCCGTAACGGTGGAAACTTCATGATTGGTGGAGATGATGCTGAAGCTTGGAAGATTATCGAACCATTGTTTGCATCAATCGCCCAAGAAGGTGGTTACTTGTACACTGGTCGCTTGGGTTCAGGTCACTACTTGAAGATGGTTCACAACGGTATCGAGTATGGAATGATGCAAGCAATTGGTGAAGGTTTCGAAATTTTGGAAGCCTCACAATTCGATTATGATTTCGAAAAGGTTGCTTCTTTGTGGAACCACGGTTCAGTTGTACGTTCATGGTTGATGGAATTGGCTGAGGAACAATTTGCCAAGGATCCTAACTTGGAAGAAATCACTGGTCGTGTAGTTGCTACTGGTGAAGGAAAGTGGACTGTAGAACAAGCTTTGGACCTACAAGTACCAGCTCCTGTAATTGCAATGTCATTGATGATGCGTAACCGTTCATTGCAAGCAGATACCTTTACTGGTAAGGTTGTTTCAGCACTACGTAATGGCTTTGGTGGCCACGCAATGCA---AAAGAAGTAAATGGTAGAGAAACGTTTGTTTACATCAGAATCAGTTTCCGAGGGGCACCCAGATAAGGTTTCTGATCAGATTTCCGATGCAATTTTAGACGCAATTTTGGCTAAGGACCCAATGGCCCATACAGCAATTGAGACCTCAGTGACAACTGGTTACGTAAATGTTTTTGGTGAAATTTCAACCAGCGCTTATGTTAATATGGATGAAATTATCCGTAAGACCTTGGCAAGAATTGGTTACGATGATCCAGATGCTGGTTTCCTAGCTTCTGATGTGCACGTTGGTTTGACGATTGATGAACAGTCACCTGATATTGCGCAGGGAGTTAATTCAGCGATTGAACAACGTGAAGAAGGTGGCGTTGATCCACTAGATGAGATTGGGGCTGGGGATCAAGGTTTGATGTTCGGTTTTGCCACCAACGAAACTGACGAATACTTGCCATTATCAGTTGTTTTGTCACACAAATTGGTTAAAAAGCAAGCTGAGTTACGTCGGACAGGTGAATTGGCTTACCTATTGCCTGATGCGAAGGCGCAGGTAACGGTTGAATTGGACGAGCATGACGAGCCAAAGCGGATTGATGCAGTTGTTTTATCAACCCAACACCGCGACAATGTAACGCTTGAACAATTACGTAAAGATGTACGTGCCCATATTTTGGATGAAATCTTGCCAGCTGAAATGGTAGATGCTGATACAAAGTATTACATTAACCCAACTGGTCGCTTCGTTATCGGTGGTCCAAAGGGTGATGCTGGAATGACTGGTCGTAAGATTATCGTTGATACTTATGGTGGTTATGCCCGTCATGGTGGTGGTGCCTTTTCAGGTAAGGACGCAACTAAGGTTGACCGTTCGGCTGCCTACGCTACTCGTCACATCGCTAAGAACATTGTGGCAGCTGGTTTGGCTGACAAGGCTGAAATCCAAGTTGCTTATGCAATTGGTGTGGCCCACCCAGTTTCAGTTAACGTAAACACATTTGGTACTGGTCGGGTGTCTGATGACCAACTAACTGAAGCAATTCGTGATTTGTTTGAATTACGACCAGCTGGAATTATCGAAGACTTAGATTTACGTAAGCCTCGCTATGAAGCAACTGCTGCCTACGGTCACTTTGGTCGCCCTGAATTAGACTTGCCATGGGAGCGTTTGGACAAGGTTGATGAGTTGAAAGCTTATTTTGGTAAATTAGGATAGATGGCTTATCAACACAAAGAACTGGAAAAAAAGTGGCAACATTACTGGGAAGAAAATCAGACATTTAAGACATCAACAGCAACGGATAAAGAAAAATTTTTCGTGATGGATATGTTTCCCTTCCCATCAGGTCAAGGGCTACACGTTGGTCATCCGGAGGGTTACACCGCAACGGATATTGTCGCTCGAATGAAGCGAATGCAAGGCTTTAATGTTTTGCATCCCATGGGTTTTGATGCTTTTGGTTTGCCAACCGAAGAATACGCAATCAAGACTGGTTCAGATCCACGAGAAGTTACTGGCGAGAATGTTAAAAATTTCCGTCGTCAAATGAAAACATTAGGCTTGTCGTATGACTGGTCGAGAGAAGTAAACACAACTGATCCAAGGTACTATAAGTGGACCCAATGGATTTTTGAACAACTTTATAAGCGCGGTTTAGCTTATGAAGATGAAATTATGGTTAACTGGGCACCAGATTACAATGGTGGTGTCGTGGTTGCTAATGAAGAAATTATTGATGGTAAGACTGAGCGTGGCGGATTCCCGGTTTATCGAGTTCCAATGCGTCAATGGGCTTTAAAAATTACCGAATATGCAGACCGTTTATTAGACGATTTGGATGATTTGGATTGGCCAGATGCGATTAAAGAACAACAACGTAACTGGATTGGTCGTTCAGTGGGGGCAGCAATTAACTTTAAGGTAGAAGGACAAGCTGACCAAGCAGTTGAGGTCTTTACGACGCGTGCAGATACTTTATTTGGGGTTACTTACCTAGTCTTGGCACCAGAACATGAATTAGTTGAAAAGATTGTTACAGCTGAGCAAAAGCCAGCCGTTGAAGCTTTCAAGCAAGCAATTGCCTCAAAGTCAGATCTTGAACGGACTGATTTAAATAAAGACAAGTCTGGAGCCTTTACTGGGGCTTATGCAATTAACCCAATTAATGGCGAAAAGCTACCAATCTGGGTAGCTGATTATGTTTTGGCTTCATATGGTACTGGTGCAGTTATGGCAGTACCAGCGCATGATTCACGTGATTATGAATTTGCCACAAAGTACGATTTGCCAATGCGTCAAGTAGTGGCTGGTGGTGATATTAGTAAGGAAGTCTACACGGGAGACGGCTTGCATATCAATTCAGACTTCCTTGATGGCTTGGATAAGGCCGATGCACTAACTAAGGCTCTTGATTGGGTTGAAAAGGCGGGCGTTGGTCACAAAAAGGTCAATTACCGACTTCGTGATTGGATTTTCTCACGACAACGATACTGGGGTGAACCAATTCCAGTTATTCACTGGGAAGATGGTACTAAATCATTAGTTCCAGAGGATGAATTACCATTGCGTCTACCACATGTTGATAACATCTTGCCTTCAGGAACCGGTGAATCACCATTGGTTAATGTTGACGACTGGGTGAATGTTGTTGATGAAAACGGTCGTAAGGGTAAGCGCGAAACCAATACGATGCCACAGTGGGCTGGTTCATCTTGGTACTATCTACGTTACATGGATCCACACAACGAAGATAATTTAGTTAGTCCTGAGGCAGAAGCTTACTGGAAGAATGTTGATCTATATGTTGGTGGTGCGGAACATGCGGTTTTGCATTTGCTATATGCTCGTTTCTGGCATAAAGTCTTGTATGATTTGGGCATTGTTCACACGAAGGAACCATTCCAAAAGCTTGCCAACCAAGGTATGATTTTGGGTGAAAACCATGAGAAGATGTCAAAGTCTAAGGGTAATGTTGTTAATCCAGATGACGTTGTTGAAGAGTATGGGGCAGATACTTTGCGCCTTTACGAAATGTTTATGGGGCCTTTAGAACAATCAATTGCTTGGTCAGTTGATGGCCTATCTGGATCACGTCGTTGGTTGGATCGTGTTTGGCGAGCCTTTGTTGACGATGAAGGTAAGCTTCGTGATCATATTACGACGGTCAATGACGGTAAGTTAACCAAGAGCTATAACGAAACGGTTAAGAAAGTTACTGATGATTATGAGAACTTGCGCTTTAACACCGCAATTTCACAAATGATGATTTTCATCAATGATTTGTACAAGGTTGATGCCGTACCAGTTGAATACATGGAAGGCTTTATCAAGCTATTGAATCCAATTGCGCCACATATGACCGAAGAATTGTGGAGTCTATTGCATAAGGATGTAGTGCTTGCTTATGCTGCTTGGCCAGAATATGATGAAGCTGCTTTGGTTTCCGATGAGTTGGAAATTATTTTGCAGGTCAACGGTAAGCTACGCGGTAAGATGGTAGTTGCAGCAGATACTGACCGTTCAGAAATGATTCGTTTGGCGTTAGAACAAGAAGCAATTATCAAACAACTAGCTGGGGCAGAACCTAAAAAGGTAATCGCCGTACCAGGTAAACTAGTCAATGTAGTTATCTAAATGGCGACCTACGCGGATCCACATTTGAAGCTCTTTTCACTAAGTAGTAATATCCCTTTGGCAGAAAAGATTGCAGCTTCAATTGGCGTTGAACTTTCGAAGATAAATATTGCTCGTTTTGCTGATGGTGAAATTCAGATTAATATTGAAGAGTCAGTACGTGGTGACAATGTGTATATCATTCAACCAACGTCAGCACCGGTAAATGATAATTTGATGGAATTAATGATTATGATTGATGCTTTACGTCGTGCTAGTGCGGCAACAATCAATGTTGTTATGCCTTATTATGGTTACGCACGACAAGACCGTAAAGCACGGTCACGTGAGCCAATTACGGCTAAGTTAGTGGCAAATATGCTAGAGCATGCTGGCGTAACTCGGGTCTTAGTTTTGGATATGCATGCCGCGCAAATTCAAGGTTTCTTTGATATTCCAGTTGATCACATGCTAGGCGCACCTTTATTGGCGGATTATCTATTAACGAGTGGTATTGCCAATGAAAATACGGTGGTTGTATCACCTGATCATGGCGGTGTAACACGGGCACGTGCTTTAGCAGAGTTACTGGGTTCACGCGAACCAATTGCAATCATCGATAAGCGTCGTCCAAAAGCTAATGTCGCACAAATTATGAATATCATTGGAAATGTGCAAGGTAAACGAGCTATTATGATTGATGATATGATTGATACAGGTGGAACGATTAGTAAAGGGGCACAAAAGCTTAAAGATGAAGGGGCTGCTGAAGTTTATGTTGTTGCAACTCATGCAGTGTTCTCAGGGCATGCTAAGGAAGTCTTGCAAGAATCAGCTTTCGAACAAGTTATTGTAACTGATTCAATCAACCTACCTGAGGAGAAGAAGTTTCCTAAGCTAGTGCAGGTTACAACGGCTGATTTAATTGGTGAAGCAATTAAGCGCATCAATGAAAATAAAGCAGTTTCAACCCTATTTAAGACCCGTTTCCAT-----------AGTCCTAAG-------------TAAATGGAGCCTACACAATACGAATTAACGTACATTATTCGCCCTGACATGGATTCTGATGCTAAAAAGGCATTGGTTGAGCGTTTCGACACTATCTTGGCGGACAACGGTGCAACGGTGGCTGAGTCAAAAGACTGGTCATCACGTCGTTTTGCATACGAAATTGCTGGTTACCGTGAGGGTACTTACCATTTGGTAAACTTCACAGCAACTGACGATGCTGCTATTAACGAATTTGATCGTTTGGCAAAGATTTCAGCTGATATCTTGCGTCACATGATCGTTAAGCGCGATTTT---GCATCAGCTAAGTAAATGGCACAACAACAACGTCGTAGCGGTGGACCTCGTCGTCGCCGTAAGGTTGACTTTATTGCAGCCAACCACATCGAATACGTGGATTACAAGAACACTGAATTGTTGGAACGTTTCATTTCTGACAATGGTAAGATCTTGCCACGCCGTGTAACTGGTACATCAGCTAAGAACCAACGTAAGGTGACTGCTGCTGTTAAGCGCGCACGTATTATGGGTCTTTTGCCTTTCGTTGCAGAAAACTAAATGACAAAAATTTTAGTAGTTGATGACGAGAAGCCAATCTCGGACATTATTAAATTTAACTTGAGTAAAGAAGGCTATGACGTTGTTGTAGCAATGGATGGTAAAGAAGCTTTGGAAGTATTCGAAGTGGAATCACCTGACTTAATTTTATTGGATCAAATGTTACCTGAAGTAGAAGGAACAGAAGTATTGCGTCAAATTCGAACAACTTCTCAAGTTCCTATCATTATGGTGACGGCTAAGGACTCTGAAATCGACAAAGTTCTAGGATTAGAGATGGGGGCAGATGATTATGTCACCAAGCCATTCTCAAATCGTGAATTGTTGGCCCGTGTAAAAGCGAACTTACGTCGAC----------AGGCTCCAATGGCAGTTGCAGTAGATGA-AGTAGAAG---CTGGAGATATCAAGATTGGTTCATTGATTATTCATCCAGATGCATATATGGTTGCTAAAGATGGTGAAGACATTGAATTGACTCACCGTGAGTTTGAATTGTTGCACCATTTGGCAAAGCACATTGGTCAAGTGATGACCCGTGATGATTTGCTACAAACGGTTTGGGGATTTGATTACTTTGGAGATGTCCGTACAGTAGACGTTACCGTACGTCGAATTCGTGAAAAGATTGAAGAAGCACCAAGTCATCCACAAATTTTGATGACGCGACGTGGTGTCGGATACTACCTCAAGGTGGCTGAAGACGCTTAATTGAAGTTTTCAGAACTAGGTCTTAGTGAAGATCTTTTGACGGCCATTGAAAAGCATGGCTATGTAGAGGCAACCCCCATTCAGGAAAAAACAATTCCTTTGACAATGGCTGGGAAGGATGTGATTGGTCAAGCCCAAACAGGAACTGGTAAAACAGCTGCCTTTGGTTTACCAATTTTGGAGATGATTGACACAGATAACCGCGATG-TACAAGCGCTGATTGTCTCACCAACACGTGAATTAGCAATTCAAACTCAAGAAGAGCTATTCAAGTTGGGACGCGATAAGCATGTACGAGTTCAAGCGGTCTTTGGTGGATCAGATATTCGTCGCCAAATTACAAACTTGAATCATGGAGCTCATATCGTTGTGGGAACTCCAGGACGTTTGATTGACCATATTAATCGCGGAACGATTAAGTTGGGTCATGTTAAGACATTGGTTTTGGATGAAGCCGATGAAATGTTGAACATGGGGTTCTTGGAAGACATTGAGTCTATCTTGAAGGCTGTGCCAGACAAGCGTCAAACATTGTTGTTCTCAGCAACAATGCCACCAGCAATTAAGCGGATTGGTGTTCAGTTTATGACTGACCCAGAGCATATCCAAATTGCTGCTAAAGAATTAACCACTGATTTGGTTGATCAATATTACGTTCGCGTTCGTGAGAATGAGAAGTTTGATACTTTGACACGGATTTTGGACGTACAACAACCTGAATTAGCAATTTTGTTTGGTCGCACTAAGCGCCGTGTTGATGAGTTGACACGCGGTTTGGAATTACGTGGCTTTAAGGCTGCTGGTATTCACGGTGATTTGACCCAACAAAAGCGGACACAAGTTTTGAAGCAATTCAAGGCTAAGGAAATTACCATTTTGGTGGCAACTGATGTTGCTGCTCGTGGCTTGGATATTTCTGGTGTTACTCATGTTTACAACTTTGATATTCCACAAGATCCAGAATCATATGTTCACCGTATCGGCCGGACAGGTCGTGCCGGTGCCCATGGTAATTCAGTAACATTTGTTACAAATGCCGAGATGGATTACTTGAAGGATATCGAAAAGTTGACTAAGAAGCGGATGCAACCACTTAAGCCAGCAACTCGCGAAGAAGCTATTGCAGGGCGTTTGTCAGTTGCAGCAGCTGATGTTGAAGCTGCGGTTAGT---GCAGTTGATTCATCAATCTTTGCGGATGCAGCCGCAGAATTAGTTGAGAAGTATGATGCCAAGACATTGGCTGCTGCGCTATTGAGTGCTGTGGCAAATGTTGCGCTAATGGACGAGAGCTTTAGCTTGTCACATGAGCGTCCATTACCACGTAAGCGTTCAGGCTTTGGTGGT------------CGTCGTGAA------------------GGCGGTAATGGTGGTGGCGGTCGCCGTAGT------GGTGGCTACCGTGGCGGCGATCGTCGTGGC------------GGTGGTGATCGC---GGTGGTCGT------------------------GAACGTCGT---TCATACGATCGTGGTTCACGTACCGGTTCAGGTGATCGG------------TCACAACGCGG---ACGTTCA---GGAGCTCCACGTCGTTCAGGACGTGACTTCGTAATCCGTAATAATGAT---TAAATGGCTAAGTTAGTTATGATCCGTCACGGACAAAGTGAATGGAACGCAAAGAACCTATTTAACGGATGGGTAGACACAAAGTTGAGCCCTGTTGGAATCGAACAAGCAAAGACTGCTGGTAAGATGTTGGCAGAAGCTGGTATTGATTTTGATCAAGCGTACACATCAGTTTTGACACGTGCGATTGAAACATTGGATTTGACATTGTTCGAAGCTGGACAAATGTTTATTCCAGAAGAAAAGTCATGGCGCTTGAACGAACGTAACTACGGTGCGTTGCAAGGATTGAACAAGGCAGATGCTGCTGAAAAGTTCGGTGCTGACCAAGTTTTGCAATGGCGTCGTTCATACGATGTTTTGCCACCACTTCTAGAATCAGCTGAAGAAACAGTTGAAGTTGAAGGGCAAACTTACGCATCATACGACCGTCGTTACGCTGAAGTAGCTGCTGAAGAATTGCCATTGGGTGAAAACTTGAAGGTTACTTTGGAACGTGTTATGCCATTCTGGAACGAAAAGATTTCTGCAGACTTGAAGGCTGGTAAGAACGTTGTGATTGCTGCCCACGGAAACTCACTTCGTGCATTGGCAAAGCATATCGAACAAATTTCAGACGAAGACATTCTAGGTCTTGAAATTGCGAACGCACAACCAATCATCTACGACTTCGATGGTGACTTGAACGTGCTTTCAAAGGATATTTTGACAGCCGAA---TAAATGTCACGTTATACTGGACCAAAGTACCGTTTGTCACGTCGTCTTGGCGTATCATTGTCAGGTACAGGTAAGGAACTTGCACGTCGCCCATACGCACCTGGAGATCAAGGAAATGGACGCCGTAGCAAGCTATCTGATTACGGAATTCAATTGGCTGAAAAGCAAAAGGTACGTTTCACGTACGGTTTGACTGAACGTCAATTCCACAACTTGTTCAACAAGGCCGGTCGTGTTCGTCAAGGAACACACGGTGAAAACTTCATGATCTTGTTGGAACGTCGTTTGGACAACATGGTTTACCGTTTGGGATTGGCATCTACTCGCCAACAAGCGCGTCAACTTGTTAACCACGGTCACATCTTGGTAGATGGAAAGCGTGTTGACATTGCTTCATACGAAGTTGCTGTAGGTCAAGAAATCTCAGTTCGCGAAAAGTCACGTAACAACGTTCACTTGGTTGCATCATTGGATGCCCAAGCTGGAACTTTGCCATTCGTTGAATTTAACCGCGACACAATGACTGGTTCATTGGTACGTTTGCCAGAACGTTCAGAACTAGACAACGATTACAATGAATCATTGATCGTTGAATACTACAACAAGTTGGGATAAATGGAGAACTTACTCATGTTTATCCTTGTTTCGTTTGCCGCAATCGTAATCGGTGGTTTTCTGGGTTATTTTTTTGCGAATAAAGCAATTAATAAGCGACTTTCAGATGCCCATAGAAATGCAACAGATATCACGAATCAAGCAACTGTCGAAGCGACACAATTAAAAAAGTCTGCTTTGGTGGAAGCTCGAGATGAAAGCCAACGTTACCAAGACCGTATTGAATCTGAACTACAAGAACGTCGTTCAGAAGTAAAAGTACAAGAAGAACGACTTGTTAGTCGTGAATCTGTATTAGATCGTAAAGATGCTTCGTTGCAAAAGCGCGAAGAAGGAGTTGTTGATAAGGAAAAGATTCTGGATCAACAACGTCAAAGTGTCTCAGATAAGTTGAAGCATGCAGATGCTTTGGTTGATGCACGAGAAACAAAGTTAAGTGAAATTGCCAATCTTGATCAAGAAGAAGCACGTGAACGCGTGTTAGCTGAAACGAAGGATGCTTTAGCAGCCGAACGTGCAGTCATGATTAAGGAAAGCAATGCCCAAGCCAATGCTGAATCAGAAAAGCGTGCCAAGGAATTAATCGTTGGTGCCATTCAACGTTCTGCAGCGGACATGGTAGCTGAAACAACTGTTTCAGTTGTTAATTTGCCTAATGATGATATGAAGGGACGAATTATTGGTCGTGAAGGACGTAATATTCGTGCCTTGGAGACAGTAACTGGAATTGACGTTATTATCGACGATACACCAGAAGCGGTTGTATTGAGTGGTTATGACCCAATTCGTCGTGAAATCGCCAAGAATACATTGGACAAGTTGATTTCCGATGGACGTATTCACCCAGCTCGTATTGAAGAAACTGTTGAAAAGTCTCGTAAAGAGATGGACGAACATATTCGTGAAGTTGGGGAACAAGCTGTCTTTGATCTAGGGATTCATAACATGCATCCTGATTTGATTAAGACAATTGGACGTTTGAACTACCGTACAAGTTATGGTCAAAATGTCCTAGTTCATTCAATCGAAGTTGCGAAGCTATCAGGTTTGTTAGCTGCGGAACTTGGAGAAGATGTTACACAAGCCAAGCGTGCTGGTTTGTTACATGACATTGGTAAGGCGATTGACCATGATGTTGATGGATCACACGTTGAATTGGGTGTTGAATTGGCAACCAAGTACAGCGAACGTCCAGAAATCATTAACGCAATTGCGTCTCACCATAATGATGTAGAACCAGAATTCGTTGTATCAGAATTAGTAGCAGCCGCAGATTCAATCTCAGCTGCTCGTCCAGGGGCTCGTTCAGAATCTTTGGAAAACTATGTACAACGCTTGAAGCAATTGGAAACAATTGCCAACGGATTTAGTGGTGTTGATAAGTCATTTGCTATCCAAGCTGGTCGTGAAGTACGTGTTGTTGTTGAACCAGCAGCCGTGTCTGATCTAGAGGCTACTGTTTTGGCACATGATATTAAAACACAAATTGAAACAGAGTTAGATTACCCA-GTCACATTAAGGTGA-----------------------------------------ATGGCTACTATTGGTATGAACGATTTAAAGACTGGTTTGACAATTTTGTATAACCAATCAATCTGGCGTGTATTGGAATTCCAACACGTTAAGCCAGGTAAGGGAGCTGCCTTTGTGCGCTCAAAGTTGAAGAACTTACGTACAGGTGCGGTTAACGAAATTACTTTCCGACCTGGTGACAAGTTTGAGACAGCAAACATTGCACAAACAACGATGCAATATTTGTATGAAGATGCTGGTAACCACGTATTCATGGATACGGAGACATACGATCAAGTTGAAATCCCAGGAGATAAGATCCAAGGTGCCTTGAAGTTCTTGTTGGAAAACATGGAAGTTAAGATCACAACCTACGAGGGTGAGATTTTAGACGTTGAAGTGCCAAAAACAGTTACGCTAACAGTTACTGAGACACAACCTGGTATTAAGGGTGCTACCGCTAACGGTGGTGGAAAGCCAGCCACAATGGAGACTGGCTTGGTCGTTACTGTGCCAGACTTTATCAACGCTGGTGATAAGCTAATCATCAATACTGATGATGGTGGTTCGTACACTTCACGTGCCTAGATGCCAAAGTTTAAGACACACCGTGCCTCAGCCAAGCGTTTCAAGAAGACTGCCAAGGGTGGTTTGAAGTCAGCGAACGCGTTTACGTCACACCGTTTCCACGGTAAGACTAAGAAGCAACGTCGTCAATTGCGTGGAACTTCAATGATGAACCACACTACGTTGAAGAACTACATCAGCATGTTGGGTCGT---TAAATGCGAGTTAAAGGTGGAACTGTGACGCGTGCACGTCGCAAGAAGATGATCAAGTTGGCCAAGGGTTACCGTGGTCAACGTAGCATTAACTACAAGGTTGCTAAGCAACAAGTTTGGAAGGGTTGGTCATACGCCTTCCGTGACCGTAAGAACACAAAGCGTAACTTCCGTAAGCTATGGATTGCACGTATTAACGCTGCAGCCCGTATGAACGGTTTGTCATACTCACGCTTTATGAACGGTTTGTCATTGATGGGTTCAACTTTGAACCGTAAGATGTTGGCTGACTTGGCTATCTCAGACCCTAAGGCATTTGCTGGTCTTGCAGAACAAGCTAAGAAGGCTTTGGCTGATAACGGACAACATGTTCCTTCAATCACGCCTGCAACTATCGAAACTGAAATCCAAATCGCAACAGAAGCTGCTGCTCCT---GCTGCTAAGGAAGCTGCTGCTCCTGCTGGAAAGCCAACTGCAAAGAACACTGTTGCAGAAATCAAGGACTACTTGAAGGCTAACAACATCGAATTCGCAGCATCAGCTAAGAAGGCTGACTTGCTAGAATTGGTTTAAATGCCTACAATTAACCAATTGGTTCGTAAGCCTCGTAAGTCAAAGAGCACGAAGTCAAACTCTCCAGCTTTGAACTTCGGTTACAACTCACAAAAGAAGAAGATGACGCGTGTTGACTCACCACAAAAGCGTGGTGTTGCTACTCGTGTCGGAACTATGACACCAAAGAAGCCTAACTCAGCTTTGCGTAAGTACGCCCGTGTGCGTCTTTCAAACTTGATTGAAGTTACGGCTTACATTCCTGGTATCGGTCACAACCTTCAAGAACACTCAGTTGTCTTGATCCGTGGTGGTCGTGTTAAGGACTTGCCTGGTGTGCGTTATCACATCATCCGTGGTGCTTTGGATACTGCCGGTGTAGATGGTCGTATGACATCTCGCTCAAAGTATGGAACTAAGCGCCCAAAGAAG---------TAAATGCCACGTAAGGGTTATACTAAACAGGCTGAAGTTCTGCCTGATCCAATTTACAACTCAAAGCTAGTTTCACGTTTGATCAACCGCTTGATGCTTGATGGAAAGCGCGGAACTGCTTCAACAATCTTGTACGATGCTTTTGATCGTATCAAGGAGAGCACTGGTCAAGAGCCATTGACAGTTTTCGAAGAGGCATTGAACAACATCATGCCTGTTTTGGAAGTACGCGCACGTCGTGTCGGTGGTTCTAACTACCAAGTTCCTGTCGAAGTTCGTCCAGAGCGTCGTGTTACTTTGGGATTGCGCTGGTTGGTGCAATACTCACGTCAACGCGGTGAGCACACAATGAACGAGCGTTTGGCTAAGGAAATCATGGATGCAGCCAATAACACTGGTGCAGCTGTGAAGAAGCGTGAAGACACACACAAGATGGCAGAAGCCAACCGTGCCTTTGCACATTACCGCTGGTAAATGGCTAACAAGCGTGAATATCCTTTGCTACGCACTCGTAACATCGGAATCATGGCGCACATCGACGCTGGTAAGACAACGACGACAGAGCGTATTTTGTACTATACTGGTAAGATTCATAAAATTGGTGAAACTCATGATGGGGCTTCACAAATGGACTTTATGGACCAAGAAAAGGAACGTGGAATCACGATCCAATCTGCGGCCACAACAGCTGTTTGGCATGGTTTTTATGACCAATATAAGAACGAGCCATACCGTGTTAACATCATTGATACACCAGGTCACGTGGACTTCACTATCGAAGTTGAACGTTCATTGCGTGTTCTTGATGGTGCCGTAGCCGTATTGGATGGGGCTGCCGGTGTTGAGCCACAAACAGAAACTGTTTGGCGCCAAGCTGAAACTTATGAAGTACCCCGTGTTGTTTTTGTTAACAAAATGGACAAGTTGGGTGCTGACTTTGGTATGTCTGTTGATTCATTGAAGGATCGTTTGGATGCCAATGCTAAGGCTATTCAATGGCCAATTGGTGCCGAAGACGATTTCGAAGGTGTTATTGACTTAATCGAAAAGAAGGCAATGTACCCAACCACTGAACTAGGTGAAGAATGGGAAGCACGTGAAATTCCTGCCGACTATGTTGACTTAGTAGAAGAAAAGTACAACGAATTGGTTGAAGCCGTCGCTGATGTTGACGACGAAATCATGGACAAGTACTTGGAAGGTGAAGAAATTAGCGAAGCTGAATTGAAGGCTGCTATTCGCCGTGCAACAATTTCTCTACAATTCTACCCAGTTCTTGCTGGTTCAGCTTATAAAGATAAGGGTGTTCAAATGATGTTGGACGCCGTTGTTGAATATTTGCCATCACCATTGGACGTTAAGCCATATGTTGCTAACGATCCAGAAACTGGTGAAGAAATTGACTTGGTTGCTAACGATGAGGATCCATTTGCTGCTTTGGCATTTAAGGTTATGACTGATCCATTCGTTGGTCGTTTGACATTCTTACGTGTATATACTGGTACTTTGGAATCAGGTTCATATATCATGAATACGTCAAAGGACAAGCGTGAGCGTGTTGGTCGTTTGCTACAAATGCACGCAACTGATCGTAAAGAAATCCCTGAAGTGTTCTCAGGAGATATCGCTGCTGCCATCGGTTTGAAGGATACGACTACTGGAGATTCTTTGACTTCACCAGATCGTCGATTGATCTTGGAATCAATGGAATTCCCTGACCCAGTTATCCAACTAGCTGTTGAGCCTAAGACTAAGGCTGATCAAGCTAAGATGACTGTTGCTTTGCAAAAGTTGGCTGAAGAAGATCCATCATTCCGTGCAGAAACTAACCAAGAAACTGGTGATACACTAATTTCTGGAATGGGTGAGTTGCACTTGGATATCATTGTTGACCGTATGAAGCGTGAATTCCACGTGGACGTTACGGTTGGTGCACCACAAGTTGCTTACCGTGAAGCATTTACGAAGACTGTTCAAGCTCGTGGATACTTCAAGCGCCAATCAGGTGGTAAGGGACAATATGGTGATGTTTGGATTGAATTCTCACCTAATGAAGAAGGTGCTGGATTTGAATTCGAAGATGCCGTTGTTGGTGGTGTTGTTCCTCGTGAATACATCCCTTCAGTTGAAGCTGGATTGAAGGATTCATTGAACAATGGTCCTTTGGCAGGATTCCCATTGGTTGATTTGAAGGCTAAGTTGTATGATGGTTCATACCACGATGTCGACTCATCTGAAGCTGCCTTTAAGATTGCTGCTTCATTAGCTTTGCGTGAAGCTGCTAAGACTGCTGGTGCAGTTATTTTGGAGCCAATCATGAAGGTTGACATTATGGTCCCTGAGGATAACTTGGGTGATGCTATGGGTCACGTTTCAGCTCGTCGTGGATTGCTTGAAGGACAGGACCAACGTGGAAAGCAAATGCTAGTACACGCTAAGGTTCCGTTGTCAGAAATGTTTGGATATGCAACTACTTTGCGTTCATCAACGCAAGGTCGTGGAACATTCCAAATGGTCTTTGACCACTATGAAGCAGTTCCTAAGAACGTACAAGAAGATATTATTGCTAAGTACGGTTCTTCTTCATCAGCTGAATAAATGAAACCAGTACGTAAAGCAATTATTCCAGCAGCAGGATTGGGAACACGTTTCTTGCCAGCGACTAAGGCGCTTGCTAAAGAAATGTTGCCTATTGTTGATAAGCCAACGATTCAATTTATTATTGAAGAAGCTTTGGAATCAGGAATTGAAGAAATTGTAATTGTTGATGGAAAGTCAAAGCGCTCAATCGAAGATCACTTTGATTCAAATCCAGAACTAGAAAACAACTTGCGTGATAAGGGTAAGATGGAAATGTTGAAGATGGTTGAAGAAACAACAGACATCAACCTTTACTTCATTCGCCAATCACACCCACGTGGTTTGGGAGATGCCGTTTTGACAGCCAAGGCCTTTATTGGTGACGAACCTTTCGTTGTGCTGTTGGGTGATGACATCATGCAAGACGAAGTACCTTTGACAAAGCAATTGATTGAACGTTACGAACAAACGGGAGAATCAACACTTGCTGTTATGGAAGTGCCACATGAACAAGTTTCAGAATATGGTGTTATTAACCCAGAAGAAGAAGTTGAAAGTGGATTGCACCGTGTATCAAACTTTGTTGAAAAGCCAAAGCCAGAAGATGCGCCATCAGACTTGGCAATTATCGGACGTTACTTGTTGACGCCTGAAATCTTTGAAGAACTTGAACGTACAGAACCTGGTAAGGGTAATGAAATCCAATTGACAGATGCGATTGATTCATTGAACAAGCGTCAACACGTGTACGCTCACCAATTTAAGGGAAAGCGTTACGATGTTGGATCAAAGATTGGTTTCTTGACAACAAATATTGAATTTGGTTTGAACCACTCACAAACAGGTGATGACCTAAAGGCATACATCAAGGATCTAGCAAAGACTCTTGACTAGATGGACTCACGCGAATTTCACATTGTAGCAGAAACAGGTATCCACGCTCGCCCAGCAACTTTGTTGGTACAAGCAGCTTCAAAGTTTTCATCAAACATTAACTTGGCTTTCCAAGGTAAGGAAGTTAACTTGAAGTCAATCATGGGTGTAATGTCACTTGGTGTTGGCCAAGGTGCAGACGTAACTATTTCAGCTGAAGGTGCTGATGAAGCCGCTGCTATGGACGCTATCTCAGAAACAATGAAGTCTGAAGGATTGATCGACTAAATGTCTGCAATTACTGATATTTACGCACGCGAAGTCTTGGACTCACGTGGTAACCCAACTGTTGAAGTTGAAGTTTACACTGAATTGGGTGGTTTCGGTCGCGGAATCGTTCCTTCAGGAGCTTCAACTGGTGTTAACGAAGCCGTTGAATTGCGTGACGGTGACAAGGGTCGTTTCTTGGGTAAGGGAACGTTGAAGGCCGTTGAAAACGTTAACAAGGTTATCAAGGACAAGTTGGTTGGTATGGATGTTACTGACCAAGTTTTGTTGGACCGTACGATGATCGAATTGGACGGAACTCCAAACAAGGGTAAGTTGGGTGCCAACGCTATCCTTGGTGTTTCAATTGCAGCTGCTCGTGCAGCTGCTGACGAATTGGGAACGCCTTTGTACAACTACCTTGGTGGTTTCAACTCAAAGGTTTTGCCTACGCCAATGATGAACGTTGTTAACGGTGGAGCCCACGCGGACAACTCTGTTGACTTCCAAGAGTTCATGATCATGCCAGTTGGTGCAAAGACTGTTGCTGAAGCTATCCGTATGGGTTCAGAAACTTTCCATGCATTGCAAGCATTGTTGAAGGAATCAGGTCACTCAACTGCTGTTGGTGACGAAGGTGGATTCGCTCCTAACTTCGCCTCAAACGCAGAGCCATTTGAGTTCTTGTTGAACGCTATCGAGCGTGCTGGTTACAAGCCTGGTAAGGACATCGCCATTGCCTTTGACGTTGCCTCATCAGAATTCTATGACCACGAGAAGAAGATCTACACGTTGGCAGGTGAGCCTGATAAGAAGGAATACACGACTGACGAGTTCATCGACTACTTGGAAAACTTGGTAAACAAGTACCCTGTTGTATCAATCGAAGACCCTCTAGCAGAAGCTGAGAACTTGGATGATGAAGAGCAATGGGATAACTGGGTAAAGTTGACTGACCGTTTGGGCAAGAAGGTTCAATTGGTTGGTGACGACTTCTTCGTTACGAACACGAAGTTCTTGGCTAAGGGTATCGAAAAGGGTGCCGGTAACGCCATCTTGATCAAGGTTAACCAAATCGGTACTTTGACTGAGACTATGGAAGCTATCGAAATGGCTAAGGAAGCTGGTTACACGGCTATCGTTTCACACCGTTCAGGTGAAACTGAAGACACGACGATCGCTGACTTGGTTGTTGCTACGAACGCAGGTCAAATCAAGACTGGTTCAATGTCACGTACTGACCGTATTGCTAAGTACAACCAATTGATGCGTATCGAAGACTTGTTGACTGACAAGGTTGCTGAATACAAGGGTATCAACAGCTTCTACAACATCGACAAGACTGCTCGCGAAGCTATCGTTAACTACGAGCGC---TAAATGGACAAGAAGCCACAAGGCAACAACAACTTTGTTCGTAATAGTTTGTTCTATGTAATTGTCATCCTAGGAATTTTGGGTTTGATATATTGGGTGGCAGGTCCGTCACAAGGATCAGCAACTGAAAATGTGTCCACTTCAAAGTTTTTGACAGAGTTACAGGACAAAAAAGTTAAGGACTTTACTATTAAACCAGGTGCTGGTGTTTATGAAATTAGTGGTGAGTATCGGACAACGAGAAAGTCAGATCAAAAAAC----------------AGAGCCCGGTTTGT--------TTAATCTTGGTGGTCAAGCGGCCCGCACCGAAGTTAGCCACTTTACAACCAAGGTAATTTCATCAGATCCAATTCTAAATGAGATTGGTCAAGCAGCTAGCAAGACTGATACTGAGATGAAGACGCAACAACAAGATTCAGATATTTTGAGTAATATCTTGGTCACAGTTGTACCAATGTTATTGGTCTTTGGATTGTTGTACTTCATGATGAATGGAATGTCACAA------GGTGGTCAAGGTGGCCGCAGTGGTGGTGTTATGGGCTTTGGTAAGTCAAAGGCCAAGCCTGCCGATCCATCAAGTAATAAAGTGCGTTTCCAGGACGTAGCTGGTGCAGAAGAAGAGAAGCAAGAACTAGTCGAAGTTGTTGAATTCTTACGTGATCGTGATAAGTTCACTAAGCTAGGTGCGCGCATCCCATCTGGTGTCCTACTTGAGGGACCTCCAGGAACTGGTAAGACTTTATTGGCTAAGGCAGTTGCTGGTGAAGCTGGAGTACCTTTCTTCTCAATTTCAGGTTCTGATTTCGTGGAAATGTTTGTCGGTGTTGGGGCAAGTCGTGTACGTGATTTGTTCGAAAACGCTAAAAAAGCTGCTCCATCAATCATCTTTATTGATGAAATTGATGCCGTTGGTCGTCAACGTGGTGCCGGTATGGGTGGCGGAAACGATGAACGTGAGCAAACTTTGAACCAGATGTTGATTGAGATGGATGGTTTTGAGGGTAATGAAGGCGTTATTGTCATTGCCGCAACCAACCGTTCTGACGTCTTAGACCCTGCTTTGCTTCGTCCAGGTCGTTTCGATCGTAAGATTTTGGTTGGCCGTCCTGATGTTAAGGGACGTGAGGCAATCCTAAAGGTTCATTCAAAGAATAAGCCATTAGATTCAAATGTTGATTTGAAAGAGATTGCTAAGCAAACCCCTGGTTTTGTCGGTGCAGATTTGGCTAATTTGTTGAATGAAGCAGCGTTGATGGCTGCTCGTCAAGGTAAGCAGACAATTACGGCTGCGGATGTTGATGAAGCCGAAGATCGAGTAATTGCTGGACCAGCTAAGAAGGACCGAGTTGTTTCTGAAAAGGAACGCAAGACTGTTGCTTATCACGAAGCGGGACATGCAATTGTTGGTTTGGTGCTAAATGATGCACGAGTTGTGCATAAGGTGACGATTGTGCCACGTGGTCGCGCTGGCGGTTATGCAATCATGTTGCCACGTGAAGACCAAATGCTAATGTCAAAGAGTGATGCAACTGATCAAATCGCTGGTTTGATGGGTGGTCGGGCTGCCGAAGAGATTATCTATAATCAACAATCTTCAGGAGCTTCAAACGACTTTGAGCAAGCAACTGGAATTGCACGTTCAATGGTTACACAATATGGAATGTCTGATAAGTTGGGCATGGTTCAATTAG---AGGGTGGCGGTCAGCCATTCCTTGGCCGGTCTTATGGTGATTCACCAAACTATTCAGAAGAAACAGCTCGTCTGATTGATGAAGAAGTTCGTCGTCTTACTAACGAAGGTTATGCAAAAGCTCATGACATTATTGTCCAGTACGCTAGTGCGCATGAAGCAATTGCCCAAGCTTTGTTAAAGTACGAAACTTTGGATGAAAAGGCAATTTTGTCATTGTTCAAGACAGGTAAGATGCCAAAC---------GATGTTGA------CAACGATGCAGAAGCACGTCCAATGTCTTATGATGAAGCCAAAACGGCCGTTCAACATAAGGAAGCAGAGGCAACACCAGTCGAAGATG------------G------------TGAGACAATTACACCGGA---------TGATGATGATTCATTATCA---------------------------TAAATGAAGAAGACCAAGATTGTTTCAACGCTTGGACCAGCCAGCTCTGATGTAGAGACGATTACAAAAATAATCGAATCTGGCGCAAATGTTGTCCGTTTTAATTTTTCACATGGTGATCATGAGGAACATTTAGGACGAATGAATGCTGTTCGTGAGGCTGAAAAAGCAGCTGGCAAGAAGGTTGGTTTCTTGTTGGATACAAAGGGTGCTGAAATTCGTACCACTGTACAAGA------GCCTGGTAAGATTGAATTTAATATTGGTGATGTTGTTCGTATTTCAATGGATGCTTCTATTGAAGGTACGAAAGAGAAAATTGCTGTAACATACCCAGGCTTGTTTGATGATGTTCATGTTGGTGGTCATGTCTTGTTTGATGATGGAAAGCTTGACATGGTTATCACTGAAAAAGATGATGCAAACAAGGAATTGGTAACTGAAGTTCAAAACCATGGTATTTTGGGTTCACGTAAAGGTGTTAACGCACCTGGTGTTTCAATTAACTTGCCTGGTATTACTGAAAAAGATGCGGATGACATTCGTTTCGGTTTGAAGAATGGTATTCAATATATCGCAGCTTCATTTGTTCGTAAGGCAGCCGATGTGCTTGAAATTCGTGAGTTGCTTACTGAATCACACCATGAAGAAGTTATGATCTTCCCAAAGATTGAATCACAAGAAGGAATTGATAACTTTGATGAAATTTTGGAAGTTTCTGATGGATTAATGATTGCTCGTGGTGACATGGGTGTTGAAATTCCAGCTGAAAATGTTCCTTTGGTACAAAAGAACTTGATTCGTCGTTTGAATGCTGCTGGAAAGCCAGTTATTACAGCAACGGATATGCTTGATTCAATGCAAGAGAATCCTCGTCCAACACGTGCGGAAGCATCTGACGTTGCTAACGCCGTATTTGATGGTACTGATGCAACGATGTTGTCAGGAGAATCTGCAAATGGTGCTTACCCAGTTGAAGCTGTTGCAACTATGGCACGCATTGATGAAAAAGCTGAAACATCATTGGCAATGAACGGTCGTCATGATGATGATCATTTTGACCCAACAGATGTT---ACTGAATCAGTTGCATCAGCAGTTGCTAATGCTGCTGGTAATTTGAATATCAAGGCTATTGTTGCAGCAACAAACTCAGGTTATACTGCAAAAATGATTTCAAAGTACCGCCCAAATGCAGACATTTTGGCATTAACTTTCACAGAAAATGTGCAACGTATGTTGAACATCTACTGGGGTGTGCAACCAACGATTGCAGAGCCAGTTGAGAATACTGATGCAATGATTGATTTGGCAAAGAAAGAAGCTGTTAAGTCTGGTCTTGCAAGTAAGGGTGATACGATTATCGTTACTGCAGGTATTCCTGTGACAACTTCAGGAACAACTAATTTGATGACTATTGTCACGATTGACTAAATGGCAGTTGATGCAATTACTGGAAAGCGTACTCGCTTTGGTAACCAACGTTCACACGCCCTTAACTCAAGTCGTCGTAGCTGGAAGCCAAATTTGCAAAAGGTAACCGTTAAGATTAACGGTTCTGCACCAAAGAAGGTTTACTTGTCAGCTCGTACTTTGAAGGCTGGATTGAAGAACGGTTCAATCGAACGTGTTTAAATGGCCTTTGAAGGTTTGACAGAGCGTTTACAAAACGCACTTAGCGGTCTACGACGTAAGGGAAAGGTTACCGATGCCGACCTACGTGAAACAATGCGTGAGATTAGGATGGCCTTGTTAGAAGCCGATGTTAATTTTGGCGTTGTTAAGGAATTTGTGCGAAATGTGCGCGAAAAGGCCGCTGGAGCTAAGGTCTTAGATGGCTTGAACCCAGCGCAACAGATTGTTTCAATTGTTAATGATGAATTAACTGCAATGATGGGTGAGGCAGCTGTACCACTTAATAAATCAGCCAAGATTCCAACTGTGATTATGATGGTTGGTTTGCAAGGAGCTGGTAAGACAACAACGGCTGGTAAGTTAGCCCTTAAACTAAAGACTGAGGAAAATGCTCGGCCCTTTATGATTGCGGCTGACGTTTATCGGCCAGCTGCTATTGAACAATTGACGACATTAGGTGAGCAGATTGGTGTACCAGTTTTTGAACTCGGTACACAGGTCGATCCACGCGAAATTGTTAAGCAAGGGTTAGCAGCTGCAGCGGAAGCTAAGGCTGACTATGTCTTTATTGATGCAGCTGGACGTTTACAAATTGATGAAGCGTTAATGCAAGAATTAGTAGATGTTAAGGAAATTGCCCAGCCAGACGAAATTATGTTGGTTGTCGATGCAATGACTGGTCAAAATGCCGTTGAGACAGCAGAAGGCTTTGATCAACGTTTAGATATTACCGGTGTAACCTTAACTAAGTTAGATGGTGACACCCGTGGTGGTGCGGCCCTATCAATTCGTGCGGTAACTGGTAAGCCAATTAAGTTTGTTGGTCAAGGTGAAAAAATGACCGATTTGGATGTTTTCTATCCAGATCGGATGGCTAGTCGTATCCTAGGTATGGGTGACTTACTGACCTTAATCGAAAAGGCTCAAAAAGATTTTGATGAAAAAGAAGCTGAAAAGCAAATGGAAAAGATGAAGTCAAATACTTTTGATTTCAACGATTTTATTGCTCAACTTGATCAAGTTCAAAATATGGGACCATTGGAAGATATTTTGAAGATGATTCCAGGCATGGCTAATAACCCAGCACTAAAGAATGCCAAACTTGATCCAAAAGATATGGATCGGATGAAGGCTATTGTCTACTCAATGACGCCAAGTGAACGTGAAAATCCAGATTTAATCAATCCAAGTCGGCGCCGTCGTTTGGCAGCAGGTTCAGGGCGGCCAATCGTTGAAGTTAATCGGATGATTAAACAATTCAATGAGATGAAAACCATGATGTCAAAGATGATGAATGGTAATACTGCTGGGATGGAACAAATGATGAATGCGATGGGCGGCGGCGGAATGCCGGGAATGCCAGGT------------------------GGTAATGGTTTGAAGGGCCGAATGGCCAATATGGCTATGAAACAAGTTGCACGTCGGATGCAAAAAAACAGTAAGAAAAAGCGGCGGAAGTAAATGGCAGTTAAAATTCGCTTGAAGCGCATGGGTTCAAAGAAGCACCCTGTATATCGTATCGTTGTTGCAGATTCACGTTCACCACGTGATGGTCGTTTTATTGAAACAGTGGGAACTTACAACCCATTAGTACAACCATCAGAAGTAAAGCTAGATGAAGAATTGGTTTTGTCATGGTTGAACAATGGTGCACAACCATCAGATACTGTTAAAAACTTATTGTCAAATGCTGGCATTATGGAAAAGTATCATACTGCGAAATATTCAAAGTAAATGCGTCAAAATGCTTTGTTGGAAAAGTTAACTGCAGATCAACTACGTACGGACTTGCCTGAATTCCGTGCAGGAGATACTGTTCGTGTACACGCCCGTATCGTCGAAGGAACACGTGAACGTGTTCAATTGTTCGAAGGGGTTGTTATCAAGCGTCAAGGTACTGGTATCCAAGCTACGTACACTGTTCGTAAGATTTCAAGTGGTGTTGGTGTGGAACGTACATTCCCACTACACTCACCACGTGTAGATAAGATTGAAGTAGTACGTTACGGTCGCGTTCGTCGTGCCAAGTTGTACTACCTACGTGCATTGCACGGTAAGGCTGCTCGTATTCCTGAAGCACGCC------------------------------------------------------------------------------------------------GTTAAATGGTGATTATCACAGCTGGTATGATCGGTGTCGGGAAAACCACACTAACTGATTTGATTGCAAAACATCTTAATACACAGGCCTTTTTTGAGCCTGTAGGTGAAAATCCTGTTTTGCCTCTTTATTATGCAGATCCAAAACAATATGGATTTTTACTACAAATTTACTTTTTGAACAAGCGTTTCGCAATGATCAAGAAAGCTTTATCGGATGATAATAATGTCTTAGATCGTTCTATTTACGAAGATGCGCTATTCACCCAAGAAAATCATCGTGAAGGTAACATCTCTGATGCTGAGTTAAATGTTTATATGACATTACTTAAAAACATGATGGATGAAATCCAAACGATGAAAAAAGGTCGTCCAGACTTAATGGTATTTGCTGATGCCGACTTTGACACCATCCTTTACCGTATTAAAAAACGCGGTCGCGATTATGAGCAATTCGAAGACAATGCTGATTTACGACAGTACTACTTTAAAATGTGGTCAGCCTATCAGAAATGGTATGCAGATTATGATGCTTCACCAAAAATGAAAATTGATTTGCAAAAATATGATCTTGAAAATAAAGACAGTCAAAAAATTGTTTTACAACAAATTGACGACCGTCTAAAAGAATTAGAAACTGTT------TAAATGACTATGACTGTTGTTCGTAAGAATGAGTCACTAGATGATGCACTCCGTCGCTTCAAGCGTGGAGTCTCAAAGGATGGTACTCTTCAAGAATACCGTAAGCGTGAGTTCTACATTAAGCCATCAGTTCAACGTAAGTTGAAGGCTGAAGCTGCTCGTAAGCGCAAGAACAAGAAGGGACGTTAAATGAGCACAAAAATGAGTGTCCAAGATATTATTTTAACGCTTCAAACATTCTGGGCGAAGCAAGGTGCCATGTTAATGGAAGCCTACGATACTGAAAAGGGAGCTGGGACTATGAGCCCATACACGTTCTTACGTGCGAATGGACCAGAACCTTGGAATGCTGCCTATGTTGAACCATCACGTCGTCCAGCGGATGGACGTTATGGAGACAACCCTAATCGTTTGTACCAACACCACCAATTCCAAGTGGTTATGAAGCCATCTCCTGATAACATTCAAGAACTATACCTAGAATCATTGGAAGCATTGGGAATTGATCCACTTGCTCACGATATTCGTTTCGTTGAAGATAACTGGGAAAACCCATCAATGGGTGCGGCTGGAATCGGTTGGGAAATCTGGTTAGACGGAATGGAAGTGACGCAATTTACGTACTTCCAACAAGTTGGGGGAATCCCAGTTGATGCCGTTACATCAGAAATCACATACGGTTTGGAGCGTTTGGCGTCATACATTCAAGACGTACCAACTGTTTACGATCTAGAATGGGGAAATGGTGTTCTTTACGGTGACATCTTTAAGGAACCAGAATTCGAACACTCAACATACTCATTTGATACATCTGATGCAGAGATGTTATTGCGTCACTTCAATGAATACGAAGTTGAAGCAAAGCGTGCATTGGAAGCTGGTTTAGTACACCCCGCCTATGACTACATTCTAAAGGCATCACACACATTTAACTTGTTAGATGCACGTGGAACGGTATCTGTTACAGAACGTGCGAAGTACTTGAGCCGTATCCGTAACATGGCTCGTATGGTGGCTAAGGCCTTTATCGCTGAACGTAAGAAGCTTGGTTTCCCTCTTTTGAAGGACGAAGCATTGCGTGAAAAGTACTTACCAACGCAAGAAGAGGAGGCCAAGTAA----------------------------------------ATGGCTATTTCTGCAGAACGCAAGAATGAAATCATCAATGAGTTCGCTCGTCACGAAGGTGATACAGGTTCAGTTGAAGTTCAAGTTGCAGTATTGACTGCTGACATCAACGAATTAAACGGACACATGTCAGAGCACAAGCATGACTTTCACTCACAACGTGGCTTGATGAAGAAAATCGGTCACCGTCGTAACTTGCTACGTTACCTACGTAACAATGATGTACAACGTTACCGTGAGTTGATCCAAAAGCTTGGTTTGCGTCGTTAAATGCCAATTATTGAGTCATCAATCCAACGTGCCCGCTTAAACAAGGTGCAACGCGAGCGTAACATCTCACAACTTAGT---TCATACCGTACTGAAGTTAAGAAGTTCCGCAATGCTGCCGAAGCTGGCGAAGATAACTTGCAAGAGTTATTTGCCGCAGCTTCATCAGCTATCGATCGTGCTGCATCAAAGGGCTTGATTGCTAAGAATAAAGCTTCACGTGACAAGTCACGTTTGGCTTCATTGTTGA---ACAAGTAATTGGCTAAAGAAAATTTTGAGCGCACTAAGCCTCACGTAAACATTGGAACTATCGGTCACGTTGACCACGGTAAGACTACTCTTACTGCTGCAATCTCTAAGGTATTGGCCGACAAGGGATTGGCACAACAACAAGACTTTGCTGCTATCGACGCTGCTCCTGAAGAACGTGAACGTGGTATCACGATCAACACTTCACACATCGAATACGAAACTGAAGCTCGTCACTACGCGCACATCGACGCGCCTGGTCACGCGGACTACGTTAAGAACATGATCACTGGAGCCGCTCAAATGGACGGTGCCATCTTGGTTGTTGCCGCTACTGACGGTCCTATGCCACAAACACGTGAACACATCTTGTTGGCACGTCAAGTTGGTGTTGACTACCTAGTTGTCTTCTTGAACAAGACTGACTTGGTGGACGACGAAGAATTGGTTGAATTGGTTGAAATGGAAGTTCGTGAACTGTTGTCAGAATACGATTTCCCAGGGGATGATATTCCTGTACTTCACGGTTCAGCTTTGAAGGCCTTGGAAGGTGACGCAGCTAACGTTGCAGTTATCGAAAACTTGATGGACACAGTTGACGAATACGTGCCAACTCCAGATCGTGAAACTGACAAGCCATTCTTGATGCCTGTCGAAGACGTATTCACAATCACTGGTCGTGGAACTGTTGCTTCAGGACGTATCGACCGTGGAACAATCAACTTGAACGACGAAGTCGAAATCGTTGGTTTGCACGAAGATGTTCGTAAGACTGTTGTTACTGGTATCGAAATGTTCCGTAAGTCAATGGAACAAGGACAAGCTGGAGACAACGTTGGAGCATTGCTACGTGGTGTTGACCGTTCAGAAATCGAACGTGGACAAGTTTTGGCAAAGCCTGGATCAATCCAAACTCACAAGAAGTTCTTGGGTGAAGTCTACGTATTGTCAAAGGAAGAAGGAGGTCGTCACACACCATTCTTCACTAACTACCGTCCACAATTCTACTTCCACACTACAGACGTTACTGGTGTTGTTCAATTGCCAGAAGGTGTAGAAATGGTTATGCCTGGAGATAACGTGACATTCGACGTTGAATTGATCGCTCCTGTTGCCATTGAAAAGGGATTGAAGTTTACTGTTCGTGAAGGTGGCCGTACTGTTGGTGCCGGAACTGTTTCAGAAGTCTTGGACTAAATGACAAAACGTATTTACGAATTAGCTAAAGAACTAAATGTTCCTTCCAAAAATTTGGTAGTGGCCGCGGAGAAGGCTGGTATCGATGTTAAAAATCATATGTCAACAATTGATGAAAAGGCGGAAAAGATTCTGACTGATAGTATTAAAAAG-----------CCAGCTGCAAAAACAGC------TGCACCAAAAAAAGTTGAAAGCAAAGCTACACCAGCTGCTCCAAAGCAAGCT---------------AGTCGTAACAATGAAACT---------GAAACTGAAT------------------ACAAGCCACG-------------TGGTAACCGG-----AATGTGCAAAGCACGAGCCCACGTAGCGGCCGTAACA---------ATAATCAACAAAA---------TAA---------------TAGCAATAA---------TTCTCACGGTCGTAATAACAACAACAACCGTGGAAACAAC---------------------------AATAACTTCCGTTCTAA---------CAAAAAGGGTCGGCGCAATAAT------CGCAAC---AATGTTAACGAAAATAAGCCAGCCCCAACTGTACGTAAGGATCAACCATTACCAGAGACCTTGCTTTACACAACTGGGATGAACGTACAAGATATTGCAAAGTTGATTCACCGTGATGCAACTGAAATCATCAAGAAGTTGTTCATGTTGGGTGTAATGGTAAATCAAAACCAATCACTTGATGATGACACGATTGAAGTTTTGGCAGCTGATTACGGCATCAATGCGGAAAAGAAGGTTGAAGTTGATATTGCTGACTTGGACCAATTCTTTGAGAGCGAATCAACTAATACTGAAGACCTTGAACCACGTGCACCGGTTGTAACAATCATGGGACACGTTGATCATGGAAAGACCACCTTGCTAGATTACTTGCGTAATTCTCATATTACTGAGGGTGAAGCTGGTGGAATCACACAACATATCGGAGCTTATCAAGTTAAGACCGATACTGGTCGGTTGGTAACCTTCTTGGATACCCCTGGTCACGCGGCCTTTACAGCGATGCGGGCACGTGGAGCTGATATTACTGATATTACAATCCTAGTGGTTGCTGCTGATGATGGTGTTATGCCACAAACAATTGAAGCAATTAATCATGCTAAGGCAGCCAAGACACCAATTATTGTTGCGGTTAATAAGATTGATAAGCCAGGTGCAAACCCTGAAAATGTAATCAACCAATTGATGCAATACGAACTAATCCCAGAAGAGTATGGTGGAGACACTATCTTTGTTAATATTTCGGCTAAGTTTGGTCAAAATATTGATGAATTACTTGAGATGGTGCTTTTGCAAGCTGATGTTTTGGAGCTACAAGCTAACCCAGAACAACGCGCAGCTGGTTCAGTAATTGAAGCTCGTTTGGATAAGGGTCGCGGAACTGTGGCAACTGTCTTGGTACAACAAGGTACAATGCGCATTGGTGACCCAATTGTTGTTGGTAATACTTTTGGTAAGGTTCGTACCATGACTAATGATCGTGGTCGTCGCATTAAAGAAGCTCTACCTTCAACACCCGTTGAAATTACTGGTTTGAATGATGTACCTTCTGCTGGTGATCGATTCGTTGTCTTTGAAGATGAAAAGACTGCGCGTGCAGCTGGTGAAGAACGTGCTAAGCGGGCCTTGTTGGCAGAGCGTAACCGCAATAATGTGGTTTCAGTTTCTGACTTGTTCAACAAGATGGCCGAGAAGCAAATGAAGTCAGTTCCTGTAATTATTAAGGCGGATGTACAAGGATCAGTTGAAGCTTTGGCTGGATCATTCCGTAAGATTGACGTTGAAGGTGTTAAGGTTGATATTTTGCATACAGCCGTTGGTGCCATTAACGAATCAGATATTACCTTAGCTGAAGCTTCTGGCGCAATTATCATCGGGTTCAACGTTCGACCAACTCCTCAAGCTAAGCAACAAGCTGAGTCTGATAAGGTTGATATTCGTTTGCACTCAGTTATTTATAACGCCATTGATGAAATTGAAGCAGCGATGAAGGGACAACTTGACCCTGAATTTGAAGAGCGTGTCGTTGGTACAGCTGACGTACGTGAGTTATTCAAGGTTTCTAAGGTTGGTACCATCGTTGGTGGTATGGTAACATCTGGTAAGATTACTCGTAATTCATCAGTCCGTTTGATTCGTGATGGTATCGTAATTTACGATGGTAAATTAGGTTCATTGCGTCGTTATAAGGATGATGTCAAGGAAGTTAAGAATGGTTATGACTTCGGTTTGACAATCGAGAATTACAATGATGAAAAGATTGGCGATACTTTGGAAGCCTACGAAATGGTTGAGATTCCTC---GTTAATTGGCAAAGCGTGAAGATATTCGAAACATTGCGATCATTGCCCACGTCGATCATGGTAAGACGACGTTGGTCAACGAATTGTTGAAGCAATCAGATACTCTTGATCTACGGACAGAGTTGGATGATCGTGCCATGGATACAAATGATTTGGAAAAAGAGCGTGGAATCACAATCTTGGCCAAAAACACTGCCGTTAAGGTTGGCGACAAGCAAATCAACATCTTGGACACACCAGGTCACGCGGACTTCGGTGGTGAAGTTGAACGAATCATGAACATGGTTGACGGTGTGCTTTTGGTCGTTGATGCTTTTGAAGGAACGATGCCACAAACACGTTTCGTTTTGAAGAAGGCCTTTGAGCAAAACTTGGTACCAATCGTGGTTGTCAACAAGGTTGACCGTCCCGGTGCCCGTCCATCAGAAGTTGTTGATGAAGTTTTGGACTTGTTCATCGAGCTTGGTGCTGATGAGGAACAATTGGACTTCCCAGTTGTCTTTGCTTCTGCTATGAACGGAACATCATCATATGATCCTGATATTGCAACGCAAGAGCACACAATGGCACCAATCTTTGATACTGTCTTTAAGACAATCCCAGCCCCAGAGGATAACTCAGAAGAGCCACTACAATTCCAAGTTGCTTTGCTTGATTATAATGACTTCGTGGGTCGTATTGGTATCGGACGTGTCTTCCGTGGAAAGATCAAGGTTGGGGATGCAGTTTCAGTTATGAAGCTTGATGGCTCAACGGAGAACTTCCGAGTAACTAAGTTGTTTGGTTACATTGGTTTGGACCGGATTGAAATCAACGAAGCAATTGCTGGTGATTTGATTGCCTTGGCAGGTCTAAATGACCTTTCTGTTGGTGAGACCGTTACGGCTTCATCACATCCAGAAGCTTTGCCAGTTTTGCACATCGACGAGCCAACTTTGCAGATGACTTTCCGTACAAATGACTCACCATTCGCTGGTCGCGAAGGTAAGTTCGTGACTGGACGTCAACTTGAAGATCGTTTGAACCGTGAGCTAGAAACTGATGTTTCTTTGCGTGTTGATGATACAGA---TGAAGCTGCTGCTTGGCTTGTTTCAGGTCGTGGTGAGTTGCATTTGTCAATCTTGATTGAAACTTTGCGTCGTGAAGGCTTCGAATTGCAAGTATCACGTCCAGAAGTTATCTACAAGGACATTGACGGCGTATTGTCTGAGCCATTCGAAATGGTTCAAATTGATACACCTGATGATTCAACTGGTTCAGTCATTGATTCAATCGCGCAACGTAAGGGTGAGATGCGTAACATGGAACCAACTGGTAACGGAACTACGCGTCTTGAGTTCTTGGTACCTTCACGTGGTTTGATTGGTTACTCAACTGAGTTTATGTCAATCACACGAGGATATGGTATCTACAACCACACCTTTGATTCTTACGCGCCAGTTGTTAAGAACTGGAACCCTGGCCGTCGTAATGGTGCCCTTGTTTCAATCAACCAAGGAACTGTTACCACATACGCTATGATGGGTGTTGAAGGTCGTGGAACAATGTTGGTCCACCCTGGTGATGAAATTTATGAAGGTATGGTTGTTGGTATTAACAGTCGTGACAATGACATTTCAGTCAATGTTACTAAGGGTAAGAACATGACCAACGTTCGTTCATCAAATAAAGACCAAACTGCTTCAATCAAGACTCCAAAGGACTTCACACTTGAAGAGTCACTTGAGTTCTTGGATGAGGATGAGTATGCCGAAGTTACACCTGAAAACGTTCGTATTCGTAAGCAAATTTTGAATACAAGTGAGCGTGAGAAGGCTACAAAACGTCGTAAGATGGCACAACAAGGTTAAATGACAGAAGAAAAAGCAAA---AAACGTTGAGAACTTCTCACAAGCGGACTTAGACAAGGCCGTTAAGAAGATTATTAAGGAATTCAAGAAAGATAAAGAAATCCGCGAAGATCTATTGGAAACAACTTTGCTAAATCCATTGAAGCTAGACGAAACACAAATTGAAGAAGTCTATGCTGAAATTGAATCATCAGGGATTTCAATCGTTGACGAAAAGGGTGAACCAACTGAACGTGCTTTGAAGAACCGTAAGACAGCATTGTCTGCGAAGGAATTGAAGCAAGCAGCGGACGCCCCAACTGGTATGAAGATTAATGACCCAGTACGTATGTACTTGAAGGAAATTGGTCGTGTTTCTCTTTTGACAGGGGAACAAGAAGTTCACTTGGCTGAACGTATCGAAGATGGTGACGAACTTGCTAAGCAAGAACTTGCCGAAGCCAACTTGCGTTTGGTTGTCTCAATTGCCAAGCGTTATGTTGGACGTGGAATGCAATTCTTGGACTTGATTCAAGAAGGTAACATGGGATTGATGAAGGCCGTTGAAAAGTTTGATTACCGTAAGGGATTCAAGTTCTCAACTTACGCCACTTGGTGGATTCGTCAAGCGATTACTCGTGCGATTGCTGACCAAGCGCGTACAATTCGTATCCCTGTTCATATGGTTGAAACAATCAACAAGTTGATCCGTATCCAACGTAACTTGCTACAAGACTTGGGACGTGAACCAACACCTGAAGAAATTGGGGCCGAAATGGACATCCCAACAGAAAAGGTTCGTGACATCTTGAAGATTGCACAAGAACCAGTTTCATTGGAAACACCAATTGGTGAAGAGGATGATTCACATTTGGGAGACTTTATTGAAGACAATGAAGCTATCTCACCAGCTGATTCTGCTGCATACGAAATGTTGAAGGTACAACTTGAATCTGTATTGGATACACTTACACCACGTGAAGAACAAGTATTGCGTTTGCGTTTCGGTCTTGATGACGGACGTACGCGTACTTTGGAAGAAGTGGGTAAGGAATTTGGCGTGACACGTGAACGTATCCGTCAAATTGAAGCGAAGGCACTTCGTAAGCTACGCCATCCATCACGTTCAAAGCAATTGCGTGATTTCTTGGACTAAATGACCAATAACGTATTGATTATTGAAGATGAAGATAACTTGGCACGCTTTGTAGAATTAGAACTACAACATGAAGGGTATGCCACGCAAATCAAAGACAATGGCCGCAGCGGGTTGGATGAAGCTCTTGCGAATAACTATGATTTAATCTTGCTCGATTTGATGTTACCTGAACTAAGTGGGCTTGAGGTAGCACGTCGACTTCGTGAAGTGAAAAACACACCAATTATTATGATGACCGCACGTGATTCTGTATTGGATCGTGTATCTGGTCTAGACTATGGGGCAGATGATTATGTTGTTAAGCCATTTGCCATTGAAGAATTATTGGCGCGTTCACGTGCATTACTACGTCGAATTGATATTGAGACGGTTGAACATGGTACAACTAAGAGCGTTGTGACATACCGTGACTTAACAATTGAAAAAGAAAATCGTATTGTTCGTCGTGGCGATGAAATTATTAACTTAACAAAACGCGAATATGAACTGTTGTTGATTTTGATGGAGAATGTCAACGTTGTACAATCACGGGAAGAATTACTAAAGAATGTTTGGGGCTACGATGCTGATATTGAAACAAATGTCGTCGATGTTTACATTCGTTACTTGCGTAATAAGATTGATCAACCAGGCGCTGGACAAGTGTCTTACATTCAAACAGTTCGTGGGACTGGGTATGTTATGCGTCAGTAGATGCAAACACCAACAAAAGAACAAAACTTTGACTTAGTCTCAAAGTATGAACCCACTGGAGATCAACCAGCTGCGATTAATCAATTATCGTTAGGCTTAGATGAACATGTGAAAGAACAAATTTTGTTGGGTGCAACGGGAACCGGAAAAACATTTACGATTTCAAATGTGATCGCCAATGCCAATAAGCCGGTTTTGGTGTTATCACACAATAAAACCTTGGCGGGTCAACTCTATAGTGAATTCAAAGAATTCTTCCCGAATAATGCGGTGGAATACTTTGTGTCTTACTATGACTATTACCAACCAGAGGCGTATGTACCATCATCAGATACGTATATTGAAAAAGACTCATCTATTAATGATGAAATCGACAAGTTGCGTAATGCCGCAACGGCATCGCTATTGTCTCGTAATGACACAATTGTGGTGGCGTCTGTGTCATCTGTCTTTGGGTTGGGTAGCCCAGAACAATATCGTGATCATGTGATTAATCTACGTGTTGGTGAAGAACTCGATCGCAATGACTTGATGCGTAAGCTAGTCGAGATTCAATTCCAACGTAATGACATTGATTTTCAACGTGGTCGTTTCCGTGTACGTGGTGATGTGTTAGAAATTTTCCCGGCGTCTTCTGATTCACGTGCAATTCGTGTGGAATTCTTTGGGGATGAAATTGAACGCATTCGTGAGATTAATGCACTAACGGGGGAAATCGCCTTAGAAACAGATTTCGTGACGATTTATCCAGCGACGCATTTCATGACTAATGATGATATTCGATCACGGGCCGTGAAGACGATTCAAGCGGAATTGGATGAACAATTAAAGAAGTTTGAAGACGAAGGTAAGTTGCTGGAAGCACAACGTTTAAAGCAACGTACTGAGTATGACTTGGAAATGATTCAAGAAATGGGCTTCACTAATGGGATTGAAAATTATTCACGCCATATGGATGGTCGTGTCCCAGGAGAACCACCATTTACCTTACTTGATTTCTTCCCAGAAGATTTCTTAATTGTGGTCGATGAGTCTCACGTGACAATGCCACAAATTCGGGGGATGTACAAAGGTGACCGCGCACGTAAAGAAACATTGATTGATTATGGTTTCCGTTTGCCAAGTGCTTTGGATAACCGTCCGCTAAAGCTTGAAGAAGTGGAAAAGCATATCAATGAGATTATTTATATGTCAGCGACACCAGGTGATTACGAATTAGAACATGTCCGACCAGAGCACATTGCGCAACAAATTATCCGACCAACTGGTTTGTTGGATCCAACGATTGAAGTGCGACCAGTGATGGGCCAAATTGATGATCTGTTGGGTGAAATCAATGAACGTGCCGCTCGCGATGAACGTGTGTTCGTCACAACACTGACGAAGAAAATGGCAGAAGACTTGACCGACTACTTAGAGGACGTCGGAGTAAAAGTAAAGTATCTGCATTCTGATATCAAAACATTGGAACGAACAGAAATCATCCGTGATTTACGTTTAGGTAAATTTGATGTGCTAATTGGGATTAATCTGTTACGTGAGGGAATTGACGTACCCGAAGTATCTTTGGTTGCGATTTTGGATGCAGACAAAGAAGGCTTTTTGCGTAATGAACGTTCTTTGATTCAGACGATTGGACGTGCCGCCCGTAATGCGAATGGGCATGTGTTAATGTACGCTGATAAAACGACGCGTTCAATGCAAGCCGCCATCGACGAAACGCAACGTCGTCGTGAAATTCAAATGGCTTATAATACGGAGCATGGGATTACGCCACAAACGATTATTAAGCCAATCCGTGAAAATATCCAAGTTTCACGAGAAGCTGATGCCGG---TCAAAAGACGGAAAGCTTTACCCAAGTTGCTTTCCAAGATATGGCTAAAGCCGATCAAGAAGAAACAGTGGCTAACTTGGAAGAACAAATGCGTGCCGCCGCAAAGCGTCTTGATTTTGAAGAAGCCGCTAATTTGCGTGACACAGTCATGGAACTACGCGTTCAAATGGGCAAGTAGATGGAAACAATCCGTATCGAGGATGCCAAGAACTTTGTTGACCAAGAAGTTCGCATCGGTGCATGGTTACGCAATAAGCGTGGTTCGGGTAAGATGCAATTTTTACAATTACGCGACGGGACAGCTTTTTTCCAAGGTGTTGTTGTGAAAGAAAATGTTGGTGAGGAAATCTTTGCTAAGGTTAAAGAATTAACTCAAGAAACTAGCATGTATCTAATTGGAACAATCAAAAAAGATGAGCGTTCACCTTTTGGCTATGAGCTACAAGTGCGTGACTTAACAGTGGTTGGGGAATCAAATGGTTATCCAATTACACCTAAGGAGCACGGAACTGACTTTTTGATGGATCACCGGCATCTTTACTTGCGCCATATTCAACCATTTGCAGTTTTGCGAATTCGTAATACGATTATTGCTGCAACTTATGAGTTCTTTAACAAAGAAGGTTTCATCAAAATTGATTCACCAATTTTGACAGGTTCAGCACCTGAAGGAACAACTGAGCTTTTCCATACAGAGTATTTTGATACAGACGCTTATATGTCACAAACTGGTCAACTCTATGCGGAAGCTGGAGCAATGGCCTTTGGACGGGTATTTACTTTTGGACCTACCTTTAGAGCAGAAAAGTCCAAGACTCGACGTCACTTAACTGAATTTTGGATGATTGAGCCAGAGATGGCTTGGATGACCCAAGAGGATTCTTTAAAGGTTCAAGAAAAGTATATTGCTTACCTAATTCAAGCAGTTTTGGATCGTAATGAATATGAACTTGATTTGTTAGGTCGTGATAAGGAATTGCTTGCATCATATACGCAATTACCTTATCCACGTGTGTCTTATGACGATGCTGTTAAATTGCTACAAGAGAATGACTTTGATGTTGAATGGGGTGTTGACTTTGGTTCACCTGAAGAAACATTCTTGGCAAATCACTTTAATAAGCCAGTCTTTATTACTAACTTCCCTAAGGAAATTAAGGCCTTCTATATGAAGCGTCATCCAGATCGTGACGATGTCGTAATTTCGGCTGATTTGTTGGCTCCTGAAGGATATGGAGAAATCATTGGTGGTTCAGAACGTGATACTGACTATGATTATCTTGAAGCACGGATTAAAGAACAAGGCTTAGATCTCGAAGAGTATTCTTGGTACTTAGATTTGCGGCGCTTTGGTTCAGTACCGCACTCTGGGTTTGGCTTAGGTCTTGAACGTGCAGTCACTTGGATTACAGGTGAAGAGCATATTCGTGAGGCAATCCCATTCCCACGTACAATGAATCGTCTTTGGCCTTAAATGGCTAAGAAGTCAAAGATCGCAAAAGAATTGAAGATCGAAGCAACTATCGAAAAGTACGCTGCAAAGCGTGCTGAATTGAAGGCTGCTGGAGATTACGTAGGACTTTCAAAGTTGCCACGTAACGCATCACCAGTTCGTGCACACAACCGCGACAAGATCGACGGACGTCCACACGCATACATGCGTCAATTTGGAATGTCTCGTTTGAACTTCCGTGACTTGGCACACAAGGGTCAAATCCCTGGTGTTAAGAAGGCTTCTTGGTAAATGCGCATTAACATTTTATTAGAAGCCGCCGAAACCGGTGAGCGTATCTACTTGACTTCTAAGAACCGTCGTAACACGCCAGACCGTTTGGAGCTTAAGAAATATTCTCCAAAGTTGCGTCGTGTTACAGTGTTCAAGGAGGTAAAGTAAATGGCATATCCAGTTGTTGCCATCGTTGGCCGTCCAAATGTTGGAAAGTCAACAATCTTTAACCGAATCGCGGGTGACCGGATTTCAATTGTTGAAGATACGCCAGGCGTAACACGTGATCGGATTTATACGCGAGCTGAATGGCTCACCCGTGAGTTCCGATTAATTGATACTGGTGGAATCGACATGAGCGATGAGCCTTTTATGACACAAATTGTCCAACAGGCAGAAATTGCAATTGATGAAGCCGATGTGATTGTATTTATGGTTTCAGCCCTAGAAGGGTTGACTGATGCTGATGAGCGGGTTGCTAAAATTTTATACCGCTCAAATAAGCCCGTGATTTTGGCAGTTAATAAAGTTGATAATATTGAGAAGCGAGCTGATATTTATGATTTTTATGCCCTAGGCTTTGGTGATCCATTCCCAATTTCTGGTGCGCATGGTACTGGCTTGGGTGATTTGCTCGATGAAGTAATGGCTCATTTCCCAGCCAAAGAAGAGACACAAGAAGATCAAACGATTCGTTTTTCATTGATTGGTCGGCCAAATGTTGGAAAGTCATCATTGGTCAATGCGATGTTAGGTGAGGAACGTGTGATTGTTTCAGATATTGCTGGGACAACGCGTGACGCAATTGACACACGCTTTACGACCCCTGAAGGGGATGAATTTACCATGGTTGATACTGCTGGTATTCGTAAGCGGGGCAAGGTCTACGAAAATACTGAAAAGTATTCTGTTATGCGGGCGATGCGCGCAATTGATGATTCAAATGTGGTCTTGATGGTTTTGAATGCTGAAGAAGGTATTCGTGACCAAGATAAGCACGTTGCCGGATATGCCCATGAGGCTGGTCGAGCCGTGATTATTGTTGTCAATAAGTGGGATACGCTTGAAAAAGATAACCACACAATGGCAGAATTTGAAGAAACGATTCGGGCTGAGTTCCAGTATTTAGCTTATGCACCAATTATTTTCGTTTCTGCAAAGACTAAGCAACGCTTAAACAAGTTACCAGACTTGATAAAGCGCGTTAATGAAAATCATCAACGACGGATTCAGTCTGCAACTTTGAATGAAGTAATTATGGATGCCTTGGCTTTGAATCCAACACCAAACATGAATGGTAAGCGTTTGCGAGTTTATTATGCAACGCAAGTGGCAATTCAGCCACCAACATTTGTGGTCTTTGTAAACGACCCTGAATTGATGCATTTCTCTTATGAACGTTTCTTGGAGAATCAAATTCGTAAAGCCTTTGATTTCACAGGAACACCAATTCATTTGATTAAACGTGCGCGCACATAAATGAACGAAGAAAACAATGAGCTATTGGCAGCTCTTGACAGCGTAGCCGAAGTTAAAGTTGGTGATGTAGTTAAGGGTGAAGTCTTGGCAATTGATGATAACCGTCAAGTTATCGTAGGTATTGAAGGAGCCGGTGTTGAAGGAGTAATCCCAATGCGCGAACTTACTTCAGACCGTGATGCTGATGTGAACGATCTTGTCAAGGTCGGAGACGTTATTGATTTGGTAGTTGTATCAACTATCGGATCTGACAAGGAAGGTGGATCATACCTACTTTCAAAGCGTCGCCTTGAAGCTCGTCGTGCTTGGGAAGAAATCGCAAGCAAGTTTAACGCAGGTGACATCGTAGAAGCGCCTGTTACCCAAGTTGTTAAGGGTGGATTGGTTGTAGACGTTGCTGGAGTACGTGGATTCGTACCTGCATCAATGATCGAAAACCGCTTTGTGCAAGATTTGAACCAATACAAGGGTCAAACTATCCGTGCAAAGATTATCGAAATCGATCCTACTGAAAGCCGTTTGATTTTGTCACGTCGCGATGTTTTGAACGAAGAACGTTCAGAAGCATTGTCACGCATCTTCAACGAATTGGCTGAAGGTGATGTTGTTGAAGGTAAGGTTGCTCGTATGACTAACTTTGGTGCCTTCATCGACCTTGGTGGTGTAGATGGTTTGGTACACGTATCTGAAATCTCACACGATCGCGTTTCACAACCTTCTGACGTATTGGCAGTTGGTGATGATGTTAAGGTTAAGATCTTGGGATTGGATCCTGAAAAGGAACGTATCTCATTGTCAATCAAGGCAACACAACCAGGACCATGGGAAGCTGCGGCTGAAAATGCTCCTGAAGGAACTGTTCTTGAAGGAACTGTTAAGCGTGTTGTTGACTTCGGTGCCTTTGTGGAAGTATTCCCAGGTGTTGAAGGACTTGTTCACGTTTCACAAATTGCTCACAAGCACGTGAACAACCCAGCTGACGTATTGACTGCTGGTGACAAGGTTAACGTTAAGGTTCTTGAAGTGAACCCTGACAAGCAACGTTTGTCATTGTCAATCAAGGCTTTGGAAGAAGCGCCTGAAC---GCGAAGA---------------------------------------------------AAACGCCTCATCATCAAACAAC------AACAATGGTGGTGACCGTCCTCGTCGTCAACGTCGTCCTCGCCAAGAAGCAGCTCCAAAGAACTACTCAACTTCTGAAGAAGAGGGTTCAGCTACTTTGGGTGACGCCTTTGGTGACATCTTCAAGGATTTCAACTAA----ATGGCAGACGTAAAGTATAAGCGGGTTTTGTTAAAGCTTTCTGGTGAGGCTTTGGCCGGTTCAAAAGGCTATGGGATTGATCCAGAAACAGTTAACAATATTGCGCAAGAGATTAAAGAAGTTTATGAGCTTGGGGTAGAGATCGCCGTTGTTATTGGTGGTGGTAATCTTTGGCGAGGTGAAGCAGGTGCTAGCCTTGGTATGGAACGAGCTCAGGCTGATTATGTTGGTATGTTAGGTACTGTAATGAATTCATTAGCAATGCAAGATGCGCTTGAATCATTAGATGTACCTACCCGAGTACAAACTTCAATTGAGATGCGTCAAGTCGCTGAGCCATACGTACGTCGTAAGGCAGTTCGTCATTTGGAAAAAGGTCGGGTCGTAATCTTTGGAGCTGGTACTGGTTCACCTTATTTCTCAACTGATACAACGGCGGCACTTCGAGCTGCTGAAATCAATGCAGAAGCAATTCTGATGGCTAAGAATGGGGTCGATGGGGTTTATAACGATGATCCACGCAAGAATCCTAATGCTGTGATGTTTGAAACATTAACGCATAAGGATATTATCGAGCAAGGCTTAAAGGTTATGGATTCAACAGCATCAACCCTTTCAATGGACAACGATATTTCTTTGGTTATCTTTAATATGAATACCATGGGAAATATTAAGCGAGTTATTCTAGGTGAAAATATCGGTACAACCGTGGAAGGAAAGTAAATGGCAGTAATCTCAATGAAGCAATTGCTTGAAGCTGGTGTTCACTTCGGTCACCAAACTCGTCGCTGGAACCCAAAGATGGAAGAATACATCTTTACAGAACGTAACGGAATCTACATTATCGACTTGCAAAAGACGGTAAAGTTGGTTGACCAAGCGTACAACTACATGCGTGACGCCGCTGCTGATGGAGCCATCGTATTGTTCGTTGGTACTAAGAAGCAAGCTCAAGACGCAATTGCTGAAGAAGCTACTCGTGCAGGAATGTACTTCATCAACCACCGTTGGTTGGGTGGAACATTGACTAACTGGCAAACAATCCAAAAGCGTATCGAACGCTTGAAGGAATTGCGTGCTATGTCAGAAGATGGTACTTTCGACGTATTGCCAAAGAAGGAAGTTTCATTGTTGAACAAGCAACGCGAAAAGTTGGAAAAGTTCTTGGGTGGTATCGCAGATATGCCTAAGGTTCCAGACGTACTTTACGTTGTTGACCCACACAAGGAACAATTGGCTGTTGAAGAAGGTCGCAAGTTGAACTTGCCTATCGTGGCTATGGTTGACACAAACGCTGACCCAGACCAAATCGATGTTGTTATCCCATCAAACGACGACGCTATCCGTGCCGTTCGTTTGATCACTGCTAAGATGGCCGATGCGGTTATCGAAGGACGTGAAGGTGAAACTAACGTTGAAGAAGCAATGGTTGCTGAAGAAGCTTC---TG------TTGAATCAATCGAAGAATTGACTAACATTGTTGAAGGT---------TAAATGTCAAAGATTATTGGAATTGATTTAGGAACTACAAATTCAGCTGTTGCTGTGATGGAAGGTGACGCCGCTAAGATCGTTACTAACCCTAACGGTGGACGTACAACACCATCTGTTGTGTCATTTAAGAACGACGAAATCTTGGTAGGTGATACTGCTAAGCGTCAAGCGATTACAAACCCAGACACGATTGCATCAATCAAGTCACACATGGGAGAAGCTGGTTACAAGGTTTCAGCTGCTGGTAAGGATTACTCACCACAAGAAATCTCAGCTTTGATTTTGCAATACCTAAAGGGTTACGCAGAAGACTACTTGGGTGAAAAAGTAGAAAAGGCTGTTATTACAGTACCTGCTTACTTTAACGACGCCCAACGTCAAGCTACTAAGGATGCTGGTAAGATTGCCGGTCTTGAAGTTGAACGTATCATTAACGAACCAACAGCCGCAGCTTTGGCTTACGGAATGGAAAATGATGAAAAGGACGAAAAGATTTTGGTCTACGACTTGGGTGGTGGAACATTTGACGTTTCTATCCTTGAATTGGGAGACGGTGTCTTTGAAGTATTGTCAACTAACGGTGACACACACCTTGGTGGTGACGACTTTGACCAAAAGGTTATCGACTGGATTGCTGAAGAATTCAAGAAGGATAACGGCGTAGACTTGCGCGATGATAAGTTGGCTTTGCAACGTTTGAAGGATGCAGCTGAAACTGCTAAGAAGACTTTGTCTTCATCAAACGAAGCACAAATCGACTTGCCATTTATTACAGCAACTGATGCTGGTCCATTGCACGTGCAATTGACTTTGTCACGTAGCCAATTCAACCAAATGACTGCTGACTTGGTTGCGCGTGCCGAAGCGCCTGTTAAGAACGCGTTGAAGGATGCTGGTTTGACAATGAACGACATCGACCGTGTTATTTTGAACGGTGGATCAACTCGTATCCCAGCCGTGCAAGAATCAGTTAAGAAGTTGACTGGTAAGGAACCAGATCACTCAATCAACCCTGACGAAGCTGTTGCTCTTGGAGCTGCTGTTCAAGGTGGTGTGATTACTGGTGAAGTTAAGGACGTTGTTTTGCTTGACGTTACACCACTTTCACTTGGTATTGAAACAATGGGTGGGGTCTTCACTAAGTTGATTGACCGTAACACAACAATCCCAACATCAAAGTCACAAACATTCTCAACAGCCGCTGACAACCAACCAGCTGTGGACATCCACGTGCTACAAGGTGAACGTTCAATGGCTTCTGATAACAAGACTTTGGGACAATTCCAATTGACTGATATCCCTGCTGCACCACGTGGTGTACCACAAATTGAAGTGACATTCGACATCGACCGTAACGGAATCGTGTCAGTTTCAGCTAAGGACCTTGGAACAAACAAGGAACAAAAGATTACTATCCAAAGTTCAGGATCATTGTCAGACGATGAAATCGAACGTATGATGGAAGACGCCAAGGCGAACGAAGAAGCTGACAAGAAGCGTAAGGAAGAAGTTGACTTGCGTAACGAAGTTGACCAATTGATCTTCAGCACTGAAAAGACGCTTGAAGAAGTTGGAGACAAGGTTGCCGAAGACGAAAAGAAGGTTGTTGCCGATGCAGTTGCTGACTTGAAGGCTGCTAAGGAAGCGGATAACTTGGACGACATGAAGGCCAAGAAGGAAGCTTTGGAAAAGGTTGCGCAAGAAATGGCTATGAAGCTATACCAACAAGCTGCGCCAGAAGCTGAT------------GCACAAGGTGCCGCAGCTAA---CGACGACGGTACTGTTGATGGTGACTTCGAAGACGTATCAGATAAC------AAGTAAATGGAACAAGGAACAGTAAAGTGGTTTAACGCAGACAAGGGATTCGGTTTCCTTTCACGTGAGTCAGGTGACGATGTATTCGTTCACTTCTCAGCTATCCAAGGTGACGGCTTCAAGTCATTGGAAGAAGGACAAGCTGTATCATTCGAAGTTCAACAAGGTGACCGTGGCTTGCAAGCTGCTAACGTTACTAAGTTG---TAAATGGA---TTTAGAAGAAATGCAGGCGCGCCAGTCCCACATTCGTAACTTCAGTATCGTTGCTCATATTGATCACGGGAAGTCTACTATTTCAGACCGTATCTTAGAGGCTACACATACAGTTACTGAACGTGAGATGCAGAACCAATTATTAGATACAATGGAACTTGAACGTGAACGTGGTATCACAATCAAGATGAATGCTGTTGAAGTGCACTATAAGGCTGACAATGGAGAAACATATATTTTCCATCTAGTTGACACACCAGGTCACGTGGACTTTTCATATGAAGTATCACGTTCATTGGCTGCGGCCGATGGTGCTATTTTGGTTGTGGACGCTGCCCAAGGTGTTGAAGCACAAACATTGGCCAACGTTTATTTGGCTATGGAAAACGATCTAGAAATCATCCCATTGATTAACAAGATTGATTTGCCAGCCGCTGAACCAGAACGTGTTCGGGATGAAATTGAAGAAGTGATTGGTATTGACGCCGAACAAGCTGTGTTAGCATCTGCCAAGCAAGGAATTGGAATTCATGATTTGCTAGAACAAATTGTGGAAACTGTTCCTGCACCAGATGGTGAACTGGATGCCCCATTGAAGGCGTTGATCTTTGATTCAACGTACGATTCATATAAGGGTGTTATCCTAACTGTTCGTGTCCGTGATGGTGTTGTTAAGCCAGGTGACAAGATTCGCTTTATGAACTCTGAAGCAGAATATGAAGTCACAGAAGTTGGGGTTAACTCACCACAACCAATCAAGCGTGATGCCTTGATGGCGGGTGATATTGGATACGTTGCTGCGTCAATCAAGAACATTCGTGATGCACGCCCTGGTGATACAATTACATCGGTTGCTAACCCAGCAGATGAACCATTACCAGGATACCAACCAATGACACCAATGGTGTATTCTGGATTGTACCCAACAGATAACGCACGTTACAATGACTTGCGTGAAGCGTTGGAAAAGCTACAATTAAACGATGCGTCATTGGAATTCGAACCAGAAACATCTCAAGCTTTGGGATTCGGATTCCGTACTGGATTCTTGGGTCTTTTGCACATGGACGTTATTCAAGAACGTTTGGAACGTGAATTTGATCTAGAATTGATTACAACAGCACCTTCTGTAACGTATTATGCATACACAGCAGACGGTGAAAAGGTCGAAGTCTTGAATCCAGCTGACATGCCTGATCCAAGTGAAATCAAGTCTATTGAAGAACCATATGTGCTTGCACAAATTATGGTTCCAAATGACTATGTTGGAGCTGTTATGGAATTGGCACAACGTAAGCGTGGGGAATTTGAAACAATGGAATACTTGGACGAAACACGTGTTAACGTGAAGTACCACATTCCGTTGTCTGAAATTATTTTTGACTTCTTCGATAAGTTGAAGTCATCAACTCGTGGTTATGCTTCATTGGACTATGAAATTGAAGGATACCGTCAATCAGACCTTGTTAAGATTGATATCTTGATGAATGGTGAAAAGGTTGATGCGTTGAGCTTTATCGTTGCGCGTGAATTCTCTCAAGATCGTGGTCGTGTGATTACGAAGAAGTTGAAGGAAATCATTCCACGTCGTAACTTTGAAGTGCCTATTCAAGCCGCGATTGGTTCTAAGATTATTGCCCGTTCAACGATTAAGGCATACCGTAAGGACGTTACCTCAAAGATCCACACAGGTGACCCAGACCGTCGTGCGAAGTTGTTGGATAAGCAAAAGCGTGGTAAGAAGCGTATGAAGTCTGTTGGTACCGTTGAAGTGCCACAAGAAGCCTTTATGTCTGTTTTGAACACGGATGATGAAG------------------------ATTAAATGTCAAAGTTAGCTGTAAATGACTTGGATTTGCAAGGTAAGAAAGTATTGATGCGTGTTGACTTCAACGTACCGTTGAAGGAAGAAGAAGGAGAAATGGTTGTTGGGAACGACAACCGTATCGTTGCTGCATTGCCAACAATTAAGTACGTGTTGGAAAATGGTGGACGTCCAGTTATCTTCTCACACTTGGGACGTATCAAGTCAAACGATGACAAGAAGAAGCTTTCAATGAAGCCAGTTGCACAACGCTTGGCTGACTTGTTGGGACAATCTGTAACATTTGTACCAGCAGTTGAAGGACCTGAATTGGAAGAAGCTATCAATGGATTGGCTGACGGACAAGTTCTTGTCTTTGAAAACACTCGTTTTGCTGATGTTGATGCAGAAGGAAACGAAGTAAAGCGCGAATCAAAGAACGATCCAGCTTTGGGTAAGTACTGGGCATCACTTGGTGATGTTTTTGTTAACGATGCCTTTGGAACTGCGCACCGTGCGCACGCTTCTAACGTTGGAATCGCCTCAAACATCGACCAAGCTGCTGCTGGGTTCTTGATGGAAAAGGAAATCAAGTTCTTGGGTGAAGCGGTTAACGCGCCAGAACGTCCATTCGTTGCAATCATTGGTGGAGCCAAGGTTTCAGACAAGATTGAAATCGTTGAAAACCTATTGCACAAGGCTGATAAGGTAATTATCGGTGGTGGAATGGCTTACACATTCGACGTAGCAATGGGTAAGACAATTGGTAACTCATTGGTTGAAATGGATAAGGTTGAATTGGCTAAGAAGTTGATTGCTGAATCAGGAGACAAGTTGGTCTTGCCTGTTGACGCAATCGCTGCTGATGCTTTCTCAAACGATGCCGACACTTACGTGGC---AACTGATGGAATCAAGGATGGATACATGGGACTAGACATTGGACCTGCATCTATCGAATTGTTCGATTCAGTTCTTGCTGACGCAAAGACTGTTGTTTGGAATGGACCTATGGGTGTATTCGAAATGCCTAACTTCGCTAAGGGAACTCTTTCAATTGGTGAACAATTAGTTAAGGTTACTGAATCAAACAACGCAACTACAATCGTTGGTGGTGGTGACTCAACAGCCGCTGTTCAACAATTGGGTGTTGCAGACAAGCTATCACACATCTCAACTGGTGGTGGGGCTTCTCTTGAATACCTTGAAGGTAAGGAATTGCCTGGAATCGCTGCGATTTCAGACAAG---TAAATGACTGTTAAGATTGGTATTAATGGATTTGGACGTATTGGACGTTTGGCATTCCGTCGTATTCTTGAATTGAAGGATACTGCTGAAAGCATCGAAGTTGTTGCGATTAACGACTTGACTAACCCTGCTATGTTGGCATACTTGCTAAAGTATGACTCAACTCACGGGACTTTGGATGCAGAAGTTTCTGCAGACGAAGATGGAATCATCGTTAACGGTAAGAAGATTCGTGTCTACGCAGAACGTAACGCCGCTGATTTGAAGTGGGTTGAAAACGATTCTGTTGAATTGGTTCTTGAATCTACTGGATTCTACACTTCAAAGGAAAAGTCACAAGCTCACTTGGACGCTGGTGCAAAGAAGGTTTTGATTTCAGCACCTGCTGGAGACATGCCTACAGTTGTCTACGGTGTTAACCAAGACATCTTGAAGTCAGAAGATAACATTGTATCTGCTGGTTCATGTACTACTCAATCATTGGCTCCTTTGGCTAATGCATTGAACAAGGAATTTGGAATTGAAGTTGGTACGATGACTACTATCCACGCCTACACTTCAACACAAATGATCTTGGACGGACCTAAGGGTTCAAAGCCTCGTAACAACCGTACTGCGGGTGTTAACACTATCCCTCACTCAACTGGAGCAGCCAAGGCTATCGGTCTTGTTGTCCCTGAATTGAAGGGTAAGTTGAACGGACACGCACAACGTGTGCAAGTTGTTGACGGTTCAATCACTGAATTGACAACTATCTTGAGCGCCAAGGTTACTGCTGAACAAGTTAACGATGCTGTTAAGAAGTACGTTAACGACTCATTCGGTGTAAACGAAGACGAAATCGTATCATCAGACATCATTGGTGACACACACGGTGCCGTCTTTGACCCAACTTTGACTGAAGTTGTGACTGCAGGAGACCACCAATTGGTTACAACTGCTGCTTGGTACGACAACGAATACGGATTTACTTCAAACATGATCCGTACATTGTTGCACTTGGCAAAGCTTTAA------------------------------------------------------------------------------------------------------------------------ATGGCAGA---TATTGAGATTAAGTTCCCTGACGGAGCGGTTAAAAATTTTGCAAGTGGTGTTACACCGCTTGAAATTGCAAATGGTATTTCAAAGTCATTGGCAAAAAAAGCTGTATCTGGTCGTTTAAATGGTGAATATGTTGGAATGCATGACCAAATGATGGTTGGTGGTGATTTTGAATTGATTACTAAAGATTCAGAAGAGGCATTGCGCTTACTACGTCACTCAGCGTCACATTTGATGGCTCAAGCTTTAAAACGTTTGCATCCTGAT---ATGAATTTTGGAGTTGGTCCAGCAATTGATAATGGTTTCTATTATGATACTGATAATGCAGAAG---GCCAAGTTTCAGTTGAAGAATTCCCAGCAATTGAAAAAATTATGCATAAAATTGTGGAAGAAAACTTACCTATTGTTTCACGCGTGATTTCACGTGAGGAAGCATTAGATATGTTTAAAGACGATCCATACAAAGTTGAATTGATTAATGACTTGCCAATTGATGAAAAAATTTCAATTGCTGTACAAGGTGATCACGTTGAATTGGATAAGGGTGGTCTTGTTCCATCAACTGGTTGGATTAAAAACTTTAAGTTAACTTCTGTAGCAGGAGCATACTGGCGTGGAAAATCTTCAAATCCAATGTTACAACGGATTTATGGAACTGCTTTTTGGAATGCTGATGATTTACAAGCTGAATTAAAGCGTCGTGATGAAGCTAAAGAACGCGATCACCGTCGTATTGGAGCTCAACAAGATCTATTCTTTACTTCACAAGAAGTTGGATCAGGACTACCTGTTTGGATGCCAAATGGAGCGGCCATTCGTCGGACTTTGGAACGTTACATTGTTGATCGCGAATTAGAAGCTGGGTATGAACATGTTTATACTCCAATCCTTTCTAATTTAGATTTGTATAAGACTTCAGGGCACTGGGATCATTATCATGATGATATGTTTCCACCAATGGATATGGGAGATGGTGAATTCCTAGAACTACGGCCAATGAACTGTCCTTCACACATTCAAGTGTATAATCATCATCCACGTTCATATAAAGAATTGCCTTTGCGGATTGCAGAATTGGGGATGATGCATCGTTATGAAAAGTCTGGGGCTTTGACTGGTCTATCACGTGTCCGCGAAATGACATTGAATGATGGACACACATTTGTGACTTTGGATCAAATTGAAGATGAATTTAAAAACATCTTGAACTTGATGATTGATGTCTACCATGACTTTAACATTAGTGATTACCGCTTCCGTCTTTCTTATCGTGATCCTAAAAATACAGAAAAGTATTTTGACGATGATGAAATGTGGGCCAATTCACAACGGATGTTGAAGGCTGCTATGGATGATTTGGGACTAGATTACTTTGAAGCCGAAGGTGAAGCTGCCTTCTATGGTCCAAAGTTGGATGTTCAAATTAAGACTGCCTTGGGTGGCGAAGAAACACTTTCAACGATTCAATTAGATTTCTTGTTGCCTGAGAAGTTCGATTTAGGTTATGTAGGTTCTGATGGAGAACAACATCGCCCAGTGATGATTCACCGTGGTGTTATTTCAACGATGGAACGCTTTACAGCTTACCTCATTGAAATGTACAAGGGTGCTTTCCCAACTTGGTTGGCACCTCATCAAGTACGTGTAATCCCAGTTAATCGTGGAGCTCACAGTGAATATGCAGAAAAGATTGTGGAGCAATTGAAGCACCAAGGAATTCGTGCCGAATATGAAGACCGCAATGAAAAGTTAGGTTATTTGATTCGTGATGCGCAATCATTGAAGATT-----CCATATACTTTGGTAATTGGGGATGATGAGAAGAATAATGAAAGTGTTACAATTCGTCGTTTCGGTTCACGTGATACTGAGACGATGCCATTGGCTGAGTTTGAAAAAACTTTGTTAGCTGACATTGCTAATTATTCACGTAC--------TGATCAAAA----------------GTAAATGGCTAAGGACATTAAGTTTGCTGAAGATGCACGTGCAAAGATGCAAGCAGGTGTTGATAAGCTTGCTAACACAGTTAAGACGACGATTGGTCCAAAGGGACGTAACGTTGTTATTGAGCAAAGCTATGGTGCACCAACTATTACAAACGACGGTGTAACAATCGCTAAGTCAATCGAATTGGAAGATCACTTCGAAGATATGGGTGCCAAGTTGGTAGCCGAAGTTGCTTCAAAGACGAATGACATTGCCGGTGACGGTACGACGACCGCAACTGTTTTGACGCAAGCTATCATTAACGAAGGCTTGAAGAACGTCACTGCTGGTGCTAACCCAGTTGGTGTGCGTCGTGGTATCGAATTGGCAACTGATGCAGCTGTTAAGGCGTTGCACGAGATGTCAAAGACGGTTTCTACTAAGGAAGAAATCGCCCAAATCGCCTCAATTTCAGCCGCTAACCCAGAAGTTGGTGAGTTGATTGCCGAAGCGATGGAGAAGGTTGGTAACGATGGTGTTATCACGATTGAAGAATCTAAGGGTATCGAGACAACGTTGGACGTAGTTGAAGGTATGCAATTCGACCGTGGTTACATGTCACAATACATGGTAACTGACACGGACAAGATGGAAGCTTCATTGGATAACCCATACATCTTGATTACCGATAAGAAGATTGCCAACATTCAAGAAATTTTGCCAATGTTGCAAAGTGTTGTTGAGCAAGGCCGCGCTTTGTTGATCATCGCTGATGACATTACTGGTGAAGCTTTGCCAACGCTTGTTTTGAACAAGATGCGTGGAACGTTCAACGTGGTTGCGGTTAAGGCACCTGGATTTGGTGACCGTCGTAAGGCGCAATTGGAAGACATCGCTATCTTGACTGGTGGAACTGTCATCACTGACGACCTTGGTTTGAATTTGAAGGATGTGACGATTGCACAACTTGGACAAGCTGCTAAGGTTACGGTTTCTAAGGACAACACGACGATTGTTGAAGGTGCCGGAAACAAGGAAGCTATCGCTGAGCGTGTGAACTTGATTAAGGGTCAAATCGCCGAGACGACGTCTGACTTTGACCGTGAGAAGTTGCAAGAGCGTTTGGCTAAGTTGGCTGGTGGTGTCGCTGTCATCAACGTTGGTGCCGCAACTGAAACTGAGTTGAAGGAGCGCAAGTACCGCATTGAAGACGCTTTGAACGCTACTCGTGCCGCTGTTGAAGAAGGATTCGTTGCTGGTGGTGGAACTGCCTTGGTAAACGTTATCCCAGCCGTTGCCGAGTTGTCAGAGACTGGTGATGTGCAAACAGGTATCAACATTGTGCGTCGCGCTTTGGAAGAGCCTGTCCGTCAAATCGCTGAAAATGCTGGTTTGGAAGGTTCAGTTATCGTTAACCAATTGAAGTCAGAGAAGCCAGGTGTTGGTTACAACGCTGCGACTGATGAATGGGTTGACATGATTGAAGCTGGTATCGTGGATCCTACTAAGGTAACGCGTTCAGCTTTGCAAAACGCCGCTTCTGTTTCAGCTTTGTTGTTGACGACTGAAGCTGTCGTTGCCGAGCAACCTAAGACGGATG---CTGCCCCTGCA---ATGC---CTGCTCAA---GGTATGCCAGGTATGATGTAAATGCGAGAAATTGAAATGCCAGGTAAGTACGATCCAACTGCTGTTGAGACGGGGCGATATGATAAGTGGTTGCAAGACAAGCGGTTTGCACCATCAGAAAATAAAAAGGCTCGACCTTATTCGATTGTTATTCCACCTCCTAACGTAACTGGAAAGTTGCATCTAGGCCATGCATGGGATACTACTTTACAAGATATTATTATTCGTCAAAAGCGGATGCAAGGATTTGATACAGTTTGGATTCCTGGGATGGATCATGCCGGAATTGCTACACAAGCAAAAGTAGAACAACGTTTAGCCGAACAGAATATTTCACGATATGATTTGGGACGGGAGAAGTTTGTGGACCAAGTTTGGGACTGGAAGAATGAATATGCTGATACCATTAAGTCACAATGGAGTAAGCTTGGTCTTTCCCTAGACTATGATCGTGAACGTTTTACTTTAGATGATGGACTTTCAGCGGCCGTTAAAAAAGTATTTGTTACATTGTATGAAAAAGATTTAATTTATCGTGGTGAGTATATTATTAACTGGGATCCAAAGGCACGGACCGCATTATCAGATATCGAAGTTATTTATAAAGATATTGAAGGGGCTTTTTATCATGTTAAATATCCATTTACGGAT---GGAACAACTTTAGATGGTAAAGATTATATTGAAATTGCCACAACCCGTCCGGAAACTATGTTTGGAGACGTTGCGGTAGCGGTTAATCCTAAGGATGAACGTTATCAAGATATTATTGGTAAGACGATTAAAGTGCCATTAGTTGATCGAGAAATTCCCGTTATTGCGGATGAATATGTTGAAATGGATTTTGGAACGGGAATGGTTAAAATTACACCAGCCCATGATCCTAATGATTTTGAAGTCGGAAATCGACATGATTTGGAACGAATCAATACCATGAACGAAGATGGATCAATGAATAATCGAGCTGGCAAGTATGCCGGAATGGATCGTGATGATGCACGTAAGGCGATCGTCAATGATTTGACGGATGCTGGTTGGATGTTGAAAGTAGAACCGTATACCCATTCAGTTGGACATTCAGAACGAACTGGTGTGCCAGTTGAAGCTCGTCTTTCAACTCAATGGTTTGTTAAAATGAAGCCATTGGCTGAACAAGCATTGGCTATGCAAAAGACTGAAGATCGAGTCGACTTTTATCCACCACGGTTTGAAAATACCTTTACTAATTGGATGGAAAATATTCATGATTGGGTGATCTCGCGTCAATTATGGTGGGGACATCAAATTCCAGCTTGGTATCATAAAGAAACCGGTGAAATTTATATTGGTGAAGATGCACCAAGTGATCTGGAAAATTGGGAACAAGAGACAGACGTCTTAGATACTTGGTTCTCATCTGCTTTATGGCCATTTTCAACGATGGGTTGGCCGGATACAGAAGCACCTGATTTCAAGCGCTACTTCCCAACTAATACTTTAGTTACAGGATATGATATTATCTTCTTCTGGGTTGCGCGGATGATGTTCCAATCAAAGGAATTCACAGGTCGACGTCCATTCCAAAATGTCTTAATTCATGGTTTGATTCGTGATGAACAAGGTCGTAAAATGTCAAAGTCATTGGGAAATGGAATTGACCCAATGGATGTTATTGAAAAGTATGGGGCTGATGCATTACGTTGGTTCTTGGCTAACGGATCTACTCCTGGATTAGATGTTCGCTTTTCATATACTAAGATGGACGCGGCTTGGAACTTCATTAATAAGATCTGGAATGCGTCACGTTATGTCATCATGAATTTGGATGATGATACAGAAGTGAAAATACCTTCTAA---AACGGATTTAACTTTAGCAGATAAGTGGATTTTGTCACGCTTGAACCAAACAATTGCCACAGTTAATCAGAATTTTGATAAATTTGAATTTGGCGAAGCTGGTCGTACCCTTTATAACTTCATTTGGAATGATTTTGCCGATTGGTATATTGAAATGACGAAAGAAACGTTGAATGGGGATGATGATCAAGCCAAACAAAATGTTCAACAAGTTTTGGCGTATGTTTTGGACCAAACCTTACGTTTATTGCACCCAATTATGCCATTTGTAACCGAAGAAATTTGGTTAACGATGCCG---CACGTGGGGGACTCATTGACTAGTGCTGAATTCCCAACTGCTAATGACCAATTAGATGATCAAAAAGCAGAAGCTGATTTTAAGCGCTTAGTTGATTTAATTACAGCAGTTCGTAATATTAGAACAGAGGCCAATGCTCCAATGTCAACTTTGATTGACGTGATGGTTCAAACTTCTGATGAAGAATTGATGCAAATTATTAAAACGAATTCTGATTATATTAACCGCTTTGTTAAGCCTAAGCAATTGGTAGTTTCTGCTGAAGTAAAGGCTCCGCAGTTAGCAATGACGAAGGTTATCACTGGGGCTGAAGTTATTGTGCCATTGGCTGAATTAATCAATTTGGATGACGAAATTATACGCCTAGAAAATGAAGCTAAAAAGTTCCAAGGTGAAGTTAAAAGAGCTCAAGGTAAGTTAAAAAATGAAAAATTTGTAAATTCCGCACCCGAAAAAGTAGTTTTGGCAGAACGCGAAAAGCTAGCTGATTGGGAAAGTAAATTTGCAACTACAAATGAACGTTTAATGGAATTGAAGGCTGCT---AAATAGATGGACGAAATTCGAGAATCTTTGTTAAAAGAATCGAAAGCGGCACGGCGCGATAAGTTTGGGCGTGCCATTTCATTTTCAGCCCTATTGCTGATTGTCGTGGTAGTGGTGTCTATTTTTTATTTTGTGGCTTCCAAAGGCTTGGCAACATTTTTTGTTAATAAGGTCAATATTTGGGACTTTTTGACTGGCACTAAGTGGGCACCTGGTCAGGTCGATGCTCATGGTAAAGCATTCGTTGGTGCAGCACCAATGATTACGGGTTCATTTTTAGTGACCTTTTTGTCAGCTCTAATCGCGACCCCCTTTGCAATTGGCACGGCCGTCTTTATGACCGAAATTTCACCTAAGCGTGGTGCCAAGATTTTAGGTCCTGTCACGGAACTCTTGGTAGGTATTCCTTCCGTCGTTTATGGATTTATCGGTGTGTCAGTTCTGGTGCCCTTTATGCGGGCAACCTTTGGCGGTTCGGGATTTGGTATCCTATCTGGGTCCATGGTCTTATTCGTTATGATTTTACCAACGGTAACCTCAATGACCGTTGATACCTTAAAGGCAGTTCCTCGACACTATCGTGAGTCAGCTCTGGCCTTAGGGGCTACCCGCTGGCAAATGATTTATAAAGTGATTCTACGTGGTGCGACGCCAGGAATCCTAACTGCCGTTGTGTTTGGCATGGCGCGGGCCTTCGGTGAAGCACTGGCCGTTCAAATGGTGGTTGGTAATGCCGCTTTGATGCCACAAAACTTAACGTCGCCAGCCGCAACGTTAACGTCTGTTTTGACACAGGGAATTGGTAACACCGTGATGGGATCATTAGAGAATAATGCCCTTTGGAGTTTAGCCTTAATTCTCTTGTTGATGTCATTGGTCTTTAACACTGTGATTCGGGCAATTGCTAAGAAAGGAGCGATGTAGATGCAAATGCAATTGAATTTGAACAACTTGACGATGCACTCAAAGCACAAGGGTGGTGGATCATCTGCCAACGGTCGTGACTCAGCTGGGCGTCGTCTAGGAACAAAGCGCGCTGATGGACAAAGCATCAACGCAGGATCAATCATCTACCGTCAACGTGGAACTCACATCTACCCAGGTGTAAACGTTGGACGTGGAAGCGACGACACATTGTTCGCTTTGACAGATGGTGTGGTTAAGTTCGGTCGTATGGGCCGTGACAAGCGCCAAGTATCTGTTATCTCTCGTGAAGAGTACAACGAAATCATCGGAAAGTAAATGGCATCATATGCAATCATTGAGAACGGTGGAAAGCAATACAAAGTTTCTGCCGGTGACGTAATTTACGTCGAAAAGATGGACGCCGCCGAAGGTGACAAGGTTGTCTTTGACAAAGTTGTCTTCGCTGATGGCAAATTAGGTGCACCTTATGTTGAAGGTGTTACTGTTTCAGGAACTGTTGAGAAGCAAGGTAAGGAAAAGAAAGTTGTTACTTTCAAGTACAAGCCAAAGAAGCACTCACATGCTAAGCAAGGTCACCGCCAACCTTATACTAAGGTTGTCATTGACTCAATTGCCTAAATGGCACATAAGGTATACAGTAAAGACGATATTCGCGCGTTGATTAAAGAAGAAAACGTTGAATTTTTACGTTTGCAGTTCTCAGACGTATTTGGCACAATCAAAAATGTCGAAGTACCAGTTTCACAACTAGAAAAGGTGCTTGCAAACAACTTGATGTTTGATGGCTCTTCAATTGAAGGCTTTGTGCGAATTGAAGAATCAGATATGTACCTATATCCAGATTTGAATACATTTATGATTTTCCCTTGGGCAACGGATGAGCGTGGCGGAAAAGTTGCACGACTAATTGCTGATATTTATACTGCTGAGCGCAAGCCATTTGCTGGTGATCCACGCGGAAACTTGAAGCGTGTTCTTAAAGAGATGAATGCGACTGGTTTTGAAGCTTTTAATATCGGAACTGAGCCTGAATTTTTCTTGTTTAAGCTTGATGAGGATGGTAATCCAACTACAAAGTTGAATGATAAGGGAAGTTACTTTGACTTAGCACCATTGGACATGGGTGAGAATACACGGCGCCAAATTGTCCTAGAAATGGAACGGATGGGCTTTGAAGTTGAGGCAGCGCACCATGAAGTAGCGCCGGGTCAACACGAAGTTGATTTTAAATATGCTAGCGCCCTTGAGGCGGCCGATAATATCCAGACTTTCAAGTTAATCGTGAAGACAATTGCTCGTGAGCATGGTCTTTATGCAACTTTCTTGCCTAAGCCAATTTCAGGGATTAATGGAAACGGTATGCATATGAATATGTCACTCTTCACCAAAGAAGGAAATGCATTTTACGATGTTGATGATGAGATGCAACTTTCAGCGGCAGCTTACTCGTTTATGGGTGGCTTGTTAGCGCACGGGGCAAACTTTACAGCGATTACCAACCCAACCGTCAATTCTTATAAGCGACTAACGCCAGGTTTTGAGGCACCTGTCTACGTTGCCTGGTCTGGGTCAAATCGTTCTCCAATGATTCGCGTGCCAGCTGCTCGCGGTAATTCAACTCGGTTAGAGCTACGTTCGGTTGACCCAACTGCTAATCCTTATTTGGCCTTTGCAGCCGTTTTAGCAGCTGGCCTAGATGGTATTAAACATGAGATGACCCCAAATCATGCGGTTGATCAAAATATCTACCTTATGGATGAAAGTGAACGTAAACGGGCGGGAATTACTGATTTGCCAGATACCCTGCTAGACGCAATTGATGCCCTTGAAAGTGATGTGGTGATTAAGGATGCCCTGGGTAATGCTTTATTGCGGACCTTTGTTGACGCAAAGCATCTTGAGTATCAAGCATATCGGCGAGAAGTTTCTCAGTGGGAGCTAGATACCTACTTAGAGCAGTACTAAATGAGTTTAGCAGAAAAACTAGACCAATTAAGGGTAACAGCCTTGGCAGAGATTAGTGCTAGT------GACTCACAAGCAGACTTGAATCAGATTCGGGTCAAGTGGCTGGGTAAAAAAGGGCCAATTACCGAAGTATTGCGCGGAATGAAAGATTTAGCACCGGCAGAGCGGCCAACCATTGGGGCCAAGGCTAATGAATTACGTGATACCTTGACCCAGGCCATTGGTGATAAACAAGCTACCCTGGCCGCAGCAGCATTAGCAGCGCAATTGGCAGGTGAAACAATTGATGTCACCTTACCAGGTAAACCAGTTGTTCAGGGGCAACCCCATGTCTTACAACAAATCATTGAAGACTTAGAGGACCAATTTATTGGGATGGGTTATCAAATTGTTGAAGGGCCTGAGGTCGAACAGGATGAATATAACTTTAAGCGCATGAACTTACCTGAAGACCACCCCGCCCGTGATATGCAGGATACATTTTATATTAGTAAAAGCTTGTTGATGCGGACCCAAACGTCACCGGTTCAAGCCCGGACGCTAGAACAACACGATTTTTCTAAGGGACCATTGAAGATGATTTCACCAGGTCGGGTCTATCGGCGTGATACAGATGATGCGACACATTCGCACCAATTTCACCAAGTTGAGGGCTTAGTAATTGATAAGCATATTACAATGGGTGATTTGAAAGGAACGTTATTAGCAGTGGCCCACCAACTATTTGGCGCTGATCATGATATCCGTTTACGGCCATCTTATTTTCCCTTTACGGAACCTTCTGTTGAAGTTGATGTGTCCTGGGGACCAGTTACGGACCAGACCAAACCAGAGGATATTGACTGGATTGAAGTTCTAGGAGCTGGCATGGTCCATCCAAATGTATTACGCATGGCCGGCGTAGACCCAGATGTATATGGAGGCTTTGCATTTGGTCTGGGACCAGACCGTTTTGCCATGTTGAAGCATGGCGTAGAAGATATTCGTAACTTCTACTTGAACGATATTCGTTTTCTCAAGCAATTTGACCAGAAAGGCTAGATGGAACTATCAGAAGTACGGCATGAGTTAGAGTTGATGAACGATGAAATTGTTCGTTTTGGTGACTCATTAGACTTAGACGCACTAAATGATGAAATTGCTGCCAACGAGCATCAGATGGTAATGCCTGATTTTTGGAATGATAATCTGGCAGCGCAAAAGGTGATTGATGGAAACAATGTTTTGAAAGAGCGACGTGACAACTATCTCAAGTTGACCCAAGCTGTTGAAAACATTGCAACGGCCTTAGAGTTGTTGAGTGAGCTACCTGATGATGAGATGCAAGCTGAAATGGAAGCTGATTTAAAGCAACTGGCTTTAGATTTGGAAAGCTATCGTTTGGCGCAGCTATTGAATGAACCATACGATGCAAATAATGCAATTTTGGAAATCCATCCAGGTTCCGGGGGAACTGAATCGGCCGATTGGGGAGCCAATTTGCAGCGCATGTATACCCGCTGGGCAGAAAAGCATGGCTTTAAGGTTGATTTGATGGATTATCATCCCGGGGATGTTGCAGGAATCGATTCAGCGACCTTGATGATTACCGGGCATAATGCCTATGGTTATCTACGTTCAGAACGTGGTGTCCATCGTTTTGTACGAATTTCACCCTTTGATTCGGCCGGCCGCCGCCATACATCTTTTGTATCAATCGATGTAATGCCAGAATTAGATGATTCAGTTGAAATTGATATAAATCCGGCGGATGTTAAGATGGATGTTTATCGGGCGTCTGGTGCCGGTGGACAGCATATTAATAAGACGTCTTCAGCAGTTCGCTTAACGCATATACCAACCGGAATTGTAGTTGCCTCACAGCAACAACGGTCACAATTCCAAAATAAGGATACTGCTTACGGTATGTTGAAAGCTAAGCTATATCAACTTGAAATGGATAAAAAAGAAGCTGAGCGAGCAGCAATTTCAGGTACGCAGTTAGAGAATGGTTGGGGCTCACAAATTCGGTCTTATGTTTTCCAGCCCTATCGAATGGTAAAAGACCATCGTTCAAATTACGAATCAGGTAACCCACAAGGGGTTATGGATGGTGATTTGGATCCCTTTATTAATGCTTATCTACGTTGGAAATTGGCTGAACAAAATCCAGATTAAATG---AAGATTTTTGCTTATGGAATTCGTAAAGATGAGGAACCCGCATTAAAGGAATGGATGGAAAAGCATCCAAATGTTGAAGTAGACTTTACTGACGAATTGTTGACCCCTGAAACGGCTAAGTATGCTAAGGGTGCTGATGCAGTTGATGTTTATCAACAATTGGATTACACACCAGAAACATTGACGGCTTTGCATGACCTTGGTATCAACAAGATGTCATTGCGAAATGTTGGAACGGATAACATCGATTTTGATACAGCCCGTAAGTTTGATTTCCAAATTTCAAATGTGCCAGTTTACTCACCAAATGCGATTGCTGAGCATTCTATGATTCAACTATCACGGTTGTTGCGTCAAACTAAGGCCATGGATGCTAAGGTTGCAAAGCATGACCTACGTTGGGCACCTACCATTGGTCGTGAAATGCGGATGCAAACAGTGGGTGTGATTGGAACCGGCCACATTGGTCGTGTAGCCATTAAGATTTTGCAAGGCTTTGGTGCTAAGGTTATCGCCTATGATAAGTTCCAAAATGAAGAAATCGCTAAGCAAGGGTTGTATGTTGACTCACTTGACGACTTGTATGCTCAAGCTGATGCCATCTCATTGTACGTTCCTGGGGTGAAGGAAAATGATCGGATGATTAATGCTGATGCGATTGCTAAGATGAAGGATGGCGTTGTCATTGTTAACGTCGCCCGTGGAAACTTGGTTGATACAGATGCTGTAATTGCCGGATTGGATTCTGGTAAGGTAGCTGCCTTTGCGATGGATGTTTACGAAGATGAAGTTGGTTTGTTTAACGAAGACTGGTCAAACAAAGAATTCCCAGATGCTCGCATCGCTGACTTGATTGATCGTGAAAATGTTTTGGTTACGCCTCACACTGCCTTCTACACAACGAAGGCAGTTTATGAGATGGTTACGCAATCAATGGATGCCGCATTGGCCTTTATTGAAGGTGAACAACCAGCCATTGCTGTTGAGTACTAAATGTTACCAATTCCTTATGTTATTGAACAATCATCACGTGGTGAACGTTCATACGATATTTTTTCACGTCTATTGATTGACCGTATTGTGATGGTCACAGGACCAATTGATTCACAAATGTCTACATCAATCATTGCGCAATTGCTATTCTTGGATGCGCAAGATCCAGACAAGGACATCTACATGTACATCAACTCTCCAGGTGGAGAAGTGATTGCGGGGATGGCCATCTACGACACAATGCAATTTATTAAGTCTGACGTCCAAACAATTGTTATTGGAATGGCTGCCTCAATGGGGTCTGTTTTGGCGTCTTCTGGTGCCAAGGGTAAGCGATTCATCTTACCTAACTCACAATTCATGATTCACCAACCTTCTGGTGGTGCGCAAGGGCAACAATCTGATATCGCGATTGCGGCTGAAGAAATCATGAAGACACGTAAGAAGTTGAACCAAATCTTGGCAGATAACACTGGTCAACCATATGAACGTTTGGAACAAGATACTGAACGTGATTACTGGCTAGATGCAGAAGAATCTGTTGCGTATGGATTAGCCGATAAAATTATGGTTAATGCAGCGGATCGTGAAACTGAAAATAAA---TAAATGGCTACTGTACAATATTACGGAACTGGTCGTCGTAAGGACTCTGTTGCTCGTGTGCGTTTAGTACCTGGTAACGGTACCATTACAATTAACGGTCGTTCTGCTGAAGATTACATTCCTTTCGCTAATTTGCGTGAGGTTATGGTGCAACCCTTTAACGCTACTGAAACATTGGGTCAATACGATGTCTTGGTTAACGTTAACGGTGGTGGTTTCTCAGGTCAAGCTGGTGCCATCCGTCACGGTATCGCCCGTGCCTTGTTGCAAGTTGATCCCGACTTCCGTGCAGCCTTGAAGTCAGCTGGTTTGTTGACGCGTGACTCACGTATGAAGGAACGTAAGAAGCCCGGTCTTAAGAAAGCCCGTAAGGCTTCACAATTCTCAAAGCGTTAAATGCGTACAACTTATATGGCAAAAGCCGGTGAAATTGATCGCAAGTGGTACATTCTTGACGCGACTGATGTTCCTTTGGGACGTATCTCAACTGTAGCAGCATCAATCTTGCGCGGTAAGAACAAGCCAACTTTCACACCCCACGTTGACACTGGTGACAACGTAATCATTATCAATGCTGAAAAGGTCGCTTTGACTGGTAACAAGGCATCTGACAAGATTTACTACCACCACTCAAACCACCCTGGTGGATTGAAGCAACGTAAGGCCGGTGACTTGCGTGAAAAGAACCCACAACGTTTGCTTGAACTTTCAGTTCACGGAATGTTGCCAAAGGGATCTCTTGGTCGCCAACAAGGTTTGAAGTTGCATGTCTTCGCTGGTTCAGAACACAACCACGAAGCGCAACAACCAGTGTTGTTGGACATCAACAACCTTATCTAAATGGCTTTTGATAAGGATACAATCATCGCTTCATTGAAGGAAGCAACTATCATGGATTTGGCTGACTTGGTTTCAGCTATTGAAGAAGAATTTGGTGTTTCAGCCGCTGCTCCTGTTGCAGCTGCTGGTGCCGCTGGTGGAGCTGCTGAAGCTGCTAAGTCAGAATTCGATGTTGAATTGACTTCTGGTGGAGCCGCTAAGGTTAAGGTTATCAAGGCAGTTCGTGAAGCAACTGGTTTGGGATTGAAGGATGCCAAGGACCTTGTTGATGGTGCACCATCAATGGTTAAGGAAGGATTGTCAGAAGACGATGCTAACGAATTGAAGGCTAAGTTGGAAGAAGCTGGAGCCGTTGTTACTGTTAAGTAAATGAGTGAAGCAACTATTGCTGTTAAAGCACAAAAAGTAGAAGAAATTGCATCAAAGTTTAAAGATGCAACTACTTCTGTTGTAGTTGACGTCCGTGGATTGACTGTTGAGCAATCTAACAACTTACGTAAGTCATTACGTGAGGAAGGCGTTGAGTTGAAGGTTATCAAGAACAAAGTTTTGACGCGTGCCGCCGAAGCTGCTGACTTGTCAGCCTTGAATGACTTGTTTGCCGGACCTTCAGCCGTTGCATTTTCAAACGAAGATGCAATTGCTCCAGCCCGGATTTTGAAGAAGTATGCTGATGAAATCGAAGCCCTTGAAATCAAGGGTGGTGTGGTTGACGGAAACATTGCTAGTGTCGAAGACATTAACAAGTATGCCGCTTTGCCAGACCGCGATGGATTGCTTTCAATGTTGTTGTCAACATTGCAAGCACCTGTTCGTAACGTCGCTTATGCCGTTAAGGCTGTGTCAGACGCGAAGGCAGAA---GCAGAAGCATAAATGGCTAAGAAATATGGTAAGAAGTATTTAGCAGCCGCTGAAAAGGTAGATGCTGACAAGCTATACACTATCGAAGAAGCTGCTACACTAGTTAAAGAAATTGAATTTGCAAACTTCGACTCAACAGTTGAAATTGCATTCAACTTGAACGTTGACACACGTCAAGCTGATCAACAATTGCGTGGGGCACTAGTTTTGCCAAACGGAACTGGTAAGGATCAAACTGTTGTTGTGTTCGCTCAAGGTGATAAGGCAAAGGAAGCCGAAGCAGCTGGTGCCGACGTAGTTGGTGCTGCTGATTTGGTACAACGCATCTCTGATGGATGGTTGGACTTTGACGTTGCTATCGCAACACCTGACATGATGGCTCAAGTTGGACGTGTTGGACGTGCACTTGGACCTAAGGGATTGATGCCTAACCCTAAGACTGGAACAGTTACATTTGACGTTGCTAAGGCTGTTGCCGATGCTAAGTCAGGTCAAGTTACTTACCGTACTGACCGTGACGGAAACGTTGCTGTACCAGTTGGTAAGGCTTCATTCGAATCAGACAAGCTTGCAGGAAACATCAAGGCTTTGGCCGATGTTATTGTTAAGGCTCGTCCAGCCGCTGTTAAGGGTGCATACGTACAACACGTATCAATCGCCTCAACATTCGGACCTTCAATCAACCTAGACCCATCAGGATTGTTGTAAGTGGCTAAGAAAGTTTCAAGTATTGTTAAGTTGCAGATTCCAGCCGGTAAGGCTACACCTGCACCTCCAGTTGGACCTGCATTGGGTCAAGCTGGTGTTAACATCATGGGGTTCGCAAAGGAATTTAACGCACGTACTGCTGATCAAGACGGTATGTTGATCCCTGTAGTTATTACTGTATATGAAGATCGTTCATTCGAATTCATCACTAAGACGCCTCCAGCAGCAGTTTTGCTAAAGAAGGCAGCTAAGGTTGAAAAGGGTTCAGGAGAACCTAACACGAAGAAGGTCGCAACAGTTACTGCAGCTCAAGTTCGCGAAATTGCAGAAACTAAGATGCAAGATCTAAACGCAGCTGACGTAGAAGCAGCTATGCGCATGATTGAAGGTACAGCACGTTCAATGGGATTCACTGTTGAAGGTTAAATGGGATACCGTAAGTTAGGACGTTCTAGCGCACAACGTAAGGCTTTGTTGCGCGACTTGACAACACAATTGTTGATCAATGGTTCAATCCAAACTACAGAAGCACGTGCGAAGGAAGTTCGCCGTACTGCTGATAAGATGATTACTTTGGGTAAGCATGGAGATTTGGCTTCACGCCGTAAGGCTGCTGCTTTCCTACGTAACGTAGTTGCGGACGTAAACGTTTCTGATGAAGAAAACGTTAAGATTCAAAATGCTGTGCAATACTTGTTTAACGAAGTTGCACCACGCTTTGAGGGTCGTGCGGGTGGTTACACTCGTATTCTAAAGATGGACCAACGTCGTGGAGACGCTGCTCCTATGGTTCTTTTGCAATTGGTTGACTAAATGCTTGAATTCGAAAACCCAAAGATCACTTTGGTTGAAGATGATGGTAACTACGGTAAGTTTGTGGTTGAACCGCTTGAACGTGGTTATGGAACTACTCTAGGGAATTCCCTACGCCGTGTTTTGTTGTCTTCATTACCAGGGGCTGCAATCAACTCAGTACAAATTGATGGAGTTTTGCACGAATTTTCAACCGTCGAAGGCGTTGTTGAAGATGTGACGCAAATCATCCTTAACCTTAAAAAGGTTGCAATGCGTATTGATAGTGATGATGCAAAAACACTCGAAGTTAACGTAAATGGTCCAGCAATGGTTACAGCCGGTGACATCATCGGTGATGCTGATGTTGAAATCTTGAACAAGGATTTGCACATCGCGACTGTTGCGGCAGGGGCAACGTTGCACATGACGCTTACAGCGGAACGTGGACGTGGGTATGTTTCAGGAGATCAGAACAAAGAATTGCATTCTAATATGCCAATCGGAGTTCTTGCAATTGATTCAATCTACACCCCTATCGAACGCGTTAACTACCAAGTCGAAGAAACTCGTGTTGGTCAACGTAACGACTTTGATAAGTTGACAATGGACGTATGGACTGATGGATCACTAACTGTTACTGAGGCAATCTCATTGGCAGCACGTATCTTGTCAGACCACTTGAACCCATTTGTTGAATTGTCAGAACGTGCGGTGGAAACACAAGTTATGTTAGACAAGGAAGAAACGACAACGAGCAAGCATGCGGAAGTTCCAATTGAAGAATTGGATCTTTCAGTTCGCTCATACAATTGTCTAAAGCGTGCTGGAATTAACACGATTCAAGAGTTGACTGATCGCTCAGAAAACCAAATGATGAATGTGCGTAACCTTGGACGTAAGTCATTAGACGAAATTCAAGATAAGCTAACAGCACTTGGATTAGGTTTCCGTAAGGAAGACTAAATGGCAGGTCGTAATACTCGTAAGCGTCGTGTAAAGAAGAATATTGAATCAGGTGTAGTTCACATCCACGCAACATTCAACAACACGATCGTTATGATCACAGACGTTCAAGGTAATGCTGTTGCTTGGTCTTCAGCTGGTTCTCTTGGTTTCAAGGGAAGCCGTAAGTCAACTCCATTTGCTGCGCAAATGGCCGCCGAAGCCGCTACTAAGGGAGCGATGGAAAACGGAATGAAGACTGTGGCAGTTACTGTTAAGGGTCCTGGTTCAGGACGTGAAGCAGCTATCCGTGCCTTGGCCGCTGCTGGTTTGGAAGTAACTTCAATTAAGGACGTTACTCCAGTACCACACAACGGATGTCGCCCACCAAAGCGTCGTCGTGTCTAAATGGCTCGTATTGCTGGTGTTGATTTGCCTCGCGATAAGCGTATCGTGATCGCATTAACATATGTATATGGAATCGGGAATGCAACTGCACAAAAAGTTTTGGCAGATGCAAAGGTTTCTGAGGATGTCCGTGTTCGTGACTTAACCCCAGACCAAGAAGACGCTATCCGTGCCGTCGTTGATGGTATTAAGGTAGAAGGTGACTTGCGTCGTGAGGTCTCAATGAACATTAAAGGTCTACAAGAAATCAATTCATACCGTGGTATCCGTCACCGTAAGGGCTTACCAGTTCGTGGACAACACACGAAGAACAACGCTCGTACTCGTAAGGGCCCAGCTGTTGCAATTGCAGGTAAGAAGAAGTAAGTGGCCAAAGATGTTATTGAAATTTCTGGTATTGTTAAAGAAACATTACCAAATGCCATGTTTACCGTTGAATTGGAAAACGGAGCGACAATTTTAGCTCACGTATCAGGAAAGATTCGTAAGAATTTCATTCGTATCTTGCCTGGTGATCGCGTAACGGTAGAAATGTCGCCATACGACTTGACTAAGGGCCGTATCACATACCGCTACATTAAATAGATGAAGCTTAATGAGCTCCAAGTTGCCGCTGGTTCACGTAAGGTCCGCAATCGTGTGGGTCGTGGTGAGTCTTCAGGTAACGGTAAGACTGCTGGACGTGGTCAAAAGGGTCAAAAGGCTCGTAGTAAGGTACGTCTTGGTTTCGAAGGTGGACAAATGCCTTTGTTCCGTCGCATTCCAAAGCGTGGATTTACTAACATCAACCGTAAAGAGTTTGCAGTTGTAAACTTGGACGTGTTGAACCAATTCGATAATGGTACTGAAATCACACCAGCTTTGTTGGTTGAGACTGGTATTGTTAAAAAAGAATTAAGCGGTATTAAGATCTTGGCAAATGGTCAACTTGAGAAATCATTGACTGTTAAAGCTAACAAGTTCTCAGCTGCTGCCGTAACTGCTATTGAAGCTGCTGGTGGTAAGACTGAGGTGATCTAAATGGCTTATATCGATCCAAAAACGCTAGGCGAACTAGAAGAAAACGTTGTTGGTATTAACCGTGTTACAAAAGTTGTTAAGGGTGGACGTCGTCTACGTTTCGCAGCTTTGGTAGTTGTCGGTGACCGCAATGGACACGTTGGTTTCGGAACTGGTAAGGCGCAAGAAGTGCCTGAAGCAATCCGTAAGGCGATTGAAGACGCAAAGCGTAACATTATCTCTGTTCCAACTGTTGGTACGACCCTTCCTCACTCTACTTTGGGTGTCTTCGACGGTGGCCGAATTCTATTGAAGCCAGCCGCTGAAGGTTCTGGAGTGGCAGCCGGTGGTGCTGCTCGTGCCGTATTGGAATTGGCTGGAGTTGCCGACGTGACTGCAAAGTCACTAGGTTCAGCAACACCAATTAACGTTGTACGCGCAACTTTTGAAGCAATCGAATCATTGAAGAGTGCTGAAGAAGTTGCTGAGTTGCGTCAAGTCTCACTTGAGCACTTGGCAGATTAAATGATTACGAAGTCAGACAAGAACAAAGTGCGTCAACATCGACACACTCGGGTTCGTGGAAAGATTTCTGGTACTGCTGAGCGCCCACGCTTGAACGTTTACCGTTCTAACAAGAACATCTACGCGCAATTAATTGATGACGTAGCGGGTGTGACGCTTGCTAGTGCCTCAACTTTGGATGCAGCTGTTGAAGTTGCACCAAAGACTGAACAAGCCGCTAAGGTTGGTGCTTTAGTTGCTGAACGTGCTGCTTCAAAGGGTATCGTTGATGTTGTCTTCGATCGTGGTGGATACTTGTATCACGGACGTGTACAAGCATTGGCCGAAGCAGCTCGTGAAGCTGGTTTGAAGTTCTAAATGAGTCGTATTGGTAATAAGGTTGTGACTTTGCCCGCTGGTGTTGAAGTATCACGTCAAGGCGATGTTGTAACTGTAAAGGGACCTAAGGGTGAATTGTCACGCACGGTCGCTTCAGAAATTACTTTCTCAGTTGATGGAGCAGAAGTTTCTTTCTCTCGTTCATCTGACGACGGTCGCACTAAGGCACTTCACGGAACTACTCGTGCCAATGTTGCAAACATGGTCGAGGGTGTCTCAAATGGTTTCAAAAAGACTTTGAAGCTAGTCGGTGTTGGTTACCGTGCAGCAAAGCAAGGCGATAAGCTTGTTTTGACTGTTGGTTACTCACACCCTGTTGAGTTCGAGGCCCGTGAAGGATTAACTGTTGAAGTCCCTGATTCAGTAACTATTACTGTTGAAGGAATCAGCAAGCAATTGGTCGGTGACTTGGCCGCTGAAATTCGCGCCGTACGTGCCCCAGAACCTTATAAGGGTAAGGGAATCCGTTACGAAGGCGAAGTTGTTGCACGTAAGGAAGGTAAGACTGGTAAGTAAATGTCAATGACTGACCCAATTGCAGACTTTTTGACTCGTATTCGTAACGCCAACATGGTTCGTCACGATTCAGTTCTAGTACCTGCATCAAAGATCAAGATGGACATCGCTGAAATTTTGAAGAACGAAGGCTATGTTCGTGACGTTGAATACATTGAAGATGACAAGCAAGGTGTCATCCGTGTTTTCCTTAAGTACGGTTCTGACAAGGAACGTGTTATCACTGGTTTGAAGCGTATTTCAAAGCCAGGATTGCGTTCATACGTAAAGTCAGATGCTGTGCCTAAGGTATTGAACGGATTGGGAACTGCTATCATTTCAACTTCAGAAGGTGTTATCACCGACAAAGAAGCTCGCGCCAAGGGTATTGGTGGCGAAGTATTAGCTTACGTTTGGTAAATGGCAAATCCCTTAAAGGAAAAGTACGTCAATGAGGTAACCCCTGCGTTGATGGAAAAGTTTGATTACTCATCAATCATGCAAGCACCAAAGATCGATAAGATCGTGTTGAACATGGGTGTTGGTGACGCTGTTTCAAACTCAAAGAACTTGGACGAAGCTGTTGCTGAACTTGAGTTAATTGCTGGTCAAAAGCCAGTTATTACACGTGCTAAGAAGTCAATCGCTGGCTTCCGGCTACGTGAAGGAATGGCAATCGGTACAAAGGTTACTTTGCGTGGTGAGCGTATGTATGACTTTTTGGATAAGTTAGTCAACATTTCATTGCCACGTGTTCGTGACTTCCGTGGAGTTTCACCAAAGGCCTTTGACGGTCGTGGAAACTACACGTTGGGAATTCGGGAACAACTTATTTTCCCAGAAATTGATTACGATAACGTTAACCGGGTTCGCGGTTTGGATGTCGTGATCGTCACGACAGCTAACACTGATGAAGAGGGTCGTGAATTGCTTGCTCAAATGGGCATGCCTTTTGCTAAGTAAATGTTTGTGAAGACTGGTGACAAGGTAATGGTTATCGCCGGCAAGGACAAGGGTAAGGAAGGCGTTGTAACAAAGACGTTGAAGACTCAAGACCGTGTTGTAGTGGAAGGTGTGAACAAGATTAAGAAGCACCAAAAGCCAAATAACCAATACCCACAAGGTGGAATTATTGAGCTAGAAGCTCCTATCCACGTTTCAAACGTACAATTGCTTGACCCTTCTACTAACGAACCAACAAAGATTGGTTACAAGGTTGAAGATGGTAAGAAGGTACGTTACGCAAAGAAGTCTGGAAAGACTTTGGCATAAGTGATTCAACAAGAGAGTCGTTTGAAAGTTGCTGACAACTCAGGAGCACGTGAAATCTTGACTATTAAGGTTTTGGGTGGTTCAGGTCGTAAGTTCGCCGGAATCGGTGATATGATCGTCGCAACCGTTAAGCAAGCCATTCCTGGTGGTACTGTAAAGAAAGGTGACGTTGTTAAAGCCGTTATCGTTCGTACTGTATCTGGAATGCACCGTGCAGATGGTTCATACATCAAGTTTGATGAGAACGCTGCTGTTATCGTAAAGGATGATAAGAGCCCAGTTGGGACTCGTATCTTCGGACCTGTTGCGCGTGAGTTGCGTGACAATGATTACATGCGGATCGTGTCATTGGCACCTGAAGTATTGTAAATGACTGAAGCTCGTAACACACGTAAGGTTTACCAAGGCCGCGTGGTTTCAGATAAGATGGATAAGACAATTACCGTTGCCATTAACACTTACAAGAATCACCCAGTTTATGGTAAGCGTGTTAAGTACACGAAGAAGTTTAAGGCTCACGATGAGAACAACGAAGCTAAGACTGGTGATTTGGTACGTATCATGGAGACACGTCCAACATCAGCTACAAAGCGCTTCCGTTTGGTAGAAATCGTCGAGAAGGCCGTTATTATCTAAATGAAGATCAAGGATCTAAAAAACGAAATCAAGGGTCTAAGTACTGCTGAATTGGTTGCCAAGGAAAAGAGCTACAAGGAAGAATTGTTTAACCTACGCTTCCAACTAGCAACTGGTCAACTTGAAAACACTGCACGATTGGCTGAAGTACGTAAGCAAATCGCACGTATTAAGACTGCTATTCGTCAAGACGAACTAAACAAGTAGATGCTAGTACCAAAGCGTGTAAAGTACCGCCGTCCACACCGTGGAAAGATGCGCGGTGAGGCCAAGGGTGGTAAGACAGTTACATTTGGTGAGTTTGGTTTGCAAGCCACTGAATCACACTGGATCTCAAACCGTCAAATCGAGGCTGCTCGTATTGCTATGACGCGTCACATGAAGCGTGGTGGTCAAGTTTGGATCAAGATTTTCCCACACTTGTCATACACTTCTAAGGGTGTTGGTGTTCGTATGGGTAACGGTAAGGGTACTCCAGACGGATGGGTTGCACCTGTTAAGCGCGGCAAGGTAATGTTTGAAGTTGCCGGTGTTCCTGAAGAGGTTGCCCGCGAAGCCTTGCGTCTTGCATCTAACAAGTTGCCAGTCAAGACTAAGATCTTGACTCGC---CAAGTGGAGGGTGAATAAATGGGTCAAAAGATTAACCCAACTGGTATGCGTGTCGGCATCATCCGCGACTGGGATGCTAAGTGGTACGCAAACAAGAAGGACTACGCAACGGCTTTGCACGAAGATTTGAAGTTGCGTAAGTACATCGAGACTAAGTTGGCTGACGCATCAGTTTCACGTATCGAAATTGAGCGTACTGCTAACCGCGTGAACATCTCAATCCACACTGCTAAGCCAGGTATGGTTATTGGTAAGGGTGGTTCTGAAGTTGATGCATTGCGTAACGAACTTTCAAAGTTGGTTGCTAAGGGCGAGCGTGTCCACATCAACATCATTGAGATTAAGAAGCCTGATTTGGACGCCCACTTGGTAGGTTCACAAATTGCATCTGACTTGGAGCGCCGTGTGGCATTCCGTCGTGCAATGCGTGGTGCTATCCAACGTGCTATGCGTGCTGGTGCCAAGGGTATCAAGACGCAAGTTTCTGGACGTATCAACGGAGCTGACATTGCTCGAGTAGAGCAATACACTGAGGGTACGGTGCCTTTGCACACATTGCGTGCTGACATCGACTACTCATGGGATGAGGCAACAACTACTTACGGTCAATTGGGTGTTAAGACTTGGATTTACCGTGGTGACATTTTGCCAGAGAAGAAGTCTGTAAAGAAGCAAGGAGGC-GAGTAAATGGCTGAACAAATCACGTCAGCACGCGCCACAGCAAACACTGTTCGTGTCGCACCACGTAAGGTCCGCCTTGTGCTTGACCAAGTTCGTGGGAAGTCAGTGGCAGAGGCATTTGCAATTTTAGAATTCTTGCCAAACCACTCTTCAGTAGATGTATATAAGGTGTTGAACTCAGCTGTTGCTAACGCTGAGAACAACTTCTCACTAGATCGTGAAGATCTAGTAATTGCAGAAGCTTTTGCTAACGAAGGACCAACGCTAAAGCGTTTCCGTCCTCGTGCGAAGGGATCAGCTTCAGCAATCAACAAGCGTACAAGCCACATTACTATTGTGGTAACAGAAAAGTAAATGAGTCGTAGCTTGAAAAAGGGACCTTTTGCTGACGCTAGCTTGTTGAAGAAGGTTGAAGCCGCTAACGCTTCAGAAAAGCAAGCCGTTATCAAGACATGGTCACGTCGTTCAACAATTTTTCCTAGCTTTATCGGATTGACTTTTGCTGTTTATGATGGACGTAAGCACGTTCCAGTTTTGGTCCAAGAAGATATGGTTGGACACAAGTTGGGTGAATTCGTTCCTACGCGTACATTCCGTGGACACGCAGCAGACGATAAGAAGACAAAGCGTAAGTAAGTGGCTATCAAGAAATTCAAACCAACCACAAACGGTCGTCGTAATATGACTGGTTCAGATTTTTCTGAAATCACAAAGACAACCCCAGAAAAGACTTTGCTAGATTCAAAGTCAAGTACTGGTGGACGTAACGCCTACGGTCACATGACTGTTCGTCACCGTGGTGGTGGACACAAGCGCCAATACCGTGTTATCGACTTTAAGCGTAACAAGGATGATGTTACAGCTAAGGTTATCGCGATCGAATACGATCCAAACCGTACTGCTAACATTGCGCTTCTTCACTACACTGACGGAGTTAAGGCTTACATCTTGGCGCCTAAGGGACTAGAAGTTAACACTGTTATCGAATCAGGTCCTGAAGCCGACATCAAGGTCGGAAACGCAATGCCTTTGTCAAACATTCCTGACGGAACGCAAATCCACAACATCGAATTGAAGCCTGGTAAGGGTGGACAATTGGTACGTTCAGCTGGAGCGTCAGCCCAAGTTTTGGGTAAGGAAGGAAAGTACGTACTTGTTCGCCTACAATCTGGTGAAGTACGTATGATCTTGGCAACTTGCCGTGCAACTATTGGTGTTGTCGGAAACGAACAACACTCATTGATCAACTGGGGTAAGGCTGGTCGTAACCGTTGGCGTGGTAAGCGTCCAACAGTTCGTGGATCAGTAATGAACCCTAACGATCACCCACACGGTGGTGGAGAAGGTAAGGCTCCTATCGGACGTCCTTCACCATTGTCACCATGGGGTAAGAAGACTGCCGGTAAGAAGACTCGTAACGTTAATGCTCGCTCAAGCAAGTTTATCGTTCGTGGTCGTAAGGGTAAGTAAATGGACGCACGCGATATCATTTTGCGCCCGATCATCACTGAACAAACAATGTCAGTCTTGGACAGCAAGACTTACACGTTTGAAGTTGATGTTCGCGCTACTAAGCCACAAATCAAGCGCGCTATTGAAGAAATTTTCGAAGTTAAAATCGAAAAGATCAATACTGCAAACGTACGTGGTAAGCTAAAGCGTCAAGGACGCTACGCAGGATACACTAAGAAGCGTAAGAAGGCAATTGTTAAGTTGTCAGCTGCTTCAAAGGATATCCAACTATTCAACGAACAATAAATGACTAAGGTTGCTTTGTTTAAGCAAGACGGTTCAAACGCCGGCGAAGTTGAGTTGAACGACGCTATCTTCGGTATTGAGCCAAACAACAATGTCATCACTGACGCAGTATTGATGCAACGTGCATCTCTACGTCAGGGAACACATGCCGTTAAGAACCGCTCAGCAGTTCGCGGTGGTGGAAAGAAGCCATGGCGTCAAAAGGGTACTGGTCGTGCCCGCCAAGGTTCAATCCGTTCACCACAATGGCGTGGCGGTGGTATCGTCTTCGGACCTACACCACGTTCATACGCATACAAGTTGCCAAAGAAGGTTTACCGTTTGGCATTGAAGTCAGTATTGTCACAAAAGGTTTTGGACAATGCTTTGGTATTGGTTGACGCTTTGTCATTCGATGCACCAAAGACTAAGGACTTCAAGGCTGTTTTGAACAACTTGAATGTAAACGAAAAGACGTTGATCGTTTTGGATGATAACAATGCTAATGCAGCATTGGCAGCACGTAACTTAACTAATGTTACTGTAATGACTGCTAAGGGTGTTAACGTTCTTGACGTAATCAACAACGATAAGTTGGTTGTTGTACAATCAGCTTTGGCACAAGTTGAGGAGGTTTTGGCATAAATGACAACTAAGGGTATCTTAGGCCGCAAAGTCGGCATGACTCAGGTATTTACTGAGAACGGTGAACTTATTCCAGTTACTGTAATTGAAGCTACGCCAAACGTTGTTTTCCAAGTTAAGTCTATGGAAAACGATGGTTACGAAGCAATTCAACTAGGTTTCGACGATAAGCGTGCTGTTTTGAGCAACAAGCCTGAGCAAGGTCACGCCGCTAAGGCAAACACGACCCCTAAGCGCTACATTCGTGAGATTCGTAACGCTGAAGGTGAATTTAACGTTGGGGATGAAGTTAAGGTTGATATCTTCGCCGCTGGTGAAGCTGTTGACGTTACTGGAATCACAAAGGGTCATGGTTTCCAAGGAAACATCAAGAAGGACGGACAATCACGTGGGCCTATGTCTCACGGATCACGTTACCACCGTCGACCTGGTTCAATGGGTGCTGTTATCAACCGCGTGTTCAAGGGTAAGAAGTTGCCAGGACGTATGGGAAACCACAAGCGTACTGTTCAAAACTTGCAAGTTGTTCGCGTTGATGTTGAAAACAACGTGATCTTGGTTAAGGGAAACGTTCCTGGAGCCAACAAGTCACTAGTTACTGTTAAGAATTCAGTAAAAGCTAAGTAAATGGCAAATAAGAAAATTCGTATCCGTTTAAAGGCTTACGAGCACAAGATCTTGGATTCATCAGCTGAAAAGATCGTTGAAACGGCAAAGCGTACAGGTGCTGAAATTTCAGGTCCTATTCCATTGCCAACGGAACGCACGGTCTACACAGTTTTGAGTTCACCTCACAAGCACAAAGATGCACGTGAGCAATTCGAATTGCGTACTCACAAGCGTTTGATCGACATCATGAACCCAACTGCTAAGACAGTCGACGCATTGTCAAAGTTGGAATTGCCAAGTGGTGTTGATATCGAAATTAAGTTGTAA------------------TTGATTGATGTCAATAAGTTTGAAAGCATGCAAATCGGTCTAGCAAGTCCAGACAAGATTCGCTCTTGGTCTTATGGTGAAGTTAAAAAGCCTGAGACTATCAATTACCGTACCTTAAAGCCTGAAAAGGACGGATTGTTTGATGAACGAATCTTTGGTCCTACAAAGGACTACGAATGTGCTTGTGGAAAGTATAAGCGGATTCGGTATAAGGGTATTGTTTGTGATCGTTGTGGAGTTGAGGTAACTTCAGCTAAAGTACGACGTGAGCGCATGGGTCACATTGAATTGGCCGCACCAGTTTCACATATCTGGTATTTCAAGGGAATTCCATCACGGATGGGATTGGTTTTGGACATGTCACCACGTTCACTTGAAGAGATTATCTATTTTGCATCATACGTAGTAACTTATGTTGACCCAGAAGCAATGATGCCAGTCGTTGAGAAACAATTACTTTCAGAACGCGAATATCGTGAGTTGAAAGCTGAATATGGTTCAAAATTTGAAGCTGGTATGGGTGCCGAGGCTGTTAAGGCTTTGCTAGATAATGTTGACTTGGAGAGCCAAGTTGATGAACTAAAGGCTGAGTTGCGAGAAGCAACTGGTCAAAAGCGGGTACGCGCAATTCGCCGTTTGGATATTATTGAGGCTTTCGTTAAGTCTGGTAATAAGCCAGCTTGGATGGTCATGGATGTTATTCCGGTTATTCCACCAGATTTGCGACCAATGGTTCAATTGGAAGGTGGTCGTTTTGCTACCTCTGATTTGAATGATTTGTACCGTCGAGTAATTAACCGTAATAATCGTTTGAAGCGTTTGCTTGAGTTAAATGCCCCAGGTATTATCGTGCAAAACGAAAAGCGGATGCTGCAAGAAGCGGTTGATGCCTTAGTTGATAATGGCCGTCGTGGTCGTCCAGTTACTGGTCCTGGTAACCGTCCACTAAAGTCTTTGTCACACATGCTAAAGGGTAAGCAAGGACGTTTCCGTCAAAACTTGCTAGGAAAGCGTGTTGATTATTCTGGTCGTTCAGTTATTGATGTTGGTCCTTTCTTGAAGATGAACCAAATGGGCTTGCCACGTCAAATGGCGATGGAATTGTTCCGGCCATTCATCATGAAGGAGTTAGTTGCCCGTGATTTAGCTGGTAACATTCGAGCTGCTAAGCGTAAGATTGATCGCCGTGATGATGACGTAATGGATGTCTTGGAAGATGTTGTTAAGGAACACCCAGTTCTATTGAACCGTGCCCCTACGCTTCACCGTCTTGGTATTCAAGCCTTTGAGCCAGTTTTGGTTTCAGGTAAGGCCATGCGTCTACACCCATTGGTTACTGAAGCATATAATGCCGATTTCGATGGTGACCAAATGGCCATTCACTTGCCATTGTCTGATGAAGCCCAAGCAGAAGCACGTCTTTTGATGTTAGCTGCCGGTCACATCTTGGCACCTAAGGATGGAAAGCCAATTGTTGCGCCTTCACAAGACATGGTTATCGGTAATTACTACCTAACGACTGAAGAAGCTGGTCGTGAAGGTGAAGGAATGATCTTTAAGGACCTTAATGAGGTTCGGACGGCTTTCCAAAACAAGTATGTACATTTGCACACTCGTATTGGAATCCAAACTGCATCATTCCCAGCTGAGAAGCCTTTCACAGCTGAGCAACGTTCACGGATTATGACGACAACCGTTGGTAAGTTGATCTTTAATGATATTTTGCCAGCTGATTTCCCATATCTAAACGAGCCAACTGATGATAATTTGCGTCAAATTGATGACCGCTTCTTCTTGGAGCCTGGTACTGATATTAAGGAACAC-TTTGCTAATACACCAATCGTATTACCTTTCAAGAAGGGTTACTTGTCAGATATTATCGCTGCAGTTTATAAGATTTATAAGGTTACCGAGACTTCATTGTTGTTGGATCGGATGAAGGACCTTGGTTACGAAGAGTCAACTAAGTCTGGTTTGACAGTCGGAGTTGCCGATGTAACTGACCTTAAGGAAAAGCCTGAAATTGTTGAAGCTGCCCACAAGCAGGTTGCAACGATTACTAAGCAATTCCGTCGCGGTTTGATTACTGATGCTGAGCGTTATGAGCGTGTTATCGATATTTGGAACAAAGCCAAGGACGATATTACTGCACAACTAATCAGCCACTTTGAACCTGATAACAACATCTTTATGATGTCTGATTCAGGAGCTCGTGGAAATATTTCAAACTTTACGCAACTTGCTGGTATGCGTGGCTTGATGGCTGCGCCTAATGGTAAGATCATGGAATTGCCAATCATTGCCAACTTCCGTGAGGGTCTATCTGTGTTGGAGATGTTCTTCTCAACCCATGGAGCTCGTAAAGGAATGACTGATACGGCCTTGAAAACGGCCGATTCAGGTTACTTAACCCGTCGTTTGGTTGACGTTGCTCAAGACGTTATCATTCGTGAGATTGATTGTGGTACCGATCGTGGTTTGGACGTATCAGCAATTATGAACGGTAATGAAGTTGTCGAGAAGCTATATGATCGTATCCTTGGTCGTTATGCTCAAAAGGCTGTTATTAACCCAGCAAATGGTGAAGTAATTGTCGCTCACAACGAAATGATTGATGAAGACAAGGCTAAGGCAATCGTCGAGGCTGGTGTTGAAACAGTTAATATTCGTTCTGTCTTCACTTGTAATACTGAACACGGTGTCTGTGTTATGGACTACGGTCGTAACTTGGCTACTGGTGATGAGGTTGAAGTTGGTGAAGCTGTTGGTACAGTTGCTGCTCAATCAATCGGTGAGCCCGGAACTCAATTGACAATGCGTAACTTCCACACGGGTGGTGTTGCCGGTGGTAGCGATATCACAATGGGACTTCCTCGTGTGCAAGAAATTTTTGAAGCACGTAATCCTAAGGGACGTGCTGATATTACTGAGGTTACTGGTGAGATTACTTCAATCGAAGAAAATCCAGCTGAGCGGACCAAAGAAGTTACCATTCAAGGTGAGACTGATACACGGACATATACTTTGCCACTAACTGCTCGTATGACAGTTGGTGAAGGTGAGCGTATTCACCGTGGTGAAGCTTTGAACGATGGTTCAATCGATCCTAAGGAATTGATTCAAGTGCGTGATACTTTGGCAACTGAAAACTATATTGTGCGTTCAATCCAACAAGTTTATCGTTTGCAAGGTATCGAGATTTCAGATAAGCATATTGAGGTTATGGCCCGTCAAATGCTCCGTAAGGTTCGCGTAATGGATCCAGGTGAAACTGAATTGTTGCCTGGTGCCTTGATGGATATTGCAGAATTCCGTGATGCAAATGAGCAATCATTGCTAAATGGTAAGTTGCCAGCGACTGCCCGCCCAGTTTTGCTTGGAATTACGAAGGCTTCATTGGAGACTTCTTCATTCCTATCTGCCGCATCGTTCCAGGAGACAACACGTGTCTTGACCGATGCTGCCATTCGCGGAAAGCACGATCCATTGGTCGGACTTAAAGAGAATGTTATTATTGGTAAGTTGATTCCTGCCGGAACTGGTATGAAGGAATATCAACAAATCATGGATAAAGTTGTTGCGGATCCAGTTGTTACCTCATCTGATGAGGGCACAAAGATTC---CATCAATTGCCGATATTGAAAGTTCAATG---------AATCTA------------------TAATTGGTAGGTACGC---TAGTTAAATACGGTAAGCACCGTACTCGTCGCAGTTATGCACGCATCAAGGAAGTCCTTGATCTGCCTAACTTGATTGAGATCCAAACGGACTCATACAACGGCTTTTTGGATGAAGGATTACGTGAGGTGTTCATGGACATCTTGCCAATCGAAGACTTCCAAGGAAAGTTATCATTAGAATTTGTTGATTACAAATTGCAAGAACCAAAATACAGTGTTGAAGAAGCGCGTAACCATGATGCTAACTATTCAGCACCATTACACGTTACTTTGCGTTTGACGAACCAAGAGACTGGTGAAATCAAGTCACAAGATGTATTCTTTGGGGATTTCCCTTTGATGACACCATCAGGTACATTTATCATCAACGGTGCGGAACGAGTAATTGTTTCACAACTTGTTCGTTCACCTGGGGTTTATTACAGCGAAGAATTAGATAAGAATGGTCGCCCTTCATATGGCACAACTTTCATTCCAAACCGGGGAGCTTGGTTGGAATTTGAAACAGATGCTAAGGGCTTGAGTTATGTGCGAATCGACCGGACTCGTAAGTTGCCAGCAACTGAACTTGTGCGTGCATTAGGTTATGAATCAGATTCTGAAGTCCTACAAATGTTGGGTGAGAACTATGACTCATTGAATCTTACAATGGAAAAAGATGTGCATAAGGATCCAACTGACTCACGTACAGAAGAAGCCTTGAAAGATATTTACGAGCGTCTACGACCTGGTGAACCTAAGACAGCTGATTCATCACGTGCCTTATTGACGGCCCGTTTCTTTGACCCAAAGCGTTATGATTTGGCTCCAGTTGGTCGCTACAAGCTCAACAAGAAGCTATCATTGAAGACTCGTTTGTTGGGTCAAACTTTGGGTGAGACTTTAGCTGATCCTGAGACTGGTGAAGTAATTGCTACCAAGGGTACACTAATTGATAAGAAGGTTATGGGTGATTTGGCACCTTATTTGGATCGTGAAGACTTTAAGACGGTCACTTATACGCCAAACGACCAAGCTGTCGTAACAGAACCAATGGTTTTGCAAACGATTTTGGTTGAAAGTCCAGAAGACCCAGAAAAGACTTTGCCTATCATTGGTAATGGTCACATTTCTGATAAGAACCGGACAATCCACCCTTCAGATATTATCGCTGGTCTGAATTATTTCTTGAACTTACAACTAGGAATTGGTTCAACTGATGATATTGATCACTTGGGTAATCGTCGAATTCGTCGTGTTGGTGAGCTTTTGCAAAACACTTTCCGTATTGGTTTGAGCCGTATGGAACGAGTTGTGCGTGAGCGGATGTCAATTCAAGATGCTGAGACAGTTACACCACAACAATTGATTAACATTCGACCAATTGTTGCTGCGGTTAAGGAATTCTTCGGTTCATCACAACTATCACAGTTCATGGATCAAACTAATCCTTTGGGTGAGTTGACTAATAAGCGTCGTCTATCAGCCCTTGGACCTGGTGGTTTGACTCGTGACCGTGCCGGATATGAAGTCCGAGACGTGCACTATACCCACTATGGTCGGATGGACCCAATTGAAACACCTGAAGGACCTAATATCGGTTTGATTAACTCATTGGCAACTTATGGTCGCGTCAACAAGTATGGTTTCATTGAGACACCATACCGTCGTGTTGACTGGGATACACATAAGGTTACTGGTAAGATTGATTACCTAACTGCTGATGAAGAAGATAATTACATCGTGGCTCAAGGAAACTCAGTTTTGAATGAAGATGGTTCATTCGCAACTGAAACGGTCTTGGCTCGACATGGTGATGACAACATCGAAGTTGCAATTGACCAAGTTGATTACATGGATGTTTCACCTAAGCAAATGGTTGCGGTTGCCACTGCAGCAATTCCTTTCTTGGAAAACGATGATTCTAATCGTGCCTTGATGGGAGCCAACATGCAACGTCAAGCGGTACCATTGATTGATCCACATGCACCATTGATTGGAACTGGAATTGAGTATAAGGCAGCCCACGATGCTGGTGTTGCAATTATTGCGCAATATCCTGGTACCGTTGAGTATGTTGACGGTCGTCAAATTCGCGTACGCCGTGAAGATGGTTCACTTGATAAGTACAACCTAATGAAGTTCCGTCGTTCAAATGCTGGAAAGAACTATAACCAACGTCCAATCGTCAAGGTTGGTGACCTAGTTGATGCTGATGAAGTATTGGCTGATGGACCATCAATGGAGCAAGGTGAGTTGGCCCTAGGGCAAAACCCATTGATTGCCTTCATGACTTGGCAAGGATATAACTTCGAAGATGCCATCATTATTAATGAGCGTTTGATTCGTGAAGATGTTTATACGTCAATTCATATTGAAGAGTATGAAACTGAGGCACGTGATACAAAGCTTGGCCCTGAAGAGTTTACCCGTGAGATTCCAAATACTGGTGAAGACCAATTGAAGAATCTTGATGAACGTGGTGTTATCCGGATTGGTGCCGAAGTTGAAGATGGCGATATTCTAGTTGGTAAGGTTACACCAAAGGGTGTGACAGAACTTTCTGCCGAAGAGCGTCTATTGCACGCAATCTTTGGTGAAAAGGCCCGCGAAGTTCGTGATACTTCACTCCGTGTTCCACACGGTGGTGGCGGTGTCGTTCAAGATGTTCGTATCTTTACACGTGAAAATGGGGATGAATTGTCACCAGGCGTTAACATGATGGTTCGGGTTTATATCGCACAACGTCGTAAGATTCAAGTTGGTGATAAGATGGCCGGACGTCATGGTAACAAGGGTACGGTATCAGTAATCGTGCCTTCTGAGGACATGCCATTCATGCCTGATGGAACCCCAATCGACATTATGTTGTCACCAATGGGTGTGCCTTCACGTATGAATATCGGACAAGTACTTGAATTACATTTGGGAATGGCTGCCCGTGAGCTTGGTATTCATATCGCATCACCAGTCTTTGATGGTGCGCGTGATACTGATATCTGGAATGCCATTAACGAAGCCGGTTTGCCAGCTGATGGTAAGTCTGTTTTGTACGATGGCCGGACTGGTGAAGCCTTCGATAAGCGTGTGGCAGTTGGAATCATGCACTACATGAAGCTAGCCCACATGGCCGAAGATAAGATTCACGCCCGTTCAATCGGACCTTACTCACTTGTTACGCAACAACCTTTGGGTGGTAAAGCGCAATTCGGTGGTCAGCGTTTCGGTGAAATGGAAGTTTGGGCCCTTGAAGCTTATGGTGCTGCACATACCTTGCAAGAAATCTTGACTTATAAGTCTGATGACGTTGTAGGACGTGTGAGAACTTATGAAGCAATTGTTAAGGGTGAACAAATTCCTAAGCCTGGTGTGCCAGAATCATTCCGTGTTTTGGTTAAGGAATTACAAGCCCTTGGTTTGGACATGAAGGTCTTGGACGTTGAAGAGCGTGAAATTGAACTACGTGATATGGATGACGA------CGATTCAGTTGATAATCCAG---AAGTAGCAATTACTAAGGCTGAAGCTTTCAACAAGGA---------TGAAGCAGAGAAGCCAGCTGCT------------GAGCCTGTAATTAAGCTA---------------GAAGATTAAATGATTGATATGAAATTAATCCGGACAGAGACAGCTTCTGTCAAGGATCGTTTGGCTGGCCGTGGGGTTGCAGCTGAGACAATTGATGAGCTATTGGCTCTAGATGTCAAGCGCCGCCAATTGTTGGTACAGGTCGAAGAACTTAAGGCACGCCGAAATCAAGTATCTGAAGAAATTGGGTTAAAGAAGCGGGCTAAAGAAGATGCTTCTGATGTGATTGCACAAATGCAGACAGCTGCGGCTGAAATCAAGCGCCTTGATGAAGAGCTTGAGGTGATTGATGCAGATTTGTTGGATCGCCAATTACACCTACCAAACTTACCAAATCCATCAATTCCAGTTGGACCTGATGAAGCATCTAATCACGAAGAGCGTAAGTGGGGTGAAATTCCTAGCTTTACTTTCCAACCCAAGGCCCACTATGAATTAGGTGAGGACCTGGGAATCTTAGACTGGGAACGTGGGGCTAAGGTTGCTGGTGCCCGTTTTGTTTATTATGTTGGTCAAGGTGCCCGCTTAGAACGTGCGGTTTACAATTTCATGCTTGATGAGCATTATAAAGAAGGCTATAAGGAGATGATTACTCCTTACATGGTTAAAGATGCCGCTATGTTTGGTACCGGTCAATATCCAAAGTTTATGGACGATGCCTACCGTGTTGGAACTAACGATGCAATGACGTTAATTCCAACAGCAGAAGTACCTTTGACAAATTATTTCCGTGAAGAAATAATTGATGCAGAAAAGCTACCATACTCAGTTACTGCTGTATCACCATCATTTAGACAAGAGGCTGGTTCAGCTGGACGTGACACACGTGGACTTATCCGGATGCACCAATTTAATAAGGTGGAGATGGTTAAGTTTACTAAGCCAGAGCAATCATATGCAGCTTTGGAAGAAATGACTAAGAATGCCGAGAACATTTTGCAAAAATTAGATTTACCATACCATGTAATTACCCTATCAACTGGGGATATGGGCTTCTCAGCAGCCAAGACTTATGATCTAGAAGTTTGGATGCCGGAACAAGATATTTATCGTGAAATTTCATCCGTTTCAAATACGGAAAGTTTCCAAGCACGTCGAGCACGAATCCAATATCGAGATGATGAAGGAAACTTACAGTTTGTTCATACTCTGAATGGTTCTGGCTTAGCAGTTGGTCGTACTGTTGCTGCTATTTTGGAAAACTATCAAAATGCTGATGGAACTGTAACGATTCCAACCGCTTTGCGACCATACTTTGGTGCCGATAAAATTGTGCCTGAGGATAGCTTG---------------TAA---------------------------------------------------------------------ATGCCAGCTATCAACAATGCTTTGCTTGTTGATCTTGGTGATGGCCAACAGTTGACGGTCGAAGTATCGATTGAACTTGGTGATGGAGTTGTACGTACAATTGCGATGGACTCTACCGACGGACTACAACGTGGGATGCAAGTAACTGATTCAGGGGCACCGATTGAAGTGCCTGTTGGAGAAGCAACACTTGGTCGTGTGTTGAATGTCTTGGGTGATCCAGTGGATAATGGTGAAGCTTTTGCAGCTGATGCAAAGCGTATGCCAATCCACCGTTCAGCACCTGCATATGATGAATTAACAACTTCAGTTGAAGTTTTGGAAACAGGGATTAAGGTTATCGACTTGTTGGCACCTTATATCCGTGGTGGAAAGATTGGATTGTTCGGTGGAGCCGGAGTTGGTAAGACTGTTTTGATCCAAGAATTGATCCACAATATTGCACAAGGTCACAATGGTATTTCTGTCTTCACTGGTGTCGGAGAACGTACACGTGAAGGTAACGACATGTACCACGAAATGAAGGACTCAGGCGTATTGGCGCAAACTGCCATGGTCTACGGACAAATGAATGAGCCTCCTGGAGCGCGTATGCGTGTGGCTTTGACTGGTTTGACAATTGCGGAATACTTCCGTGATGTGAACCATCAAGACGTTTTGTTGTTCATTGACAACATTTTCCGATTCACACAAGCTGGATCTGAAGTGTCAGCCTTGCTAGGTCGTATTCCATCAGCCGTTGGATACCAACCAACATTGGCTACTGAAATGGGACAATTGCAAGAACGTATTACGTCAACTAAGAATGGATCAATTACGTCAATCCAAGCCGTTTACGTGCCTGCCGATGACTATACTGACCCAGCGCCTGCAACAACATTCGCGCACTTGGATGCGACAACTAACTTGGAACGTTCTTTGACACAACAAGGAATCTACCCAGCGGTGGATCCATTGGCTTCTACGTCAACAGCGTTGACGCCTGAAATTGTTGGTCAAATGCATTACGATGTAGCGTCAGAAGTACAACGTACTTTGCAACGTTACCGTGAATTGCAAGACATTATTTCAATTCTTGGTATGGACGAATTGTCTGATGAAGAAAAGACAATTGTTAACCGTGCCCGTCGTATCCAATTCTTCTTGTCACAACCATTCTCTGTTGCGGAAACCTTTACTGGTGTCCAAGGAGAATATGTGCCAGTTGCGGAAACAGTTCGCAGTTTCAAGGCTATCCTTGATGGTGAATTTGACCAATACCCTGAAGAAGCGTTCCGAAATGTTGGAGCGATTGAACAAGTGGCCCAAAAAGCTGAAAAGCTTATGGGTTAAATGAGCATTAAAGCTGAAGAAATCAGTTCTCTCATCAAAGAACAATTAGCTAACTACAAAGAAGACTTGGACGTTCAAGAAACTGGAACAGTGACTTACGTTGGTGACGGTATTGCCCGTGTTGACGGATTGGAAAATGTTCTTTCTGGCGAACTAGTAACTTTTGCAAGTGGTGTTTACGGAATGGCACAAAACCTTGAATCAAATGATGTTGGTATCATTATTCTTGGTCGTTATGATGATATTCATGAAGGTGACGCGGTTACGCGTACTGGACGTGTCATGGAAGTGCCTGTTGGTGAGGAAATGATTGGACGTGTTGTGAACGCATTGGGACAACCAATCGATGGATTGGGACCAATCAACACAACGAAGACTCGTCCAGTAGAAACAAAGGCACCTGGTGTTATGGAACGTAAGTCAGTTTCAGAACCTCTACAAACTGGATTTAAGGCGATTGACGCTTTGGTTCCAATTGGTCGAGGTCAACGTGAATTGATTATCGGAGACCGTAAGACAGGTAAGACTTCTGTTGCTATTGACACAATCTTGAACCAAAAGGGACAAGATGTTATCGCGATTTACGTTGCGATTGGTCAAAAGGACTCAACAGTTCGTACACAAGTTGAAACTTTGCGTCGACTTGGTGCGTTGGATTACACGATCGTTATTACAGCTGGACCTTCAGAACCAGCACCATTGCTTTACCTAGCGCCATATGTTGGGGCAGCCATGGGTGAAGAATTCATGTATAACGGAAAGCATGTTTTGGTTGTTTATGATGACTTGTCAAAGCAAGCAACTGCTTATCGTGAGCTGTCATTGATCTTGCGTCGTCCGCCAGGTCGTGAAGCTTACCCTGGTGACGTCTTCTACTTGCACTCACGTTTGTTGGAACGCGCTGCGCGTTTGTCTGACGAATTGGGTGGTGGATCAATGACTGCTTTGCCTGTTATTGAAACACAAGCGGGTGACGTTTCAGCGTATATCCCTACAAACGTTATTTCAATTACCGACGGACAAATCTTCTTAGATGCAGATATGTTCTATGCTGGTGTTCGTCCAGCCATTGATGCGGGAACATCTGTTTCTCGTGTTGGTGGAGACGCGCAAATTAAGGCGATGAAGAAGGTTTCTGGAACATTGCGTCTAGACTTGGCTTCATACCGTGAATTGGAATCATTTGCACAATTCGGTTCTGACTTGGACGAAGCCACACAAGCTAAGCTTGCTCGTGGACGTCGTACAGTTGAATTGTTGAAGCAACCATTGCATTCACCAATGGCTGTTGAAGACCAAGTTATGGTATTGTACGCGCTAACTCACGGATTCATTGATGATGTTGCAATTGAAGATATTGCACGTTTCCAAGATGAATTGATTAGTGCCATGCATGCATCACACACAGACTTGTTGCAAACTATTTTGCAAACAAAGGACTTGCCAGATACTGACTTGATGGACAATGCAATGTCTGAATTTAAGTCAACTTTT---------ACAGGCAGCCAAGTCTAA---ATGAGCAAACTAACAGTATTTGAACATCCACTAATTCAACACAAGTTAACGATTATCCGTAATAAGGAAGTCGGAACTAAAGAATTCCGTGAAGTCGTTGACGAAATCGCGTCATTGATGGCCTACGAAGTAACACGTGACCTACCAATGGCAGATATTGATGTGGAAACACCGGTTGCTTGGACAACACAAAAGACTTTGGCAGGAAAGAAGTTGGCTATTGTGCCAATTCTACGTGCCGGTCTAGGAATGGTGGACGGAATCATGAAGCTTATCCCTGCGGCCCGTATTGGTCACATCGGTATGTACCGTGATGAAGAAACACTAGAACCTGTAGAATACTTCTTGAAGTTGCCAGAAGACATCGACCAACGTGAAGTGTTGATGGTTGACCCAATGCTTGCAACGGGTGGATCAGCTGACATGGCGATCGATGCTTTGAAGAAGCGTGGCGCAAAGAAGATTAAGTTGATCACAGTTGTTGCTGCACCTGAAGGTGTTGCCGCTGTGCAAAAGGCTCACCCAGACGTTGATATTTATACGGCTGGTTTGGACGATGGCTTGAATGAAGCTGGTTACATCGTTCCAGGTCTAGGGGATGCTGGAGACCGTTTGTACGGAACTCACTAAATGGATGAAATATTTGAAAAAGTACAAGCGGTAGTTGACCGTTATGATGAAATCTCTGAAATGATCTCTGATCCAGATATTATTTCAGATACTCAGCGTTTCATGGCTCTATCTAAAGAAGAAGGTGCTTTACGCGAAACGGTTGAAGTTTTTAGACACTACCGTGATGTAGTGAATGGCATTGCGGATAATGAAGAAATGCTAAATGAAGGTTTAGGTGACGATGAGTTAGAGGACCTAGCCAAGGAAGAATTAAAAGAATTAAAGCTTGAAAAAGAGACTTTGGAAGAACAATTGAAAATTTTGTTGCTACCAAAGGACCCAAACGATGATAAGAATATTATCATGGAAATTCACGGTGCTGCTGGTGGTGATGAAGGGGCGCTCTTTGCGGCTGACCTATATGATATGTATCAACGTTATGCAGAAAAGCAGGGTTGGCATGTTGAAATCATTGACGAAAACCGGACTGAAATTGGTGGGTATAAAGAAATTGTACTTATGATTACTGGTGAGTCAGTTTATTCAAAGCTAAAGTTTGAAAATGGTGCTCATCGTGTACAACGAGTACCTGAGACTGAGTCGGCTGGCCGGGTTCACACTTCAACCGCAACGGTTGGGGTTATGCCTGAGTATGAAGATGTTGATATTGTGCTTGAAGATAAAGACTTGCGTGTTGATGTGTACCGTTCATCTGGTGCCGGTGGTCAGCATATTAATAAGACTTCATCAGCGGTTCGTATGACCCACTTACCAACTGGAATTGTTGTTGCGATGCAAGATGAACGTTCACAACAACAAAATCGGGCGAAGGCTTTAGAAATTCTGAAGACTCGTGTGTATGATTACTATGCTTCACAAAATGAAGCTGAGTATGCTGAGCAACGTAAGACGGCAGTTGGAACTGGGGATCGTTCCGAACGTATCCGGACTTATAACTATCCACAAAATCGGGTGACTGATCACCGAATTGGCCTCTCATTAAACAAATTGGATCGAATCATGAATGGTGAACTAGGTGATGTGATTGATGCCCTTGTTATCGCTGATCAAACCGCAAAACTCGAAGCACTAAAACAAGGTTAGATGACTAC------TACGACTAAAAA---AAAGAAGATACTGACACCTGAAGAAAAGGCAGCTCACTATGCAGCTGCCGAAGAAATGACTAATAAGTTAGTTGATCAGGCAGCAGTTGCTTTACAAAAATTTGAAACTTACACGCAAGAGCAAGTTGATAAGATTGTCGCAGCCATGGCCTTAGCTGGTTCTGAAAATGCTTTACTACTTGCTCACGAAGCTTATGATGAAACGGGACGTGGTGTTATTGAAGATAAGGATACTAAAAATCGTTTTGCATCAGAATCCGTTTATAATGCAATTAAAAATGATAAAACAGTTGGTGTTATTTCAGAAGATAAAGTAAGTGGAAAAGTTGAATTAGTTGCACCACTTGGTATTTTGGCAGGTATTGTGCCAACAACAAATCCCACATCAACGACAATTTTTAAGTCAATGTTAACAGCAAAAACCCGCAATGTGATTGTTTTTGCATTCCATCCACAAGCACAACGGTCTTCTGCTCATGCTGCTAAAATCGTTTATGATGCAGCGGTTGCAGCTGGTGCACCTAAGAACTTCATCCAATGGATTGAAACGCCCTCAATTGATGCGACAAATGCATTGATTAAGAATCCAAAAATTGCATCAATTTTAGCAACTGGAGGTCCATCAATGGTTAATGCAGCATTGCATTCTGGAAACCCATCAATGGGTGTTGGTGCTGGAAATGGTGCCGTATATGTTGATAAAACAGCTAATGTTGATCGTGCAGTTTCTGACTTACTATTATCAAAGCGTTTTGATAATGGGATGATTTGTGCATCAGAGAACTCGGTGGTCATTGATGCATCAATCTATGATGAAATGCTACAAAAACTGCAAGAACAAGGTGCTTATTTGACACCAAAGAAAGATTATCAAAAAATTTCTGACTTTGTGTTCAAGCCAACTGGTGATGGTTATGGGGTAACTGGACCGGTTGCGGGTCGTTCTGGTCGCTGGATTGCTGAGCAAGCTGGACTAAAATTGCCACAGGATAAAGACGTGCTACTGTTTGAACTTGAAAAGCGCCATATTGGGGAACCACTTTCATCTGAGAAGTTAAGTCCCTTATTGTCAATTTACAAGGCACAGGATCGTAACGAAGCGGTTGAAATTGTGCGCGCATTATTGAACTACCAGGGGGCTGGTCATAATGCGGCAATTCAAATTGGGGCACAAGATGATCCGTTTGTTAAAGAATATGCAGATAGAGTCGAAGCATCACGTATTTTGGTTAACCAACCCGACTCAATTGGTGGTGTTGGGGACATTTATACAGACGCTTTGCGACCATCACTAACGCTTGGAACTGGTACTTGGGGGAAGAATTCATTGTCGCATAATCTATCAACTTATGATCTATTAAATGTTAAGACAGTCGCTCGTCGTCGTAACCGTCCACAGTGGGTTCGTTTACCAAAGGATATTTACTACGAAACAAATGCGATTACGTATTTACAAGAATTACCAGATGTTGATCGAGCATTTATCGTGGCCGACCCAGGTATGGTTAAGTTTGGTTTTGTGGATAAGATTTTGGATCAATTTGCGCTTCGTGATGATCAAGTAAAAACATCATTCTATGGTTCAGTAAGTCCAGATCCAACGATTTCACAAGCAATTGAAATTGCGCGCCAAATGGCTGATTTTAAACCAGATACGGTAGTTTTGCTTGGTGGTGGTTCAGCGCTTGATGCTGGTAAGATTGCGCGGTTCTTGTATGAGTACTCAGCAAC------AAATCCAGACATCTTGTACGATGATGAAGCACTGAAGAGCTTGTTCCAAGAATTAGCACAAAAATTTATGGATATTCGTAAGCGTATTGTAAAGTTTGAGCACCAACGTCTTACTCAGATGGTTGCAATTCCAACGACTTCAGGTACTGGTTCTGAAGTAACACCATTTGCAGTTATTACTGATGACGAAACACATGTTAAGTATCCATTGGCAGATTACGAGTTAACACCACAAGTAGCGATTGTTGATCCAGAATTTGTCATGACAGTACCTAGTCGTACAGTTGCTTATTCAGGTATGGATGCCTTGTCACATGCTCTAGAGTCATATGTCTCAGTAATGTCTTCAGAGTTTACGCGTCCATGGGCTTTGCAAGCAATCAAGTTGATCTTTGATTATCTAGAAGAATCATATAAGTACGATGCAAAGAATCCAACAAAGGAAGGTGAGCTTGCGCGTTCAAAGATGCACTATGCTTCAACATTAGCTGGTATGTCATTTGGAAATGCTTTCTTGGGACTAAATCATGCGATTGCCCACAAAACTGGTGGTGCGTTCGGTCTACCTCACGGATTGGCAATTTCAATTGCCATGACACATGTCATCAAGTTTAACGGTGTGACTGGTAACGTCAAGCGGACACCATTCCCACGTTATGAGACATACACTGCACAAAAAGACTATGCCGATATTGCTCGTCATCTTGGCCTGGCCGGTAATAATGATGCCGAGCTAGTTCAAGCATTGATCAATAAGATTGAGAATTTGGCTGCAAAGTTGAATATGGATCTAACACTTTCTGGTAATGGTGTGAAGAAAGAAGATTTCGATCGTGAACTATCAGGATTGATGGATCTTATTTACAATGATCAAACAACGCCAGGAAATCCTCGTCAACCACGTTTGAGTGAGATTGAACAATTGTTGCATGACCAATTCTAAATGAC---TAATTTTGATTCAAAGGAATACCTTGAAAAAGTTGACGCCTGGTGGCGTGCAACCAACTACCTTTCAGCAGGTATGATCTTTTTGAAGAGCAACCCATTGTACTCAGTGACTAACACACCAATCACTGAAGAAGACGTTAAGGTTAAGCCTATCGGTCACTGGGGAACTATCTCAGGACAAACTTTCCTATACGCTCACGCTAACCGTTTGATCAACAAGTACGATCTAGACATGTTCTACATCGGTGGACCTGGTCACGGTGGACAAGTTATGGTTACGAACTCATACCTTGACGGAACTTACACTGACAACTACCCTGAAATCACACAAGACGTTAAGGGTATGTCATTGTTGTTCAAGCGTTTCTCATTCCCTGGTGGAATCGGATCACACATGACTGCACAAACTCCTGGTTCATTGCACGAAGGTGGAGAATTGGGTTACTCACTATCACACGCCATCGGTGCTGTGTTGGATAACCCAGAACAAATCGCTTTTGCTGTCGTTGGTGACGGTGAAAACGAAACTGGTCCATCAATGACTGCTTGGAACTCAAACAAGTTCTTGAACCCTAAGAACGATGGTGCCGTTTTGCCAATCTTGGACTTGAACGGATTCAAGATTTCAAACCCAACTATCTTCTCACGTATGTCAGACGAAGAAATCTCAAAGTTCTTCGAAGGTTTGGGATGGTCACCTCGTTTCATCGAAAACGATGACATCCACGACTACATGGCTTACCACGAAATGTCAGCACAAGTCTTTGACCAAGCTATCGAAGACATTAAGGCCATCCAAAAGGACGCCCGTGAAAACGGTCGTTACGAAGATGGTGAAATCGCTGCATGGCCTGTTGTGATTGCACGTTTGCCAAAGGGTTGGGGTGGACCTCGTTTCGACGCAGCCGGAAACCCAATCGAAGACTCATTCCGTGCGCACCAAGTTCCTTTGTCATTGTCACAAGGTGACATGTCAACATTGCCACAATTCGAAGAATGGATGGCTTCATACAAGCCTGAAGAATTGTTCAATGCTGATGGTTCATTGAAGGCAGAACTTGCAGAACTTGCACCTAAGGGTGACAAGCGTATGGCAGCAAACCCAATTGCTAACGGTGGAGCACCTAAGGGTCAATCATCAAAGAACTTGGACTTGCCAGACTGGCGTCAATACACTAACGAAATTACTGCGGAAAACCGTGGTACTGAATTAGCTGACTCAAAGCGCAACATGGACATGAACGTATTGTCAGGATTCTTTGCTGAAGTTGCAAAGATGAACCCTACTTCATTCCGTATCTTCGGACCTGACGAAACTATGTCAAACCGTCTATGGGACATGTTTGATGTAACTACTCGTCAATGGATGGAAGAAACTAAGTTCCCTAACGACCAAAAGGTTGGACCTGAAGGTCGTATCATTGATTCACAACTTTCAGAACACCAAGCTGAAGGTTGGTTGGAAGCTTACACATTGACTGGTCGTGTTGGTGTATTCGCATCATACGAATCATTCCTACGTGTAGTTGACTCAATGATCACTCAACACTTCAAGTGGTTGCGTCACGCCTCAGAACAATCATGGCGTAACGATTACCCAGCGTTGAACTTGATCTCAACTTCAACTGTATTCCAACAAGACCACAACGGTTACACTCACCAAGACCCAGGTATGTTGACACACTTGGCTGAAAAGAAGTCTGACTTCATCCGCCAATACTTGCCAGCCGATGGAAACTCATTGTTGGCTGTATTCAACCGTGCCTTCTCAGAACGTAACGTTGTTAACCACGTTGTTGCCTCAAAGCAACCACGTCAACAATGGTTCTCAGCTGATGAAGCTGCTGTCTTGGCAGAAGAAGGATTGGCAACAATCGAATGGGCATCTACTGCTCCACAAGGTAAG---GCTGACATCGTCTTCGCATCTGCTGGTGTAGAACCAACAATCGAAACTTTGGCTGCTTTGCACTTGGTTAACGCTGCCTTCCCTGAAGTTGCAATGCGTTACGTGAACGTTGTTGAATTGATGCGTTTGCAAGCTAAGAACGGACCAATGAACGATGACCGTAAGTTGTCAGACGAAGAATTCGCTGCTTACTTCGGTGAATCAGGAACACCTGTTGTCTTCGGATTCCACGGTTACGAAGGTTTGATCGAATCATTCTTCTACCAACGTGGACACTTGGGATTGCGCCCTCACGGATACCGTGAAGATGGTGACATCACAACTACTTACGACATGCGTGTATACTCAGAATTGGATCGTTTCAACCAAGCTAAGGACGCCGTTTCTACGCTTGTTGCGAACGGAACAGTTGACGAAGCTAAGGCTGCTGTCTTCTTGAAGGAGATGGATGACATCTTGGCTAAGCACTTCGACGTTACTCGTAACGAAGGTCGTGACATTGAAGAATTCACTGACTGGAAGTGGTCACCACTTGTTTAA--------ATGAAAATTTTGATTGTAGATGATGATCACGAAATTGCTGAACTCCTCGAAATTTACGTAAAAAATGAAGGATATGAACCAGTAATTGCTAGTGACGGTAAAGAAGCAATGATGCACCTCCGGACAACCCCAGACATTGGCTTAGTGATTTTGGATATTATGATGCCAGAAATGAACGGGACAGAGGTGGTTAAGGAAGTCCGTAAGGATAATCCAGTACCAATCTTGTTGTTGTCAGCTAAATCAGGGGCCATGGATAAGATTCAAGGTTTGATTACTGGTGCGGATGATTACGTTACGAAGCCGTTTAACCCCTTAGAGGTAATGGCCCGTGTACGCGCGCTTTTGCGACGTTCAACGAATGCGATGCAACAAATCACACCGGAAGTTTTGGATATTGGTGCGTTGACAATCAACAAAGATAGCCATGAAGTCAAGACTGCTGACGGATCTGATGTTAGTTTGACGGCGCTTGAATTTGGTATTTTGTATTTGCTCGCCTCACATCCGAACCGCGTTTTCTCGGCCGACGATATTTTCGAACGGGTTTGGCAACAAGAATCAGTTGTTTCAGCTAAGACGGTGATGGTTCACGTCTCACACTTACGTGACAAACTAGAAGCTGCAACTGGTGGCAATCAAGTTGTGCAAACGGTTTGGGGCGTTGGTTATAAGATTGAAGTTTTATAAATGGCAAACACAAACGAACACGAAAGTATTTTGGTTCTCGATTACGGTAGCCAATACAATCAGCTTATTACCCGGCGTATTCGCGAACTTGGTGTGTACTCTGAGCTTAAGCCAAACACACTAACTGCCCAAGAGATTAAAGCCCTTAATCCTAGTGGCTTAATTTTATCTGGTGGACCTAATTCAGTCTATGCTGATGGTGCACCTAGCATTGACCCTGCTATCTTCGAACTAAACATCCCAATTCTAGGTGTTTGTTATGGTATGCAGTTAATGGCCAATGTCCTTGAAGGTGGTGTCGTAGAGCCTGCAAATAACTCAGCTGAATATGGCCAGACTGAAATGAAGTTGGTCAAGTCAGACTCAGCTCTCTTCGCTGGTACACCCCTTGAACAAACTGTTTTGATGAGCCACGGTGATTATGTTGCCGAAGTTCCAAATGGTTTTAACGTTGTCGGTACCTCAGATGGAACTCCTGTTGCCGCAATGGAAGACGCACAACGTGGCTTCTATGGTATTCAATTCCATGCAGAAGTTCAACATACTGAATTTGGTAAGGAAATCCTCACTAATTTCGTTGATAAGATTGTCCATGCAAAGCGCGACTGGTCAATGGATGACTTCATTGATGAGCAAATCGCTGAAATTCGCGCTAAGGTTGGTAACAAGCGTGTACTCCTTGGTCTATCAGGTGGTGTTGATTCATCTGTTGTTGGGGTTTTGTTGCAACGTGCCATTGGTGATCAACTAACTTCAATCTTTGTGGACCACGGTCTATTACGTAAGAATGAAGCTGATGAAGTCATGGCTGCGCTTGGGGGCAAGTTTGGACTTAACATTATTAAGGTTGACGCCCAAGAGCGCTTCTTAAGCAAGTTAGCTGGGGTCAGTGACCCTGAGCAAAAGCGTAAAATCATCGGTAATGAATTTATTCAAGTTTTCGATGAAGAAGCATCAAAGCTCAATGGAATTGACTTCCTAGCACAAGGAACCCTTTATACCGATGTGATTGAGTCTGGTACTGATACTGCCCAAACAATCAAGTCACACCATAATGTTGGTGGCCTACCAGAGGACATGCAATTCCAACTAATTGAGCCTTTAAACACTTTGTTTAAGGATGAAGTTCGCCTACTTGGTGAGAAGTTAGGAATGCCACATGAACTTGTTTGGCGCCAACCATTCCCTGGACCAGGACTTGGTATTCGTGTCTTAGGTGACATTACCGAAGCTAAGTTAGCGATTGTCCGCGATTCTGATGCAATCTTGCGTGAAGAAATTGCTAAGCATGGTCTTGATGGTGAAGTTTGGCAATACTTTACGGTGCTAACTGGTGTCCGTTCAGTTGGGGTTATGGGTGATGGTCGTACTTACGACTATACTTTGGCTATTCGTGCTATCACTTCAGTTGATGGTATGACTGCTGATTTCGCTAAACTACCATGGGATATTTTGGAAGAGATTTCACGACGAATTGTTAATGAAGTCGACAAGATTAACCGCGTAGTCTACGATATTACAGCTAAGCCACCTGCAACAATTGAGTGGGAATAA
>W_ceti_WS08
[truncated: 1,164,905 more chars]
