# Supplementary material for: Comparative genome analysis of Weissella ceti, an emerging pathogen of farm-raised rainbow trout
Source: BMC Genomics. 2015 Dec 22;16:1095. doi: 10.1186/s12864-015-2324-4 (PMC4687380; doi:10.1186/s12864-015-2324-4)
Supplement: Additional file 5: — Nexus files and align file of phylogenetic networks. (ZIP 894 kb) [file 12864_2015_2324_MOESM5_ESM.zip › Figure3.nex]

#nexus

BEGIN Taxa;
DIMENSIONS ntax=16;
TAXLABELS
[1] 'W_halotolerans_DSM_20190'
[2] 'W_koreensis_KCTC_3621'
[3] 'W_koreensis_KACC_15510'
[4] 'W_oryzae_SG25'
[5] 'W_ceti_WS08'
[6] 'W_ceti_WS74'
[7] 'W_ceti_WS105'
[8] 'W_ceti_NC36'
[9] 'W_confusa_LBAE-C39-2'
[10] 'W_cibaria_KACC_11862'
[11] 'W_cibaria_AB3b'
[12] 'W_cibaria_MG1'
[13] 'W_cibaria_ff3PR'
[14] 'W_hellenica_Wikim14'
[15] 'W_thailandensisfsh4-2'
[16] 'W_paramesenteroides_ATCC_33313'
;
END; [Taxa]

BEGIN Characters;
DIMENSIONS nchar=97057;
FORMAT
 datatype=DNA missing=? gap=- symbols="atgc" labels=no transpose=no interleave=no;
MATRIX
atggctgatgaagaacaagtaacatcaatcaattcagaagaagtgggggttatgcacacggaggctggagcttatgatgctagtcaaatcgaagtgcttgagggtcttgaagcagttcgtaagcgacctggaatgtatattggaacaacttctagtcagggactccatcatttagtttgggaaattgttgataatggaattgatgaggccatggctggctttgcagatcatgtcactgttacaattgaagctgataattcggttacagtaactgacaatggtcgaggaatcccagttgatttacaaaagaaaactgggaaatcagccttagagacagtctttacggttctacatgctggtggaaaatttgatggtggtggttataaggtttctggtggattacacggagttggggcttctgtagttaatgctctttcaacacgcctagatgctatagtagttcgtgatggaaaaggttatcaaatggcctttgaacgtggacgaacggtacagactattactgaaatttcagcagaaggattggaag---------tggaacgtggaacgatcgtgcactttgttccggatgctgatattttccaagagaccacagtcttcaatgctaagactttaattgatcgagttcgtgaattagcctttttgaataagggcttgcgcatttcattcactgacaaacgaaatgatgaaaataaaactgagactttctattatgaaggtggtttgagagagtatgttgaatacttgaaccgaaataagactgttttgtttgaagaaccagtttatgttgagggaacttcaaataatattgaagttgaagttgccttgcagtataccgatgattatcgatcaaatgtgttgctttctttcgctaacaatatcaatacttgggaaggtggaacgcacgagaccggatttaaaacagcaatgacgcgggtaataaatgattatgctcgtcaaaataacatcttaaaagaagatgatgatacacttacaattgatgatttaagagaaggtttgacggcaattgtttcagtaaagcatcctgatccattatttgagggtcaaacgaaagctaaattgggtagttcagatgcccggactgctgtttatcgaatgtttaatgaaacatttaaacgttttatgtatgagaatccggtaatagctaagcaaatcgttgaaaagggtcaatcagctaaaaaagctcggatggcagccaaaaaggcccgtgaagaatctcgaaagaaaactggattagaaatttcaaacttacctggtaagctagcaaataatacttctaaagatccagctatatcagaattatttattgttgagggtgactctgccggtggttctgctaagcaaggtcgagaacgattaactcaagctattttgccaattcgaggtaaaattttgaacgttgaaaaggctcaaatgaaaactattttagccaatgaagaaattcgttcattgtttacggcgatgggaactggctttggtgaagaatttaatattgaaaaagttcattatcataaattaatcatcatgactgacgccgatgttgatggagctcacattagaactttgctattaacattgatttatcgctacatgcgtccgctgctagaagccggatttgtttatatcgcacaaccacctttgtatcaggttcgacaaggtaagtttgttaaataccttgatactgatcaagaattaaatgaactgttaccaactttgccagctagccctaagccagttgttcaacgttataagggacttggtgaaatggatgccgaacaactttgggaaacaaccatggatcctactcaacgtcgtatgctgcgagttgaattagatgatgccgaagaagctgatcaagtatttagtatgttgatgggtgataaggttgagcctcgacgtgaatttattgaacaaaatgcgcgttatgccgagttggatgtttaa---------------atgatcggccttggaaaaatgggcttgaacttggtagagaacgcagttgaccataagaatgaagtggttgccttcgacttgaacaaggattttgttgatgaagctgctgcatattcagatgcaattacccctgtatcagata---tcgatgagatgttagcaaagttgccttcacctaagattgtttgggtgatggttccagctggtaacccaacaaactcaactatcgaccaattgatcgaaaagatgggtgaaggtgatatcatcatcaacggtggaaactcaaacttcaaggatgatttgaagttaaacaaggccgctgaagctgctggtattaactactttgatgctggtacttcaggtggtgtcagtggtgcccgtaatggtggaaacttcatgatcggtggcgacaacatcgaagcttggcaaacacttgaaccattgttcaaggacattgcacaagaagatggttacttgtacactggccgtgccggttcaggacattatttgaagatggttcataacggtatcgaatatggtatgatgcaatcaatggctgaaggattcgaaattttggaagcttcagaatttgattacgattacgaaaaggttgctaagttgtggaaccatggttcagttatccgttcatggttgatggaattagctgaagagcaatttgctaaggatcctaagctttcagcaatttctggaacaatgcactcatctggtgaaggtaagtggactgttgaagagtcattgaacttgcaagttccagcaccaacaattgctttggctttgatgatgcgttaccgttcaatgcaacaagatacatttactggtaaggttgtttcagccttgcgtaatggttttggtggccacaagatggacgcggccaagtaaatggtggaaaaacgtctatttacctcagaatcagtttcagaaggtcaccccgataaggtttccgatcaaatttcagatgccattttagatgccattttaaaggacgatccaatggctcggaccgcaattgaaacatcggttacaactggatttgtgaatatttttggggaagtttcaacaagtgcctatgttaatatgaatcaaatagttcgtcgaacgctaaaacggattggttatgatgatccagatgctggatttttagcagatgatattcatgtggcactaacgattgatgaacaatctcctgatattgcgcaaggggttgatagtgcgatggaacaacgtgaagatggtggggttgatccgctggatcaaattggggctggagaccaaggattaatgtttggttatgctaccaacgaaacagatcagtatcttcctctttcagtagtcttgtcacatgccctggttaaaaaacaagccgaagtacgccgaacaggaactttaccatatcttttaccggatgctaaggctcaagtgacagtcgaattagatgataatgatcaagctaaacggattgatgcggttgttttatcgactcaacatcgtgagagtgtgagtttggaacagttacgaaaagaagttaaagcggttattattgatgaaattttgccagccaatttagttgatgaaaagacacggtattatatcaatccaactggccgttttgtgattggtgggcctaagggtgatgctggtatgacagggcgaaagatcattgttgatacctatggtggttatgctcgtcatggtggtggtgctttctccggaaaagacgccacaaaggtagatcgaagtgctgcttacgccactcgtcacattgctaagaacatcgttgcagcggaattagctgatcgtgttgagattcaagttgcgtatgcaatcggtgtggcggcaccagtttcgattgatgttaatacgtttgggactggtcgagttgcagatgcacaattagtgacagcgattcgggacttatttgagttacgtccagctggaattattgaggaattggacttgcgtcaacctcgctatgaagcaactgctgcctacggtcactttggtcgaccagagttagatttgccatgggaacgtttggataaggtcgatgctttaaaagcgtattttgcagattaa------atggcataccaacatcaagcggttgaacaaaaatggcaacgtttttgggaagacaaccaaatatttaaaaccggaacggatcaatctaagcctaagtattacgttttagatatgtttcctttcccatcaggacaagggcttcacgtcgggcatcctgaaggttacacggcaactgatattttagctcgaatgaagcggatgcaaggatttaatgttttgcatcccatgggatttgatgcatttgggttacccactgaagattatgcgattaaaacgggagctaatcccaaggatgtgaccaagaccaacgtgaataattttcgacgtcaaatgcgttcgttaggactttcatatgattggactcgtgaagttaacacgactaatcctaaatactataagtggactcaatggatttttgagcaattatacaaaaaaggtttagcttatgaagatgaaatgatggttaattgggcccctgattacaatggtggaacggttgtggccaatgaagaaatcattaacggtcggactgaacgtggagattatccagtttaccgagtaccaatgcgccaatgggttttgaaaatcaccgaatatgctgatcgtttgttggatgatttggatgatttagactggccagaagcgattaaagagcaacaaagaaattggattggtcgatcaacgggtgcttcaattgattttaagatcgatggatatgctgataaaaagattgaagtctttacgacacgtcctgatacgttatttggggcttcatatgttattctcgcacccgaacacgatttggtccaagaaatcactacaccagcccaaaaagaagctgttgaagcttttaaggaagccttatcctcaaaatctgatttggaacgaacggatttgaataaagataagtcaggaattttcactggttcttatgcaattaatccagtcaatggtgctaaattgcaaatttggattggggactatgtcttagcttcatatggaacaggagccgtcatggcagtgcctgcccatgatgcccgtgactatgaatttgcgactaagtatgatttacctaagttggaagttatagcaggtggtgatattgaaaatgaagtttatactggcgacggtgttcatattaattctgaatttttaaatggtttggaaaaagaagctgcgatagaacgtatgttaacttggttaagcgaaaataaaattggtgctaagaaggtgaattatcgtttgcgtgattggatcttttcacgtcaacgttactggggtgaaccaattccagtgattaattggcatgatggaacgaaatctctagtaccagaggaagaattacccttgcgcttaccaaatgcagagaatattttgccaactggaactggtgaatcacccttggctaatattgatgattgggtaaacgtaacagatgaacaaggtcgtcatggtcgacgtgaaacgaatacaatgccacaatgggcaggatcatcttggtattacttacgttatatggatccacataatgacgaaatgatggtcgatccagaattagaacaatattggcaaaatgttgatctatatgttggaggagctgaacatgctgttttgcatttgttgtatgctcgtttctggcacaaagttttgtatgatctaggcattgttacaacgaaggaaccattccaaaagttggcaaaccaaggaatgatcttaggatcaaaccacgaaaagatgtcaaaatctaagggaaatgttgttaaccctgatgatgtggttgaaaaatatggggcagataccttgcgcctttacgaaatgttcatgggacctttggaacaatcaattgcttggtcagaagatggactttcaggatcacgtcgctggcttgatcgggtttggcgtttggtgatcgatgatgaaaatcatctacgcgatcacattacaacggtgaatgatcataagttggataaagtttacaatgaaacagtgaaaaaggttactgaacactttactaatatgcgctttaatactggtatttcacaactaatggtctttataaatgaagcttataaggttgataatttaccagctgaatatattgaaggatttattcaactattgtcgccagttgcgccacatattagtgaagaactttggagttacttccataaagatgagtcaattcaaatgacaacttggccaacttatgatgaaagtaagctagttgaagccactgttgaaattgttttccaagtgaatggtaaattacgtggaaaagcacaaatggataaagacagcacgaaggaagaaattattgcagcagcactagcaaatgaaggagtgcaacgtactttggatggtcaagagccaaagaaggttattgcagtacctggtaaattagttagtgtcgttatgtaaatggcgacctatgcggatacgcatttgaaaattttttcactgggaagtaatcaaccattagccgaaaaagtcgctgacgcagtgggcgttgatctatctaagatcaacttggcacgctttagcgataacgagattcaggttaatattgaggaatcagtacgtggggacaacgtgtatgtgattcaatctacctcagccccagttaatgacaacctaatggagttgttaattacgattgatgccttgcgccgggcgagtgcgcgtacgattaatgttgtgatgccttactacggttatgcacgtcaagatcgaaaggcacgttcccgtgaaccaattacagccaaattagtggctaatatgctacagttggcgggggcaacgcgggtgttagccttagacttacatgctgcccaaatccaaggcttttttgatattcccgtggaccatatgacgggtgcacccttattagcagattacttgttaacatctggaattgcagatgacaataccgtggttgtgtcgccagaccatggtggcgttacacgagctagggcattagctgagcttttggggacgcaggaaccgattgcgattattgataagcggcgtccgcaggctaatgtggctaaaattatgaacgtgattggggacgttaaaggcaagcgtgcaatcatgatcgacgatatgattgatacaggtggaaccatttcacagggtgcgcaaaaattaattgatgaaggagccaaagaagtgtacgtagtagcaacacatgcagtcttctcaggtgacgcaccgcaattgttgcaggattcagcttttaagcaggtcattgtgactgattcaattgatttgcctgatgataagcgttttccaaagcttgttcaggttagcacggcagggctaattggcgaagcaattaagcggattaatgaaaatcgtgctgtatcaccactatttaaaaaacgtttccataat---aatgtggagcatgga------------taaatg------------tacgaaatgacttatattgttcgccctgatatcgacgctgatgctaagaaggcattggttgaacgttttgatgcgattttaactaacaacggagcaactattgctgaatcaaaagattgggcaacacgtcgctttgcttatgaaattgctggataccatgaaggaacatatcacgttgttaacttcactgctgaagatgacaaagcgattaaggaattcgatcgtttggctaagatctcagaagatatcttgcgtcacatggttgttacccgcgaagttcgctcagaagctaagtaaatggcacaacaacaacgtcgtagcggtggacctcgtcgtcgccgtaaggttgactttattgcagccaaccacatcgaatacgtggattacaagaacactgaattgttggaacgtttcatttctgacaatggtaagatcttgccacgccgtgtaactggtacatcagctaagaaccaacgtaaggtgactgctgctgttaagcgcgcacgtattatgggtcttttgcctttcgttgcagaaaactaaatgagtaaaattctcgttgttgacgatgaaaagccgatttcggatatcataaaatttaatttaactaaagaagggtatgacgtcgtagttgcaatggacggtcgtgccgcattagaaatgtttgaagaaactgaacctgatttgattcttttggatcagatgttgccagaaattgaagggactgaggttttgcgtcagattcgtgcagtttctcaggttcctgtaattatggttactgctaaggattcagaaattgataaagtcttgggtttggagatgggtgcagatgactatgtcactaagccattttcaaatcgggagcttctagcacggattaaggctaatttacgccggc---------aaagctccacaaatagttc--gcaaacgacaatcgatgatagtagtgacattaaagttggttctttagttattcatccagatgcatacattgtatctaaagatggtgaagatattgaattaacccatcgagagttcgaattgttacaccatttggctaaacatatcggacaagtaatgacgcgcgatgatttgttgcaaactgtttggggttatgattacttcggtgatgttcggacagttgatgtaacggttcgacgaattcgtgaaaagattgaagaaacgcctagccatccacaaattttaatgactcgacgtggggtgggttattacttaaaggtttcggatgat---tagttgaagtttgcagaactgggtctatcaaaagacctattatcagccgtgcaaaagcaaggctacgaagaagcaacgccaattcaggaaaagacgattccattgacgttggcaggtaaagatgtgattggacaagcacaaacaggaacaggtaagactgctgcttttggtttgccaatcatggaagaaattgatatcaatgagcctgatg-ttcaggccttgattgtttcaccaacgcgtgagttagcgatccaaacccaagatgagatgtttaaattaggacgtgacaagcatgttcgtgttcaagctgtctttggtggtgctgacattcgccgtcaaattaatggtttacaacatggagctcaagtcgtagtgggtacaccaggacgtttaattgatcatattcgtcgtggaaccattaatttatcacatgttaaaacgttagtcttagatgaggccgatgagatgttaaacatgggcttcttggatgatattgaagctattttaaaggccgttcctgatgtacgacaaacattgttgttctcagctactatgccagcttcaattaagcgaatcggggttcagtttatgaaagatcccatccacattcaaattgaagccaaagaactaacaaccgacctagttgaacagtactatgttcgggtacgggagaatgaaaagtttgataccttaacacggattttggatgtcgaacagccacaattggcaattttgtttggtcggaccaagcggcgtgttgatgaattgacccgtggattggaattgcgtggatataacgcagctggcattcatggtgatttaacgcaacaaaagcgctcacaggttttgaagcaatttaagaacggtgagattcgtattttggtggctactgatgtggcagcccgtggattggatgtgtcaggagttgattatgtttacaactttgacattcctcaggattctgaatcgtatgttcaccggattggccgtactggtcgtgccggttcttatggaacttcagtaacctttgttactaattcagagatggattacttaaaggatatcgaaaagttaactaagaaacggatgttaccacttaagccacctacttttgaggaagcggtagctggacgtttggcagccgctacagctaaggtagatggtattattcaacatactaatgctgaattagctga---agatgaagtaacagccttggctgataagtacgatgctaagacattggcagcagccctcttaggttctgttgctgatatttcgcaaatgaatgcacctttcacgttgtcacgtgaacggcctttgcctaataagcatggcggtcgcggtggcaat---cgtcatggtggtggt------------tatcgtggtggtaatcgacgcgatggt---------------ggtggataccgaggtaatcgtggacatagtg---------gtggcggttatcgtggtggccgtcgc------------------------aatgatcac---------gaccgcggtggacgt------------------------------------------------------ggtcaacgacgt------tcccatgactttgtgattaaaaataaggat---taaatggcaaaattagttatgattcgtcacggacaaagtgaatggaatgcaaagaacctgtttaatggttggattgatacaaagttgagtcccctaggaattgagcaagctaaagaagctggtcaattgttgagtgagacaggtattgagtttgatcacgcctatacgtcagttttgacccgggcgattgagaccttggactttgttttgtttgagattggccaaatgtggattccagagtcaaagtcttggcggttgaacgaacgtaactacggggctttgcaaggcttgaataaggccgatgcagccaagaagtggggcgatgagcaagttcatcaatggcgccgttcttacgatgtgttgccaccattaatggattcttatgatgaagaagtgactgtggaaggcgagacgtatccttcatatgatcgtcgttatgctgatgttcctgaaggtgagctaccatacggtgaaagcttgaaggttaccttggaacgtgtgttgccatattggaacgatgaaatttctaagaagcttttggcaggtgagaacgttttgattgcggcgcacggtaattcattgcgggctttagctaagcatattgaaggtatttcagatgatgacatcatgggtctggaaattgccaatggtcagccaatcgtctacgacttagacgatgagttgaaggttgtttcaaagacgattttgacg---aaagactaaatgtcacgttatactggtcctaagtaccgtatctcacgtcgtttgggtgtttctttatcaggaactggtaaagaaattgctcgccgtaactatgcacctggagaccacggtcaagggcgtcgctcaaagctttctgattacggaacacaattgcgtgaaaagcaaaaggttcgtttcacttatggtttgacagaacgtcaattccacaacttgttcaacaaggctggtcaaatccgtaacggtgttcacggaactaacttcttgatcttgttggagactcgtttggacaatatcgtttaccgtatgggcttggcaactacacgtcaacaagcacgtcaattggttaaccacggtcacatcttagttgatggaaagcgtgttgatattccttcatacgaagttaaggttggacaagaaatctcaattcgcgaaaagtcacaaaagaatgtctacatcttggcagcggttgaatcacaattcggtcacctaccattcgtagaattcaataaagaaactttgaagggttctttgacacgtttgccagaacgtgaagaacttgatggtgactttaacgaagctcttatcgttgaatactacaacaagttgggataaatgac---tatttttatgttgattcttgtgtcgcttattgcaatcgtaatcgggggttattttggttaccgtcgggccgataaggtcattaatcagcggttatcagatgctcataaaaatgcagcagatatcacaaaacaagcaacagttgaggcagaacaattaaaaaagtcgaccttagttgaagcgcgtgatgaaagccaacgttaccaagatcggattgaacgggaacttcaggagcgtcgctcagaagttaaacgtcaagaagatcgtttggtaagtcgtgaatctgtcttagatagaaaagatgcttccttacaaaagcgggaagatgtgattgctgaaaaggaacgcaaacttgatcagcaaaagcaaagtgtgaacgataaacaaaagcatgcagaagccttgttagaagagcaagagaccaagttaaatgcgattgcgcagttaagccgtgaagaggcgcgtgaccgtattataacggagactaaggaagacttagtacgggatcgagctgttatgattaaggaaagtgatgcccaggcaagtgcggaggctgaaagacgggctaagaatttggtcgtcgatgccattcagcgttctgcagctgatatggttgccgaaactacggtatcagtagttaacttacctaacgatgatatgaagggacgaattatcgggcgcgagggtcgtaatatacgggccttagaaactgtaacgggaattgatgtcatcattgatgatactcctgaggcagtcgtcttgagtgggtatgatcctattcgtcgtgaagtggcaaagaatacgttggaaaagttaattgccgatggtcggattcatccggcacggattgaggaaatggctgagaagtcacgcaaggaaatggatgaacatatccgtgaagttggtgaacaagctgtctttgatttaggtattcataatatgcatccggacttgattaaaacggttggacgattaaactaccgcacaagttacggacaaaatgttttggttcattctatcgaggttgcaaaattgaccggtctgttggcggccgagttaaatgaagatgttacgcttgctaagcgcgcaggattgttgcacgatattggtaaagcagttgatcatgatgttgatggatcgcatgttgaacttggggtggaactggcaacaaagtaccatgagcgccctgaagtaattaatgcgattgcttctcatcatggggatgtggaagctgattcagtaattgctgagttagtagcagcagcagattcgatttcagctgctcgacctggggctcgttcagagtcgcttgagaattatgtacaacggttaaagcaattggagaatattgcgaataactttaatggtgttgaaaagtcatacgctattcaagctggtcgtgaggttcgggtaattgttgaaccggcagccgtttccgatttggaagcgacagtcttagcacatgatatcaaggaccaaattgaggatgagctagactatccaggccatattaaggttactgtgattcgtgaatcacggtcagttgaatacgcaaagtaaatgg---ccattggaatgaatgatttgaagacgggtttgacaattgaatactcaaactcaatttggcgggtgttggaatttcaacacgttaagcctggtaaaggggcagcctttgtccgttcaaagttaaagaatttgcgttcaggatcagtaaatgaagttactttccgacctggagataagtttgaaattgctaatatcgaaacttcaccaatgcaatattcatatgctgatggtgacaatcgtgtattcatgaatatggatacatatgatcaaatcgctattccggttgaccgtattgaaaacgagatgaagtatctattagaaggaactgacgttaaggtaacttattatgaaagcgaattattgggaattgaagttcctaagaccgttgaattaactgttacagaaacacaacctggaattaaaggtgctactgccaatggtggtggtaagcctgctacaatggaaacaggcttagtaattacagttcctgatttcattaacgctggtgaaaaattaattgttaatacagataatggtggatcatactcttcacgtgcataaatgcctaagttcaaaacacaccgcgcttctgcaaagcgtttcaagagcactgccaagggtggcttaaagtcagccaatgcttacacttcacaccgtttccacggtaagactaagaagcaacgtcgtcaattgcggggaactgcaatgatgaaccacacgaccttgaagaactatgttcatttgttgggccgt---taaatgcgagttaaaggtggaaatgtaacgcgtgcacgtcgcaagagaatgcttaagttggctaagggttaccgtggtcaacgccacatcaattatcgtgttgctaagcaacaggtttggaagggttggtcatacgccttccgtgatcgtaagaacacgaagcgtaacttccgtaagctatggattgcgcgaatcaatgctgctgcccgcatcaatggtttgtcatactcacggttcatgaatgggttgtcattggctggtattaccttgaaccgtaagatgcttgctgatatggctatttcagatccagaagcctttaaagctttggtagctcaatcaaagcaagctttggaaactaacggacaacatgttccttctattacgcctgcaacgactgagactgaagtaaccatt------acagttgct------------------aag---acagcttcagttgctaagcctactgaaaagaacacagtagctgaaattaaagcttatttgagccaaaataacattgattttgcctcatcagctaagaagtcagaattgttggctttgatttaaatgcctactattaaccaattggttcgtaaagctcgtaagtcaaggagcaagaagtcaaagtcaccagctttgaacttcagttataattcacaaaagaagaagttaacacatgttgattcaccacaaaagcgtggggttgcaacccgtgtgggaactatgacacctaagaagcctaattcagctttgcgtaagtacgcccgtgtgcgtctttctaacttgattgaagtgactgcttacattccaggaattggtcacaacttgcaagaacactcagttgttttgattcgtggaggtcgtgttaaggaccttcctggtgtacgttatcatattattcgtggtgctttggatactgccggtgtagaaggtcgtcggacttcacgctcaaagtatggaactaagcgcccaaagaat---------taaatgccacgtaaggcttatactaagcaggcagaagttctgcctgatccaatttataactcaaagcttgtttcacgtttgatcaaccgtttgatgcttgatggtaaacgtggaactgcttcaacaatcttatacgaagcttttgatcgtattaaggaaacaactggtaatgaaccattagcagtctttgaagaagccatgaataacatcatgcctgtcttggaagtccgcgcacgtcgtgttggtggatcaaattaccaagttccagttgaagttcgcccagaacgtcgtgttacgttaggacttcgttggttggtttcatacgcacgtttgcgtggggaacacacaatggacgaacgtttagctaaagaaattatggatgctgctaacaattctggtgcatctgttaaaaagcgcgaagatacacacaagatggcagaagccaaccgtgcctttgcacactatcgttggtaaatggctaacaagcgtgaatacccacttgatcgcactcgtaatattggtatcatggcccatattgatgccggtaagacgacaacgactgagcgtatcctgtactatacaggtaaaattcataagattggtgagacccacgatggggcttcacaaatggactttatggatcaagaaaaggaacgtggaatcacgatccaatctgctgcgacaacagctgtttggcatggcttccatgaccaatatgaaaagacaccttatcgagtaaacattatcgacaccccaggacacgtggactttacggttgaagttgagcgttcattgcgtgtgcttgatggtgccgtagcggtcttggatggtgcggctggagttgagcctcaaactgaaactgtttggcgccaagccgaaacttaccaagttccacgtatcgtctttgttaataagatggataagatgggtgctgactttgcgatgtcagttgagtcaatcaaggatcgcttgggagctaatgctaaggctattcagtggccaatcggggctgaagatgactttgctggtgtaatcgacttgattactaaagaagcatggtacccaacaactgagcttggggaagaatgggaagcacgtgaaatccctgaagaatatgttgacttagttaacgaaaagtatgatgaattggttgaagccgtggctgatgttgatgacgaaatcatggacaagtacttagaaggtgaagagatttcacaagaggacttgaaggctggaattcgtcgtgcaaccttggcgttgaagttctacccagttttggctggttcagcttataaggataagggtgtacaacaaatgttggatgccgttgttgattatttgccatcacctttggatgttcgtccttatgtggccaacgatcctgaaactggtgaagaagttgatttgattgctaatgatgaagatccatttgccgccttggccttcaaggtgatgacagatccattcgttggtcgtttgactttcttgcgtgtttacacaggtactttgatggctggttcttacgttatgaacacgactcgtgataagcgtgagcgtgttggtcgtttgcttcaaatgcatgccacacaacgtaaggaaatcgatgaagtcttttctggtgacattgccgcagccattggcttgaagtcaacgactactggtgattcattgactgccattgatcgtccattgattctagaatcaatggagttccctgatcccgttatccaattggctattgagccacaaactaaggccgaccaagataagatgtcaaatgccttgcaaaagttggctgaagaagatccttcattccgtgccgagacaaaccaggagactggtgataccttgatttctggtatgggtgagttgcacttggatatcattgttgatcgtctaaagcgtgaatttggggttgaagccaatgttggtgctcctcaagttgcttaccgtgaagcctttacgaagaccgttcaagcacgtggattcttcaagcgccaatctggtggtaaaggacaatatggtgatgtttggattgaattctcacctaacgaagagggtgccggcttcgaatttgaagatgccattgtcggtggtgtagtgccacgtgagtacatcccttcagttgaagctggtttgcgtgaatcaatgaataacggaccactagctggcttcccattggttgacttaaaggcgaagttgtatgatggttcttaccatgatgtcgactcatctgaagcggcctttaagatcgcggcgtcattagctttgcgtgaggctgctaagactgctggtgcggttattcttgagccaatcatgaaggttgatatcgtggtacctgaggacaacttaggtgatgccatgggtcacgtatctgcacgtcgtggattgctagaaggtcaagagcaacgtggtaagtcagtcttagttcacgctaaggtaccactttcagaaatgtttggttatgcaacgactttgcgttctgcaacgcaaggccgtggaactttccagatgcaattcgatcattacgaagcagttcctaagaacgttcaagaggaaattgttaagaagtatggtcgtcatgaagaagct---taaatgcaaaaagtacgtaaggcgattattccagctgctggattagggacacgtttcttaccagccacaaaggcactagctaaagaaatgctgccaattgttgataagccaactattcagttcatcattgaagaagctttggcagctggaattgaggagattttgattgtggatggtaagtcgaagcgctcaattgaagatcactttgattcaaatccagagttagaaaacaacttacgtgaaaaaggtaagactgagttgttgaagctagtggaagagacaacagatatcaatctttactttatccggcagtcacacccacgtggcttgggggatgcggtgcttactggtaaggcctttatcggggacgaaccttttgtggtcttgctcggcgatgatttgatgcaggacgaagtgcctttgacaaagcaactaattgatcagtacgagcaaactggtgactccaccttagcagtgatgcgagtcccacatgaggaagtatctaagtatggggtcattgatccagaagaagaagtagatgatgggttgtatcgggtttctaaatttgtggaaaagcctcaacctgaccaggcaccttctgatttggcaatcattggtcgttacctcttaacccctgaaatctttgaagaattagaaaagacaacaccaggtaagggaaacgaaattcaattaacggatgcgattgatgcattgaaccaacggcaaaatgtatatgctcatgagtttaaaggtaatcgttatgatgttggttctaagattggttttttggagaccaatattgaatttggcttgaagcatccccagacgggtcaagaattacgtgcttacattaaggatttggctaaacatctggattaaatggaatcacgcgaatttcacattgtagccgaaacaggtattcatgcacgtccagcaaccttgttggttcaaactgcatcaaaatttgcttcaaatattaccttagagtaccaaggtaaggaagttaacctaaagtcaatcatgggtgttatgtcattaggtgttggtcaaggggctgatgttaagatttctgctgacggtagtgatgctgatgaagcaatgaaggcgattgcagaaaccttgaagtctgagggtttgactgattaaatgtctgcaattactgatatttatgcacgcgaagtgcttgactcacgtggaaacccaactgttgaagttgaggtatatactgaacttggtggctttggccgtggtatcgttccatcaggtgcttcaactggtgagcacgaagctgtcgaactacgtgacggtgacaagagccgtttcatgggcaagggtgtgctaaaggccgttgaaaacgttaatacaacgattgctaagcaattggttggaatggatgtaacggatcaagttttgttagacgaaacaatgattgctttggatggaacaccaactaaggctaagttaggtgctaacgctatcttaggtgtatcaattgcagctgctcgtgcagcggctgatgaattgggaactcctttgtataactacttaggtggattcaatgcaaaggttttgccaacgccaatgatgaatgttatcaatggtggagcacatgctaacaatgatgtggacttccaagagttcatgattatgccagttggtgctaagtcaatttctgaagcaatccggatgggttcagaaaccttccatgccttgcaagctttgttgaaggaggctggtcattcaacagccgttggtgacgagggaggatttgctcctgactttgcgtcaaatgcagagccatttgacttcttgttgcgtgccatcaccaaggctggttacaagccaggtaaggatattgccattgcctttgatgtggcttcatctgaattctatgacgctgatcgtggagtttatgtcttagctggtgagcctgctaagaaggagtacacaacagaagagttcattgattacctagagaacttggttgataagtacccaatcgtatctatcgaagatcctttg---------------------gatgaaaatgagtgggatgcctgggtaacattgacacaacgcttaggtgatcgtgtccaattagttggtgatgatttcttcgtaaccaacacccaatacctacaaaagggtattgaaatgggtgctgctaatgccatcttggttaaggttaaccaaattggtacattgacagagaccatggatgcaattgagatggctaaggaagctaactacacagccattgtgtctcatcgttcaggagaaactgaagatacaacgattgctgacttagttgtggctactaacgctggccaaattaagacaggttcaatgtcacgtactgaccggattgccaagtacaaccagttgatgcgtattgaagacctattgggtgagaaggttgcccaatacaagggtattaacagtttctataacattgataaggctgcccgtgaggccgttaccaattatgaagct---taaatg---aaaaatcgcccg---agtggtaattttgttcgacagagtttgttttatgtgattatgcttctagcagtattaggattagtttattgggttattggaccaaaagatactaataccgttaagaagattgaaacctcaacatttattaaacagttgaacgaaaagaaaattaaatcaattgaaattaagccaggagctggtgtttacgatattaaaggtgattatcgtaagccaca---gacagaaaaagtatccgctgctgcagaa---ggaactttaatggccaaagttatgggcaatgctaagc------------ctaaggtgacttcatttgaagttaacgctttgccgaatgattcaactttgaaggcaattaaccaagctgcagataaaaccaatactgaaatcagtacaaagccagaagattcaaatgtttggggatcattgttggtaacgattctacccatgatctttatgattggattcctatggcttatgatgagcggtatgggtcaa------ggtggccgtggtggat---ctggtggaatgatgaacatcggaaagtctaaggctaaaccagccgatcctgaggaaaataaagttcgctttggggatgttgctggagctgaagaagaaaagcaagaattggttgaagttgttgaattcttgcgtagcccaagtaagttcactaagttgggagctaaaatcccaaagggtgtcttgttggaggggcctcccggaactggtaagaccttgttagcacgtgccgtagctggtgaagctggcgtaccgttcttctcaatttctggttcagacttcgtggaaatgttcgtcggagttggagctagtcgtgttcgtgatttgttcgaaaatgctaaaaagtcagccccatcaatcatctttattgatgaaattgatgcggttggacgtaagcgtggctcaggtatgggcggtggaaacgatgaacgtgaacagactttgaaccaaatgttgattgaaatggatggattctcaggtaatgaaggggtgattgtgattgcagcaaccaaccgttctgatgttttggatcctgccttacttcgtccaggtcgttttgaccgaaagatcttggttggacaaccggatgttaagggacgtgaggcaattctaaaggtacattcaaaggataagccattaggtccagatgtggacttgaaagaaattgccaagcaaactcctggatttgtgggagcggacttagctaatcttttgaacgaagcagctttgttggcagctcgtcaaaataaaaatgttattgaagctaatgatgtggatgaagctgaggatcgtgttattgctggtccagctaaaaaggatcgagttgtttcagcaaaggaacgcgaaacagttgcttatcacgaagctggtcacgctattgttggtttggttttgaatgaagcccgtgtggttcataaggtaacaattgtgccacgaggacgcgctggtggttacgcaattatgttgccacgtgaagatcaaatgttgatgtcaaaggataacgctgaagaccaaattgctggtttgatgggtggtcgtgcggctgaaatggtgatgttcaagcaacaatcttcaggagcatcaaacgactttgaacaggcaactggaattgctcgcgctatggtaactgagtatggaatgtctgataaacttggaatggttcaattag---caaagaatggtcaatcattcaataatcctt---atggtgaaggtgcaccttattctgagtcaacggctcaattaattgatgaagaagttcgtcgattgacaaccgaagggtatgcgcgtgcgcatgatattattgttcaatatcaagataagcatgaggccatcgcgaaggcacttcttgaatttgaaacattggatgagaagcaaattcttagtctttatgaaactggtaagatgccaacttcagta---aaggttga------aaaaaatgatgatcaa---ccaatgtcatatgaagaagctaagcaagttgctagtcaaaaagtgtctgaagc------agttgaagag----------caca------------aagaagaatctaa--agg---------agatgcagaaacattg------------tatcctcgcgat------taaatgaaaaagaccaagattgtttcaacccttggacccgcaagtaacgatgtggagaccatcgcccaattgatcgaaaacggtgcaaacgttgttcgtttgaacttttcacacggtgaccatgaagagcacttgggacggattaatgctgtccatgaagctgaaaagcagactggtaagaccgttggtgtgatgttagacacgaagggtgccgagatccggacaactgttcaaga------accaggcaagatcgagtttaacattggggatatcacacgtatctcaatggatagttcacttgaaggaactaaggagaagattgcggttacgtatcctggtttgttcgatgatgttcacgttggtggccacattctctttgatgatggagccattgacatgttggttacggataaggatgaagctaaccgtgagttagttgtaaaggtactaaatcacggcttcctaggttcacgtaagggagttaatgcaccaggtgttgcaattaacctacctggtattacggaaaaggatgctgatgacattcgttttggcttgcaacatgatattcaattcatcgctgcttctttcgtacgtaagccagaagacgtaatggatatccgtgctttgttaaaggaagctaacatggaagatgttatgatcctccctaagattgaatcacaagaaggtatcgacaactttgatgaaattttgaaggtttcagatggtttgatgattgctcgtggtgacatgggtgtcgaaattccagctgaaaatgtgccattggtacaaaaggaattaatcaagaagttgaatgcagtaggtaagccagttattactgccactgatatgcttgattcaatgcaagaaaacccacgtcctacacgtgcggaagcatctgacgttgccaatgccgtctttgatggtacagatgcaacgatgctttctggagaatcagctaatggttcatatcctgtccaggccgtagcaacgatggcacggattgatgaaaaggctgagactgctttgctaaagtatggccgtcaccaagacg---actttgtaaccggtgatgtt---actgaatctgtagcggctgctgtggctaacgcagcaaacaacttggacgttaaggccgtggttgctgctacaacgtctggttatacagctaagatgatttcaaagtaccgtccaaacacaactatcttggccatgacctttgatgagcgtgtacaacggtcattgacgatttactggggtgttaagccagtcatgtcagttccagttcaaacaactgatgaaatgattgccgcagctaaggaagctgcagttgctcaaggaattgcacaaaagggtgatacaattatcgtcaccgctggtattccagtgacgacatcaggtacaaccaacttgatgacgattgtaacaatcgactaaatggcagttgatgcaattactggaaagcgtactcgctttggtaaccaacgttcacacgcccttaactcaagtcgtcgtagctggaagccaaatttgcaaaaggtaaccgttaagattaacggttctgcaccaaagaaggtttacttgtcagctcgtactttgaaggctggattgaagaacggttcaatcgaacgtgtttaaatggcttttgagggattaacagaaagactacaatctgcattgagcggattacgaaaaaagggaaaagttacagacgctgacttacgggatacaatgcgagaaattcgtatggctttgttggaagccgacgtggattatacggttgtaaaaagtttcgttcgcgatgttcgtgaaaaggctgcggggcagaaagttctagaaggattaaatccggctcaacaaattgttaaaattgtgaatgatgagttaacagcaatgatgggggaacaagatgttcccttaaatcgttcaccaaaaatacccactgttattatgatggtagggttacaaggagccggtaaaactaccactgccggtaaacttgcttttaagttaaagaaagaacaaaacgcacgtccacttatgattgctgctgacatttatcgaccagctgccattgatcaattggaaactttgggacaacaaattgatgtgccagtattctcaatgggaactaatgtagatcctcgtgaaattgtgaagcaagggcttgctaaagctgaagaattgaagtctgattatgtctttattgacgctgcgggacgtttacaaattgatgaagcattaatgcaagaattagctgatgttaaggaaattgcgcaacctgatgaaattttattggttgttgatgcaatgactgggcaaaacgctactgaaacggcaactggttttaatgatcgtttgggtattactggggttgttttgactaagttggatggtgatactcgtggcggagcagcactttcaattcgtgcgatcactaataaacccattaaattcgtaggacaaggggagaagatgaccgatttggatgtcttctatccggaacgaatggcttcacgaattttgggaatgggtgatttaatgaccctgatcgaaaaagcccaaaaagatgttgatgagaaaaaggccgctgaacaggctgaaaagatgcgtcaaaacacatttgatttcaatgatttcattgatcaaatggaccaagttcaaaatatgggtcctttggaagatttgatgaaaatgattccaggaatggctaataatcctgctttgcaaaatatgcagatggatcctaagcaaattgatcatatgaaagctattgtgctatcaatgacaccagctgagcgagaagacccagatctaattaatccttcaagacgtcgtcgtttggctgctggagcaggtcgtccgattgttgaagttaaccgaatgattaaacaatttaatcaaatgaagggcatgatgagcaaagccatgaatggtaataccgctcaaatggaacaaatgatgggttcattacaaggtggcggtatgcctggtatgcctagtggaatgccgaacatgcctggtatgggcggtaatatgggtaaaaagatgcaagatatggctatgaagcgtatggcgcgtcaaattaaaaaaaat---aagaaaaagcgc---cgctaaatggcagttaaaattcgtttaaagcgtatgggatcaaagaagcgcccattttatcgcgtagttgtagcagattcacgttcacctcgtgacggacgtttcattgaaaacgttggaacttacaacccattggttgaaccagctgaagttaagttggaagaagaagttatcatgggatggttgaacaatggtgcacaaccttctgatacagttaaaaacttgttatcagaagctggaatcatgaagaagtaccatgaagctaagttctcaaagtaaatgcgtcaaaatgctttgttagagaagatcacagctgaccagttgcgttctgatattccagacttccgtgctggagatacagtacgggtacatgcacgaatcgtcgaaggttcacgtgagcgtatccaaatgttcgaaggggttgtcattaagcgtaagggagctggtattcaggctacttatactgttcgtaagatttcgagcggtgttggggttgagcgtaccttcccattgcactcaccacgggttgataagattgaagttattcgtcatggtcgtgtacggcgtgctaagttgtattacttgcgtgctttgcatggtaaggctgcccgtatccaagagggacgtc---------------------------------------------------------------------------------------------gcaactagatggtgattattacggcaggcatgattggggttggtaagacaaccttgacagacttaattgcaaaacataaggggacacaagctttttttgagccagtgggagaaaatccagttctaccattatattatgctgatcctaagcagtatggtttcttactgcaaatttattttttgaataagcgttttgccatgattaaaaaggcgttagtagacgataataatgtcttagatcgttccatttatgaagatgctcttttcacacaagaaaatcatagttcaggtaatatttctgatgctgaattagatgtttatatgaaattattagataatatgatgaatgaattgagtggtatgcaaaaaggtcgtccagacttgatggttttcgctgatgctgactttgatacgatattatatcgaattaaaaagcgaggtcgtgattacgaacaatttgatgataatgctgacttaagagattattattttaaaatgtggagtgcttaccaacaatggtataaagattacgatgcatctccgaagatgcgagtagatcttcaaaagtatgacttggaagatccagagagtcaaaaaatagtattaaagatgattgacgattatttggaagagttagaag------tacaataaatggccaagactattgttcgcaagaatgagtctcttgatgatgctctccgtcgttttaagcgtggtgtatcaaaggatggaattttgcaagaattccgtaagcgcgaatattacattaagccatcagttcagcgtaagttgaagtctgaggctgctcgtaagcgcaagaataagaagggacgttaaatgacaaccaagttgagtgtgcaagatattatcttgacgttgcaaactttttgggctgaccaaggggcaatgctaatgcaagcttatgatacagaaaaaggggctggaaccatgagcccatatacatttttgcgagccaatggtcctgaaccatggcatgcagcttatgtggagccatcccgacgcccagcagacgggcgttacggggataaccctaaccggctttatcaacatcatcaatttcaggtggtaatgaaaccatcacctgataatattcaagaactttatcttcaatcgctggccgcattaggaattaatcctttggaacatgatattcggtttgttgaggataattgggaaaatccatctatgggcgctgccggaattggttgggaaatttggcttgatggtatggaggtgacgcagttcacttatttccaacaagttggtgggattcaagtagatgctgtaacagctgagattacctatgggctagaacgtttagcttcttatattcaagacgtgccaaccgtttatgacttagagtggggtcatggtgtgctttacggtgatatcttcaaggagcctgaatttgaacagtcaacgtatgcttttgatacctctgatgcgcaaatgttgttagctcattttaatgagtatgaagctgaggccaaacgagccttagaccataatttagttcatccagcttatgattatattttaaagtcttcacatacctttaatctgttggatgcacgtggggtagtatccgttaccgagcgggctaaatatttgagtcgtattcgcaagatggcccgtacggttgctaaagagtttattgctgagcgtaagaaactgggctatccactactgaaggatgaaacactacgagccaagtatttacctga---agaagaggaggcaaagtaa----------------------------------------atggcaatttctgcagaaaaaaagacagaaatcatgaaggagttcgcacgtcacgaaggtgatactggttcagttgaagtacaagttgcagttttaactgctgacatcaactcattgaacgggcatatgtctgaacacaagcatgatttccattcacaacgtggattgatgaagaagatcggtcgccgtcgtaatttgttacgttacttacgtaacaatgacgtatctcgttaccgtgacttaatcgctaagcttggtttgcgtcgttaaatgccaattattgaaggttcaattaagcgtgctcgtttgaacaaagtacaacgcgagcgtaatatcgcccaa---agttcagcataccgtactgaagtgaagaagttccgtaaagctgttgaagctggatctgacaatttacaagaattatatgtaaatgcttcatcagcacttgaccgtgctgtttcaaagggtttgattgcaaagaacaaggctgctcgtgataagtcacgtttggctgctttgctta------aataattggctaaggaacactacgagcggacaaagccgcacgttaatattggaactattggacacgtcgaccacggtaagactactttgactgctgcaatctcaaaggttttggctgataagggattagcaaagcaacaagactttgctgcgattgacgctgcacctgaagaacgcgaacgtggaatcacgatcaacactgctcacatcgagtatgagactgaagcacgtcactatgcccacatcgatgcccctgggcacgcggactacgttaagaacatgatcactggagccgctcaaatggacggtgccatcttggttatcgccgctactgacggaccaatgccacaaactcgtgagcacatcttgttggctcaccaagttggtgttgaatacttgatcgtcttcttgaacaagactgacttggttgatgatgatgaattgactgacttggttgagatggaagcacgtgaattgctttcagaatacgatttccctggagatgatgtaccattcatccgcggttcagctttgaaggccttagaaggtgatgctgaacaagttaaggttatcgaagaattgatggatactgttgattcatacatcccaactccagtacgtgatactgacaagccattcttgatgcctgtcgaagatgtattcactatcactggacgtggaacagttgcttcaggtcgtatcgaccgtggaactgttgtattgaacgatgaagttgaaatcattggtttgaagccagaagttcgtaagactgttgttactggaatcgaaatgttccgtaagacaatggaccaaggacaagctggagataacatcggagctttgttgcgtggtgttgaacgtacttcaatcgaacgtggacaagttttggcaaagccaggttcaatcaagactcatactaagttcttggctgaagtttatgttttgaccaaagaagaaggtggacgtcacactccattcttcactaactaccgtccacaattctacttccacactactgacgtaactggggttgttcaattgccagaaggtgttgaaatggttatgcctggagatcacgttacattcgatatcgaattgatcgctccagttgccattgaacaaggtttgaagtttactgttcgtgaaggtggacgtactgtcggtgccggaactgtttcagaaatcaatgactaaatgaccaagcgaatctatgaattagcaaaggaattgaatgtttcatcaaaggaattagtggcggccgccaaacatgatggtattgatgtaaaaaaccatatgtcaacggttaatgaacaagaggaaaaggcgttgagtcaaaaggtgaaagcgggtaataagcgtcag-----------gc-ccaagcccccgttaaaaaggtaacgaa--gcctaagaccactaagcatgaggaaacgcgatcggcaaagcctactgctaaagctgc---t---------cagcctaagcctaaccaatcggccgtaaaagctggcaa-------------caacagccatcagtcagtgcaaaaaac-ggc--taagacggcaacgccaacg---------gc--------tgg---------caa---------------tcaaaacgggcaccatgcaaacaccaatcacagtgccaaccgtaaccg-gccgacaac--------aggttggaatggtaaccggaatcgcaataataatca---tggtggtaagcggggacggcgtaataac------cgcaaccaacatcggaatgaatcgcatgccgtattgccacagcgtaaagagcagccattaccaacggtcctaaattactcggttggaatgaatgtgcaagatattgccaagttaattcatcgtgatgctactgagattattaagaagttatttatgcttggggttatggttaaccaaaaccaaagcttggatgccgatacgattgaggttttggctgccgattacggtatggatgctaaggaaaaggttgaagtcgatcatgcggacattgaccgtatttttgaggctgaacaacaaaatgatgaaaagcaagtaccaagagctccagttgtcaccatcatgggacacgttgaccatggtaagacgaccttgttggattacttgcggaatacgcatgtgacggctggtgaagccgggggaattacgcaacatattggtgcctaccaggctaaattagatgg---gcgtgagattaccttcttagacacacctggacacgcagcctttacggaaatgcgtgcgcgtggagccaacatcactgacattaccattttggtagttgccgctgatgatggcgtgatgccacaaactgtcgaagcaattaaccatgctaaagcggctgaaacgccaattattgtggctgtcaataagattgataagcctggagccaacccagaaaatgtcattaaccagttaatgcaatatggattagtgcctgaagaatatggtggtgacaccatctttgttgaaatctcggccaagttcggtaaaaatattgatgaattgctagagatgattttgttgacggcggatatccttgatttgaaggctaaccctgatcagcgtggtgtcggttcagttattgaagctcgtctagataagggccggggtccagtggcaacggtgctagttcaacaagggaccgtgcatgttggtgatccaattgtggttggtaatacttacggtcgtgtgcggacgatgactaatgatcgtggtcggcgcgttaaggaagcccttccagccatgccggttgaaattacggggctaaatgatgtgccgaatgctggtgatcgatttgctattttcccagatgaaaaagcagcccgagcagctggtgaagaacgagctaagcgcgcactcctagctgatcgtaaccggaataacgttgtttccgtttcagatctcttcgataagatggctgaaaaggagatgaagtcagtacctgtcattattaaggctgacgttcaagggtcggttgaagctttggctgggtcattgcaaaaaattgatgttgatggcgttaaggtagatatcattcatactgcagttggggccattaatgaatctgatgtaaccctagctgaagcatcaggtgcgattattgtcggctttaatgtgcggccaacgccacaagcaaagcaacaagcggaaactgataaagttgatatccgtcttcacaatgtgatttacaatgtgattgatgagattgaggctgccatgaagggccagttggatcctgaatacaaggaagtcgtagtcggaaccgctgatgtgcgtgacctctttaaggtatccaaggttggtacaattgttggtggtatggtaacgtctggaaagattaccgctaacgcatccgttcgcttgattcgtgaaggaattgtcatttatgatggtaagattaactccttgcgtcgttataaggatgacgttaaggaagttaaaaatggctttgactttggtttgacaattgaaaattataacgacgagaaggttggcgatgtcatcgaagcttatgaaatggtcgaaattaagc---gttaattggcaaaacgcgataatattcgtaacattgcaatcatcgcccacgtcgatcatggtaagaccacgttggtgaatgaattattgaagcaatcagatacattggatgctcgtaataacattactgatcgagcaatggatacaaacgatcttgaaaaagaacgtggaatcacaatcttagctaaaaacacagccgttaaggttggagataagcaaattaacatcgttgatactcccggccacgctgacttcggtggtgaagttgaacgtatcatgaagatggttgatggagttttgttggttgttgatgcctttgaaggaacaatgccacaaactcgtttcgttttgaaaaaggcttttgaacaaaacttaactccaattgtggtagttaacaaagttgaccgtccaggggctcgtccttctgaagtagtcgatgaagttttggatttgttcattgagcttggagctgatgaagaacaattggaattcccagttatctttgcttcagctatgaacggaacatcttcattagatccagaagttgataagcaagaacacacaatgaagcctgtctttgacaaggtattcgaaacaattccagcccctgaagataattcagatgagccattgcaattccaagttgctttgcttgactataatgacttccttggtcgtattggtattggacgtgtcttccgtggaactatcaagcttggtgattctgttgaagttatgaaattagatggaacaactcaaactttccgagttactaagttgtttggatttattggacttgaccgagttgaaatcgaacaagccgaagctggtgacttgattgcacttgctggaatggaagaaatttcagttggtgaaacagttgctgatcctgagcatcctgaagcattgcctgttttgcgtatcgatgaaccaactttgcaaatgactttccgtcaaaatgactcaccgttcgctggtcgcgaaggtaagtttgtaacggcccgtcaaattgaagatcgtcttcgtcgagaattgcatactgacgtttctttgcgtgttgaagatactga---tgaagctggtgcttggttagtctctggtcgtggtgaattgcacctttctatcttgattgaaacaatgcgtcgtgaaggctttgaattacaagcttctcgtccacaagttatctatcgtgagattgatggcgttcaatcagaaccgtacgaatctgttcaaattgatacaccagatgaatatgcttcatctgttatcgattcattgaaccaacgtaagggtgaaatgttaaacatggaagctatgggaaacggacaaactcgtttgtcttacgtagctccttcacgtggtttgatcggatattcaactgaattcttatcagcaacccgcggatatggaatttacaatcacacttacgaagactaccgtccaatcgttcgtaactgggaaccaggtcgtcgtaatggtgccttagtttcaattacacaaggaacaacgactaattacgccatcatgggtgttgaagatcgtggacaaatgttcgttggagctggagttgaagtttatgaaggaatgattgttggaatgaattcacgagataacgatatctctgtgaacgttactaagttaaagccacaatcaaacgttcgttcttcaaacaaggatcaaacttcatcaatcaagactcctcgtgagatgggattggaagcttctttggaattcttgaacgaagatgaatatgttgaagtaactccagaaaacgttcgaattcgtaaggatatcttgaatacttctgaacgtgagaagtatgctaagcgtcgtaagatgtctcaacaa---taaatggtagaaaagaaaacgacttctgcacaaaatcagttatcaaatgaagaacttgataaagcaattcgtaaaattattaaggcccataaaacggataagtcaattcaagaagtacagctccaggcagatttaattaaacccttaaaacttgatgctgaccaaattgacgatgcttatgaccagattgaatcgtctggtatttcgattgtagatgaacatggtgaacctaccgaacgagcattaaagaatcggaagacagctttaaccgccaaagaactgaagcaagctgccgatgcgccaaaagggatgaagattaatgaccctgtgcgtatgtatttgaaggaaattggtcgtgtttcactcttgactggagatcaagaggtgaccttagctgagcggatcgaacaaggcgatgaaactgccaagcaggagttagctgaggctaatttacggttagttgtttcaattgctaagcgttatgttggtcgtggaatgcaatttttagatttaattcaagaaggaaacatgggcttgatgaaggctgttgaaaagtttgactaccgtaagggtttcaagttttccacctatgcgacctggtggattcgccaggcgattactcgagcaattgctgatcaagcacgaaccattcgaattccagtccacatggttgaaaccattaataagttgattcggattcagcgtaacctcttacaagacttaggacgggaaccaacacctgaagaaattggctttgaaatggttattccaacggaaaaggtacgtgacattttgaaaattgcacaagagcccgtttcattagagacaccaattggtgaagaagatgattctcacttaggtgatttcattgaagatcacgaagctatttccccagcagattcagcagcctatgagatgttgaaggtgcaattagagactgttttggataccttaacgccacgtgaggaacaggttttacgcttgcgctttggccttgatgatggtcggacacggaccctagaagaggtgggtaaagaatttggcgtaacccgtgaacggattcggcaaattgaagccaaggctttgcgcaagctgcggcacccttctcgttctaagcaattacgggatttcttagactaaatga---ataaaattttgataattgaagatgaggaaaatttagcacgatttgttgagttagaattacaacatgaaggctatgaaacgacagttgccgataatggtcgaactgggttagaaatatcgttagaagaaaatttcgatttgattctattagatctaatgttaccagaattaagtgggttagaagttgcacgtagacttcgagaagtcaaaaacacacctattattatgatgacggctcgtgattcagttattgatcgcgtttcagggttagactatggggctgacgattatgttgtaaagccgtttgcaattgaagaattgttggcacgtatccgggctttattgcgtcgaattaatattgaaactgaagagcatgctagtcatcaaagtattgtaaagtatcgtgatttggtggttgaaaaagaaaatcgaattgcgcgacgtggtgatgaaattatcaatttaacgaaacgcgaatatgaattacttgttattttgatggagaatattaatgttgttcaatcaagagaagtacttttggccaaggtttggggatatgatgataacgttgaaaccaatgttgtagatgtttatatccgttacctacgtaataaaattgattatagtgactc---taaaacttcatatattcaaactgttcgtggaaccggttatgtgatgcgtcaatagatgaccaaacgagatacaagtcatccctttgaactggtttcacaatataaaccaactggggatcaaccagatgccattaaacaactcgtaaaaggagtcaaagatggtgtaaaagaacaggtattgttgggggcaacaggtactggtaaaacctacaccatatcgaatgttatcgcacaggttaataagcccgttttggtcttgtcccataataagaccctggctgggcagctctatggcgagtttaagcaattctttcctaacaatcccgttgagtattttgtgtcctattatgattattatcagccagaggcctacgttccttcatcagatacttacattgaaaaagactcatcggtaaatgatgaaattgataaattacgtaattcagcaactgcttccttactggcccgcaacgataccattgtcgtggcatccgtctcatctatttttggattaggtagtcccgaacagtatcaagaccacgttattaatttacgtcaaggtgaagaaattgagcgtaatgacctaatgcgccggttagttgatattcaattccaacgtaatgatattgactttcaacggggaacgttccgggtgcggggagatgtggttgagattttcccagcttcttcagacgccaaggccatccgtgttgagttttttggggatgaaattgaccggattcgtgaaattgatgctttaacgggcgaaattacggccgaagacgattttatttctattttccccgcgacccactttatgacgaatgacaagattcgagagcgggcggttaaaaccattaaagctgaattggctgagcagttgcaaaagttcgaagcagaaggcaaattattagaagcacagcggttaaagcagcgtaccgaatatgatatcgagatgattgaggaaatgggctttaccactggcattgaaaattactcacggcatatggatggccgtaaaccaggcgagccgccatttaccttgcttgacttctttcctgatgattttttgattattgttgatgaatcgcatgtgaccatgccacaaatcagggggatgtataaaggcgatcgggcgcgtaaggaaaccttgattgattttggctttcgcctgccaagtgccttagacaatcgacctttgcgcttggaagaatttgaaaaacacgtgcaccaagtgatttatatgtcggcgaccccaggtgattatgaaacagcccgggtaccagctgaacacgtcgtgcaacaagtcattcggccaactggtcttttggaccctgatattgaggtaagaccagttatgggacagatagatgatttgctaggcgaaatcaatgaacgagttgccaaggacgaacgtgtttttgtaacgacattaacgaagaagatggccgaagatttaacggactaccttaaggatgtcggcatcaaggttaaatacttacattcagatatcaaaacccttgaacgaacagaaattctgcgggacctacgcttaggcaagtttgacgtcttagtagggattaatttgttacgagaaggaattgatgtgcctgaagtttcgttggtagctatattggatgcagacaaagaaggtttcttgcgaaatacgcgctcattgattcaaaccattggccgggcagcgcgtaatgaaaatggtcatgtgattatgtatgctgatcaggtaacggcttccatgcaagcagccattgatgagacgaggcgacggcggcaaattcaaattgattataaccaagctcacggaattacgccccatacgattaaaaaagcaattcgtggaaatattgctgtcacccatgacgttgatacaag---caatgaagaaacgagtttcacccaggtagcctttcaagatatggctaaggacgatcaagaggcgaccattgctaatttggaagatcaaatgcgtgcggccgctaagcaattagactttgaagaggcagcccatcttcgcgatgctattatggaattgaaagcacaaatg---aattaaatggaaacaattaggattgaggatgcaaagcagcacgttggagaacaagttcgtttgggggcttggctacgtaataagcgtggttcaaataaaatgcaatttttgcaattacgtgatggaacggccttttttcaaggtgttgtttccaaggctgaagtgggggatgctatttttgctaaggtgaaagccttacatcaagaaagcagtatgtatttgattggaactatccgtcaagatgaccgatcaccttttggttatgaaatggatgttgcagatgttaccgtggtaggtgagtcagagggatatcctatcacgcctaaggagcacggaaccgacttcttgatggaccaccgacacctctacctgcgtcacttgcagccttttgcggtcttacggattcgtaataccttgattacagcgacttatgaattctttaatcaagaaggctttattaagttggacgcgcctttcttaactagttcagcgccagaaggcacgactgagttattccataccgagtattttgacactgatgcctatctatcccaaaccgggcaactttatgctgaagctggggcaatggcttttggtcgggtcttcacctttggacctgcctttcgagcagaaaagtcaaaaacccgtcgtcatttagctgaattttggatgattgaacctgaaatggcttggatgcatcaagaggaatctttggccttgcaagagcgttatattgcttacttgatccaagctgttttggactgtaatgagtatgagttggacttacttggccgggataaggagcttttggctaagtatacgcacttaccttatcctcgaatttcatatgatgatgccattaccttgttgcaagagaatggttttgatttggaatggggagtggattttggttcacctgaagagaccttcttggctaaccattttgaaaagcctgtctttatcgtcaacttccctaaggctattaaggctttttatatgaaacggcatcctaatcgtgatgacgttgttatttcagccgatcttcttgctcctgaagggtatggagagattattggtggttcggaacgtgaaacggattacgcttatctagaggaccgtatcaaggaaatgggccttgacctagatgagtaccaatggtatctagaccttcgaaagtatggatcagtgccacatgctggctttggtttgggcctagagcgtatggtaacgtgggtcacgggtgaagaacatattcgtgaggctattcctttcccaaggacaatgaatcgtttgcgtccttaaatggctaagaagtcaaagatcgcaaaagaattgaagatcgaagcaactatcgaaaagtacgctgcaaagcgtgctgaattgaaggctgctggagattacgtaggactttcaaagttgccacgtaacgcatcaccagttcgtgcacacaaccgcgacaagatcgacggacgtccacacgcatacatgcgtcaatttggaatgtctcgtttgaacttccgtgacttggcacacaagggtcaaatccctggtgttaagaaggcttcttggtaaatgcgcattaacattttgttagaagccgccgaaacaggtgagcgtatctatctaacttctaagaatcgtcgtaacacgcccgaccgtttggagttaaagaagtattctccaaagttgcgcaaagttaccacattcaaggaggttaagtaaatggcactaccagtagtagcaattgtgggacgccctaatgtcggcaaatccacgttatttaaccaaattgctggggatcgaatttcaattgttgaagataccccaggggtgacgcgcgaccgtatttatacccgcgcagattggttaacccatgaatttcgcctgattgatactggcgggattgatatgcgtgatgaacctttcatgactcagattacacaacaagcagaaattgccattgatgaggcggatgtcattatttttgtggtgtcggctaaagaaggggtcactgaagctgatgaacatattgctaagattttatatcggtccaaaaagccagtaatcctagcagtcaataaggttgataatcaagccttacgggcagatatttatgaattttatgcccttggttttggagaaccacatcccatttctggaacacaccggactggggtaggggatcttttagatcaggtagtggcggattttccagccgagagtgacccagaggatcaggatgccattcgtttttcaattattggtcggcctaacgtgggtaaatcatccattgtaaacgccttactaggtgaggaacgggttattgtatcagatgtttctggaaccactcgagatgcaatagatacaaagtttgtaagtcctgaaggtgatgagttcgtaatggttgatacagccggtattcgtaaacggggtaaggtttatgaatcaaccgaaaagtattcggttatgcgagctatgcgggctattgatgattctaatgtggtattaatggtactcactgctgaagaggggattcgtgagcaagataaacacgtggccggttatgctcatgaagctggtcgcggagtcattattgtcgtgaataagtgggatacgattgaaaaagatactcatacaatgaatgagtttgaggcccatattcgtgaagagttccagtacctttcatatgcacctattgtgttcgtatcagcaaaaacgaagcaacgattaaataagttacctgatttgattaagcgggttgatgaaaatcataagcgtaggattccatcagccgtattaaatgaggtcattatggatgctttggcgatgaatcccacgccaactaagaacggtaagcggctgcgggtttactatgctactcaggtagccatccagccaccaacctttgtcgtcttcgtcaatgatccagaattaatgcacttttcatacgaacgcttcctagaaaatcaaatccgaaaggcctttgattttgaagggacgccaatccatgtcattaaacgtgcacgtaaatagatgaatgaagaaaacaacgagctattggctgcacttgacgcacaacctgatgtgaaggttggcgatgttgtcactggtgaagttttaacgattgatgatgctcatcaagttgtagttggaattgatggtgctggagttgaaggtgtaatccctgcccgcgagttgactagtgatcgtgatgctgatgttaacgaccttgttaaggttggagacaagattgaagctgtagttaagatgcctattacttcagaaaaagaaggatactcatggatcctttcaaagcgtcaattagaagctcgtcgtgcttgggaagaaatcgcaagcaagtacaacgaagatgacattgttgaagctcctgttacgcaagtcgttaagggtggattagttgttgatgttgcaggcgtacgtggatttattcctgcctcaatgatcgagaaccgctttgttcaagacttgaaccaatacaagggacaaactgttaaggcacaaatcattgagattaatgttgctgaatcacgtttgatcttgtcacgtaaggctgttttgtcagctgagcgttcagaagctttgaagcgtgtctttgaagaacttactgttggtgatattgttgaaggtaaggttgctcgtatgactaactttggtgctttcattgaccttggtggtgttgacggattggttcacgtttctgaaatttcatacgaacgtgtttcacaaccatcagatgttttgtcagttggtgaagacgttaaggttaaggttttgggattggatcctgaaaaggaacgtatctcattgtcaatcaaggctactcaacctggaccttgggactcagctgctcaaaatgctcctgaaggaactgttcttgaaggaactgttcgacgtgtcgttgactttggtgcctttgtggaagtattccctggtgttgaaggattagttcacgtttcacaaatttcacaccaacacgttgaaaacccttcagatgttttgaaggctggagataaggttcaagttaaggttcttgatgttaaccctgaacgccaacgtttgtcattgtcaatcaaggctttgactgaagcccctgccc---gtgaaggtggagacaataacgatggtgaacaacgtcgtagcaacaataacaacaactcaaatagctcaaataacaacagccgtcgtagtaacaataacggtggtggtcgtcgtaacaacagccgtcgtgaa---tcagctcctatgaactattcaacgactgaagaagaaggaaatgcaactttgggtgacttgtt------caacttgaaggacttcgactaa----atggcagacgtaaagtataagcgcattttattaaagctatcaggggaagccatggctggtgataagggttttggaattgatcctgaaacagttaatagtattgctgctgaaattaaagaagtttatgagttagggattgaaattgctattgttattggtggtggaaatctttggcgtggtgaaaatggtgctcagctaggaatggaacgtgcccaagctgattatgttgggatgcttggaactgtgatgaacgctctttctttgcaagattcattggaaaatatggatgttcctacacgcgtacaaaccgcaattgaaatgcgtcaagtcgcggaaccatatgttcgtcgtaaagcagttaggcatcttgaaaaagggcgcgttgttatttttggagctggaacgggttcaccgtacttttcaaccgatacgacttctgccttacgtgccgctgaagttaatgccgatgcgattttgatgggtaaaaacggggtggatggtgtctataacgatgatccacgtaataacccaaatgcagttaagtatgataaattaacgcacatggacgttttgtcgcaaggtcttaaaatcatggattcaacggcttcaacgctctcaatggacaatgatattgatcttgtggtctttaatttgaatacgcacggcaatattaaacgcgttgttttgggtgagaacatcggaacaacagttggaggaaaataaatggcagttatctcaatgaagcagttgttagaggctggtgttcactttggtcaccaaactcgtcgttggaaccctaagatgaaggaatacatttttacggagcgtaatggtatttacatcatcgatttgcaaaagacggtcaagttggtcgacaaggcttataactacatgcgtgacgcagccgctgatgatgcgattgtgctctttgttggtactaagaagcaagctcaagatacgattgaagaagaggctacccgtgcgggtatgtactttatcaaccatcgttggttgggtggaactttgactaactgggagaccattcaaaagcgaattgcacgtttgaaggaattacgggctatgtcagaagatggcacttatgatgttttgccaaagaaggaagtttctttgcttaacaaggaacgtgagaagttggaaaagttcttaggtggaatcgctgatatgcctcgtatccctgatgttttgtacatcgtggatcctcataaggaacaattggcggttgaagaaggtcgtaagttgaacattccaatcgttgccatggttgatacaaatgctgatcctgatcaaattgatgtgattattccatctaatgatgatgcaattcgtgccgtacgtttgattacgtcaaaaatggctgatgccattattgaaggtaagcaaggtgaggatgatgtcgctgaagaagtgatcatcaatgaagatgcacaaggaaaagttgaatcaattgaagatttgacagaaattgttgaaggcgacaacaagtagatgtctaaggtaattggtattgatttaggaacgacaaactctgctgttgcggttatggaaggtgatacccctaaggttattacaaaccctaatggtggtcgtacaaccccttcagtggtatcttttaaaaatggtgaaactcaagttggtgatacagctaagcggcaagcgattaccaatccaaatacagtatcatcaatcaagtctcacatgggtgatgcaaactataaggtggacattgatggtaagaagtatacgccacaagagatttctgcaatgattttgcaatacttaaagggctatgctgaagactaccttggtgagtcagtggataaggcggttattactgtccctgcttactttaacgatgcacagcggcaagctactaaggatgccggtaagattgctggcctagaggttgaacggatcatcaacgagccaacggctgcttcattggcttatggtttagataatgatgataaggatgaaaaaatcttggtgtatgaccttggtggtggaacctttgatgtgtcaatccttgaattaggggatggtgtctttgaagttttgtcaacaaatggtgacacgcatcttggtggagatgattttgaccaaaagattatcgactggttagctgatgattttaaaaaggaacatggaattgacttacgcaatgataagttagccttgcaacggttaaaggatgctgctgagacggctaagaaaacactatcttcagctagtgaagcacaaattgatttgccatttattacagcaactgatgcaggtccattgcacattcaaaagaccttaacgcgtagccagtttaaccaaatgacagatgatttggttaagcgtgctgaagagccagttaagaatgccttaaaggatgctggcttaactatggatgatatcgatcgggtgattttgaatggtggttcaacgcgtatccctgccgtccaagaatcagtaaagaagttgactggtaaggaacctgatcattccattaatcctgatgaagcggttgcgctaggggctgctgttcaagctggagttttgactggtgatgttaaggacgttgttttgctagatgtaacgccactttcattaggtattgaaacaatgggtggtgtctttacaaagctgattgatcgtaacacgaccattcctacttctaagtcacaaaccttctcaacggcggccgacaaccagccggctgttgatatccatgttcttcaaggtgagcgaccaatggcagccgataacaagacattaggtcaattccagttgactgatattcctgctgctcctcgtggtgtaccacaaattgaagttacctttgacattgatcgtaacggaattgtttctgtttcggccaaggatttgggtactaacaaagaacagaagattaccatccaaagttctggttcactttctgatgaagagattgagcgtatgatgaacgacgctaaggccaacgaagaagctgataagaagcgtaaggaagaagttgacttacgtaacgaagttgaccagttaatcttctcgtctgaaaagacattagaagaagttggtgataaggtggcagccgatgaaaagaaggcggttgaagatgctgttgccgatctgaaggctgctaaagaggctgataacttagaagatatgaagactaagaaggaagccttagaaaaggttgcccaagaattagcggttaagctttaccagcaacaagctgccgatgcagga---------tctgcggaacaaggcaaggc------tgatgacggaaccgttgatggcgacttcaaggatgtttctgatgat------aagtaaatggaacaaggaacagtaaagtggtttaactcagaaaagggcttcggatttatcgcccgcgaatcaggtgacgatgtattcgtacacttctcagctatccaaactgatggatttaaggctttggaagacggacaaaaggtttcttttgacgttgaagaaggtaaccgtggtttgcaagctgttaacgttaacaagatc---taaatgaa---tttagaagaaatgcaagcgcgccaaaagcacatccgaaattttagtattgtagcccacattgatcatggaaagtcgactatttcagaccgtatattacaggcgacgcatactgtttctgatcgtgagatgaaaaatcaactgttggatacgatggatttggaacgagaacggggaattacgatcaagatgaatgcagttgaggtgcattatctagctgatgatggtgagacttatattttccacttagtcgatacaccaggtcatgttgatttttcgtatgaggtttcgcgttccttggcggccgctgatggtgcgattttagtagtggatgcggcacaaggtgtggaagcacaaaccttggcgaatgtttacttggccttggataatgacttagaaattattcccttaatcaacaaaattgatttaccggcggctgaacctgagaaggtccgtcaggaaattgaagacgtgattgggttagatgcttcggatgctgtcttggcctcagctaaagaaggtatcgggattgatgatcttttgaagcaaattgtagataaaattccggcacccacaggcgatttaacggctcccttgcaagcgttgatttttgattcagcctatgattcttataagggtgtcattgtgacaatccgcgtgcgtgagggggttgttaaacccggcgataaaattaaatttatgaactccggggcggagtatgaagtaacagaggtgggggttaactcaccacacccaatcaaacgcgaacaactcatggccggtgatatcggttatttagccgcttcgattaagaatattcgtgatgcccgtccgggggatacaattacgcacgtcaatcaaccggcggctgaaccattacctggttatcaaccaatgacgccaatggtgtattcaggattatacccaaccgataatgccaagtataatgacttgcgggatgctttagaaaaattgcagttaaatgatgcctccttggagtttgaacctgagacatcacaggcgttgggctttggttttcgaacaggctttttaggtcttttacatatggacgtcattcaagaacgtctggagcgtgaatttgacttagatttaattacgacggcgccatcggtaacctatcacgcttttgtagaaaatgatcgtatgattgaagtatctaatccttcagaaatgccagatgcgggtgagattaagtggattgaagaaccatatgtagcggcacaaattatggtaccaaatgattatgtgggcccagtaatggaattggcacaacgcaaacggggaatctttgatacgatggaatacctggatgaacaacgggttaatgtaaagtatgaaatgccactgtcagaaattatttttgatttctttgataaattaaaatcctctacccggggctatgcttccttggattatgagttagcagggtatcgtaaatccgatcttgttaagattgatatccttttgaatggtgagcgcgtggatgccttaagttttattgttcatcgtgaatttgcacaggaacggggccgcgatattacgacgaaacttaaggaaattatcccccgtcgtaattttgaaattccaattcaagcggccattggatcaaaaattattgcacggtcgacaattaaagcctatcgtaaggacgtgacttcgcgtattcatactggtgatcctgatcgacgcgctaagttgttagagaaacaaaaacgcggtaagaaacggatgaagtctgttggaacggtggatgtccctcaagctgcctttatggcggtactcaatacagatgagg---------------------------aataaatggctaagttaacagttaaagacttggacttaaagggcaagaaagtattaatgcgggtcgacttcaatgttccgcttaaagaagaagatggtaaagaagtagttgctaatgacaaccgaattaaggctgccctgcctacaattaagtatgtgctagatcatgacggtaaggcagtgatcttttcacatttgggtcgggtaaagtcattggatgataagaaaaagttatccatgaagcccgttgcgcaacgattagcagatcttttgggcaagccagttacgtttgtccccgcttatgaaggtaaagagcttgaagaagcaattaacggtttgcaagatggacaggtcctagtatttgaaaacacacgttttgctgacattgatgatcaaggcaatgaagttaagcatgaatcaaagaatgaccctgctcttggtaagtactgggcttcattaggtgatgtctttattaatgatgcctttggtaccgcacatcgtcagcatgcatctaatgttggtattgcgtctaatattgcccaaacggcagctggtttcttgatggaaaaggaaatcaagttcttgggtgaagcggttaataatccaaagcgaccatttgttgccatcattggtggagcaaaggtttcagataagattgaaatcgttgaaaatcttttgcaaaaggctgataaggtcattatcggtggtggaatggcctataccttcgatgcagctcagggtaaggcaattggtaattcactagttgaagaagataagattccattggctaagaaattgattgaagaagctggtgataagctagttttgcctgtcgatgcgattgcagccgataagtttgctaatgatgctgagacttatgtggc---tacggatggtatcaaagatggttacatgggcttggatattgggcctgcttccattgaactctttgattctgtattatcaacagctaagacggtcgtttggaatggaccaatgggtgtctttgagatgcctaattttgctaagggaaccctagcaattggtgaagaattagctaagattaccaaggataatgatgcaacaaccattgttgggggtggagattctacggctgcggttcaacaattgggaattgctgatgaattatcacacatctcaaccggtggtggtgcttctttggagtatctagaaggtaaggaattgccagggattgcttcaatttctgataag---taaatgacagttaaagttggtatcaatggattcggacgtatcggtcgtttggctttccgccgtatctttgaattgcaagacacagctgacgacatcgaggttgttgccattaacgatttgacaagtcctgctatgttagcttacttgttgaagcatgactcaacacacggtactttggatgcagatgtttctgctgatgaagacggtattatcgttaacggtaagaagtaccatgtttacgcagagcgtaacgctgctgatttgaagtgggttgaaaatgatggtgttgaaatcgtcttggagtctactggattctatacttcaaaggaaaaggcacaagctcacttggatgccggtgctaagaaggtcttagtatcagctccagctggtgatgttcctactgttgtttacggtgtcaaccaagacatcttgaagccagaagatcggattgtttctgctggttcatgtacaacacaatcattggctccattggctaatgcattgaacgaagaatttggaattgaagttggtacaatgacgacaattcacgccttcactgctacgcaagctatcttggatggccctcgtggtaagaaggctcgtaacaaccgtgccgcttctgttaacacgattcctcattcatctggtgctgccaaggccattggtttggtattgcctgcattgaatggtaagttggacggtcatgcacaacgtgtacaagttgttgatggttcaattacagaattgacaactattttgagcaagaaggttactgctgacgaagttaacgcagcggttaagaagtatcaaaatgattcatttggttacacagatgaagaaattgtttcttcagatatcattggcgacacacacggtgctgtctttgatccttcacaaactgaagtattgacttcaggtgattaccaattggttaagactgctgcttggtatgataacgaatacggtttcacttcaaacatgatccgtactttgttgcacttggcatcaatttaa------------------------------------------------------------------------------------------------------------------------atggcagaattagtaaagattgtatttccagatggggcggttaaagaattcccaagtgatacgacgcctttagaaatagctaacagcatttcaaagtccttggctaaaaagtcagtatcagctaaacttaatggtcactatgtcggtatgcatgatgcaattaaagaaggtggtgatttttccctcatcaccaaggatgatcctgaagccttagacattttgcggcattcagcatcgcatttattagcgcaggccctcttgcgtctctatcctaat---atgcattttggagtgggaccttatattgataatggcttttattatgatactgataagcctgatg---gtcagattacggtggaccaatttccagctattgagcaggaaatgcgtgatattgtagctgaaaatctgcccattgtctctcgtgaaatctctcgtgacgaagcattggaaatgttcaaggatgacccttataagattgagttgattaatgacttgccagccgatgaaaagattaccattgctgtgcaaggggaacatgttgaattagatcggggtgggctagtaccatcaactggctggttgaagcacttcaaattgacttcagtagctggtgcctactggcgcggaaaatcatccaatccaatgctccagcgcatatatggaactgccttttggaatgaacaagacttagctgatgagttggagcgccgtaaagaagccaaggaacgcgaccatcgtaaaatcggtgctgaccaagatctcttctttacctcgcaagaagtaggagcgggcctacctgtttggttaccaaatggggcagcaattcgacggaccctagagcgttatattgtagatcgtgaagtccaggatggttatcagcatgtgaatacccctatcttgtcgaatttgaatctatataagcaatcaggccattgggatcattacagagaagatatgttcccaccaatggatatgggcgatggtgaattcttagagttgcggccaatgaattgtccatcacatatcatggtttataagcataagccacggtcgtaccgggacttgcctttccgagtggcagagcttggcatgatgcaccgttatgaaaagtcaggcgccttgactggcttatcccgggtacgtgaaatgaccttgaatgatgggcataccttcgtaacgctggatcaaattgaagatgaattcaagaagattcttgaattgatggtagatgtttacaaggactttaacattacagactatcgcttccgcttgtcttatcgcgatcctgagaatacggaaaagtactttgatgatgacgatatgtgggagcgggctcagacgatgttgaagtcggctatggatgatttgggcttagattactttgaagcagaaggtgaagcagccttttatggtccaaagttggatgtacaaattaagacggctttaggtggcgaagaaaccctatcaacgattcagttagacttcctattgcccgagcggtttgatgtaacctatgtgggggctgatggtgaaaagcaccggccagtaatgattcaccggggaatcatctcgaccatggaacggtttacagcttatttgactgagatgtacaaaggggcctttccaacctggttagccccacaacaagtgcgcatcataccagtcaatcgtgaggcccatggtgactatgcacaagctttgaaggaacgtttagttaagcagggtattcgtgctagttatgatgaccgtaatgagaagatgggctacttgattcgagatgctcagacggccaaggta-----ccctataccttggttgtcggggatgacgaggttgccaatgagtcagtaactgtgcgtcgctttggttcaaagaagaccaatacggaggcctgggatgcctttgaacaggatctgttagctgatattgcgcgcaagtcacgacctgttgaatcagtatcacaagc------------ataaatggcaaaagaattgaaattttctgaagatgcgcgagcaaagatgaaggccggagttgatcaattagcggacaccgttaaaacaacaattggtcccaagggccgtaatgttgtgattgagcaaagttatggtgctccaacgatcacaaatgatggagtaacgattgctaagtctattgaattagaagatcattttgaagacatgggagctaagctagtcgctgaagttgcttctaagaccaacgacattgctggtgatggaacaactactgcgactgtattggctcaagctatcatcaacgaaggcttgaagaatgttactgccggggctaatccagttggggttcgccgcggaattgaattagctacgaatgctgctgttcaatctttgcatgatatgtcaaagacggtttcaactaaagaagaaattgctcaaattgcctcaatttcagctgctaacgaagaagttggtgctttgattgcggaagcaatggacaaagttggtcatgatggtgttattaccattgaagaatctaagggaattgaaactactttggatgtcgttgaaggaatgcaatttgaccgtggttacatgtcacaatacatggtgacagataatgagaagatggaagctaacttagataatccatttattatgatcacagataagaagattggaaacattcaagatattcttcctgttttgcaacaagttgtagagcaaggacgttcacttttgatcgttgctgatgatattacaggtgaagctttgccaaccttggttttgaataagatgcgtggaacctttaatgtcgtggctgttaaggcaccaggatttggtgaccgtcgcaaggcaatgctagaagacttagctgttttgacaggtggaacggttattactgacgaacttggtttgaatttgaaggacgttaccatcgaaaacttaggtcaagcagctaaggttacagttacgaaagatagtacgaccgtagttgaaggcgctggtgataaacaattacttagtgaacgtgtcgctttaatcaagggtcagattgaggaaactacttctgactttgatcgtgagaagttacaagaacgtctagctaaattagctggtggtgttgctgtgattaatgttggagcagcaactgagacagaattgaaggaacgtaagtaccggattgaagacgccttaaatgctactcgtgcggcggttgaagaaggctttgttgctggtggtggaaccgcattagttaatgctattccagctgtttcagctttaactgccgaaggtgatgttcaaactggaatcaatattgttgaacgtgccttagaagcacctgttcgtcaaatcgctgaaaatgctggtttggaaggttcagttattgttaataagttgaaggaacaaacattaggaactggttataatgctgctgatgatacttgggtagatatgattgatgctggaattgtggacccaactaaggttactcgttcagcattacaaaatgccgcttcagtctcagccctattgttgacaactgaagctgttgttgctgagcaaccaaaggatgaaa---cagttatgccagctgcgc------cacaaggtggcatgaacggtatgatgtagatgcgtgatattgatatgccaggtaaatatgatgcaaaagctgtcgaggctggccgctatgataaatggttggaagatcagcgatttgcaccatcagctaataaaaaggctaagccttattcagtcgttattccaccgcctaatgttacgggaaagttgcacttgggacatgcttgggatacgacattgcaagatatgattatccgtcaaaagcggatgcaaggctatgacactgtatgggtgcctggaatggatcatgcgggtattgccacgcaagccaaggttgaacaacgtttagctaaggaaggcgtatcccgttatgatttaggacgtgaaaaattcattgatcaggtatgggcatggaaaaatgagtatgctgatacgattcatgcccaatgggctaaaatgggcttgtcacttgactatagtcgggagcgcttcaccttagatgaaggcttatcagatgcagtcaagaaagtgtttgtggatttatacaataaaggcctgatttaccgtggggaatatattattaactgggatccaaaggcacgcacagccttgtcagacattgaagtgattcatcaagatgatgagggagccttctaccatgttaagtatccctttaccgaccctgaacaaacatatcaaggtcagcattatattgaaattgcgacaacccgacctgagacgatgtttggtgatgtagccattgcagtgcatccaagtgacgagcgatacaaagaattagttggtaaaacggttaccgtaccattggttaaccgtcaagtaccaattattgctgatgaatatgttgatcccgaatttggatcaggaatggtcaaaattacgccagcacatgatccaaatgatttcttagttggtaatcgccacgatttgcaacgtatcaatactatgaatgaagatgcaaccatgaatgaggcggctggaaagtatgttggtatggatcgctttgcggcacgcaaggcgatggtagccgatttacaggctggcgactacatgatagccgttgaaccaattgttcattcggttggtcattctgaacggactggcgtacaggttgaatcacgactatcaacacagtggtttgttaagatgaaaccgttagcacaggcggccttagatatgcaaaaaagtgatgaccgcgttgacttctttccaccacgttttgaagaaacctttacgcgttggatggaaaatgttcatgattgggtcatttcacgccagttatggtggggtcaccaaattcctgcctggtatcacaaggatactggtgaaatgtatgttggagagaccgcaccggctgatatagaaaattgggttcaagaccccgatgttttggatacgtggttttcatcagccctttggccattttcaaccatgggttggccaaatgaggatgcagcagactttaaacgctatttcccaacggatacgttagttaccggttatgatattattttcttctgggtggcccggatgatgttccagtctaaggaatttactggccggcggccctttaagaatgttttgattcacggtctaatccgggatgaacaaggtcgtaaaatgtccaagtcattgggcaatggaatcgatccaatggatgtgattgaccagtatggaacagatgctttgcgttggttcctagcgacagggtcaacccctggtttggatgtgcgtttctcttatgccaaaatggatgctgcttggaactttattaataaaatttggaatgctgcccgttatgtcattatgaatttagcagaggataccaaggccgaattgccaacagatttgactagtctatcactagcggataaatggattctttcacgtctaaatgacacggttgaaaaggtgactaaagactttgataagtttgaatttggtgaggccggtcgcgccctttataatttcatttggaatgactttgccgattggtatattgaaatgacaaaggaaacattgagtgggacggatgagacagctaaagaaacggtacaagctgttttggcctatgttttggaccaaaccttacgtttgttacacccaatcatgccctttgtaagcgaaaaaatattcctagagatgccgcaaccaagcgctgactcattagtcaccgcaaggtatccgactgtgcatccagaattaagcaatcagggtgctgaggctgattttcagagtttggttgacttgattaccgctgtgcggacgatccgcacagaagcaaatgcgcccatgtcaacaccagtcgacgtcttaatccggacaaatgatgctaatttagagcggatctttaaggataatgaagactatatcacgcgctttgtacggccaaagacagtcactattgcaagtgatatcgttgcaccagcgctatcaatgtcaaaggtgattacaggtgccgaagtctttgtaccgttggctgaattgatcaacttagatgaagaaattgaacgtttgcagggtgaaattaaaaagtttgctaatgaagtaaaacgcagtgagcataaattggctaatgataaatttgtttctgctgctcctgaaaaggttgttaaggctgaacgtgaaaagttagctgactggcaggcaaagttaaaggccacagaagaacggatagcagagctagaggctgcc---cgttaaatggatgaaatccgtgaatcgcttttaaaaaaatctaaggcaagtaaagttgaacagttcggacgttatttgtcattgtcagcccttgcattaatcgtcttagttgtgctatcaattttctactttgtggcaactaagggtctagcaactttttttgttgataaagttaatttttggtcatttttgactggctcacactgggcgcctggtcagcttgataaagccggtcaccaaatggttggggcagctccaatgattgttggctcatttttggtaaccttgttatcagctttaattgcaacaccttttgcaattggaacagccatctttatgactgaaatttcacccaaacgtggcgctaaaattctaggtccagtaacggaactattagttggaattccttccgttgtttatggttttattggtttatctgtaatcgtaccggtaatgcggtcaatctttggtggatcagggtttggaatcttggccgggtcacttgtcttgtttgtgatgattctaccaacaattacttcaatgaccgtcgatactttgaaatcagtaccacgtcactatcgcgagtcagccttggctctaggatcaacacgttggcaaatgatttataaggtgattttgcgggcagcaactcctggaattttgaccgctatcgtttttggaatggcgcgggcttttggtgaagctttggccgtacaaatggtggttggtaatgcagccttgatgccaaaggacttaacatcaccagcagcgacactaacatcagttttgacccaaggaattggtaatactgtcatgggaactttaccaaataatgcgctttggtctttggccttaattcttttgatgatgtcactgttctttaatttggttgtgcgggcaattggtaagaaaggagccatctaa------atgcaattgaatttaactaatttaacgatgttcgcgcaccacaaaggtggcggatcatctgctaacggtcgtgactctgctggtcgtcgcctaggaactaagcgcgctgacggacaagatgttacagctggatcaattatttatcgtcaacggggaacacatatctatccaggggccaatgttggtcgcggtggtgatgataccttgtttgctttgacagatggtgtggttaagttcggtcgtttgggccgtgaccgccgtcaagtatcagtgatctctcgtgaagaatacaacgaaatgatcgctaagtaaatggcagcatatgcaattattgagactggtggaaagcaatataaggttacaccaggtgacgtgatttacgttgaaaagcttgaaaacgctgaaggcgataaggttgtctttgataaggttgtctttgctgacggtaagattggcgccccttacgtagaaggtgcatccgtttctggaaccgtacaaaagcaaggcaagcaaaagaaggttgttacctttaagtataagcctaagaagggctcacattctaagcaaggtcatcgtcaaccttatactaaggttgtcattgacgcgattgcctagatgacaaaacataagtattcaaagaatgaaattaaagagattattgcaaaagaaaatgtacaatttttgcggcttcaatttacggacgtttttggaaccattaaaaatgtcgaggtaccagtatcacaggtggataaagtactgaataataagatgatgtttgatggttcatctattgatggttttgttcgaattgaagagtctgatatgtatttgtatcctgacctagataccttcatgatttttccttgggcaaccgatgaaaacgggggtaaagttgctcgtttaatcgcagatatttatacagttgatcatcaacctttcgcgggagatccacgtagtaatttgaaacgtgtcttgaaagatatgcaaaaacgaggatttaaagaattcaatttgggtactgagccagaatttttcttatttaaaatggatgaaaatggtgagccaaccatgaaattaaatgatcatggggggtattttgatttggctccattggatttgggtgaaaatactcgacgtgagattgttttggaaatggaaaagatgggctttgaagttgaagcagcgcatcatgaagtcgctcctggacaacatgaagttgactttaaatattcagatgctttagatgcggctgacaacattcaaacttttaagattattgttaaaacgattgcacgtaaacatggtttatatgcaactttcttgcctaaaccggtaacaggcattaacgggaatggaatgcatgttaatatgtcgcttttcaatgaaaatggtaacattttttataatgaaagtgatgaattacaattatcagaagaagcttatcaattcatgggcggaattttggaacatgcagcctcatttacggctattacaaatccaacagtaaactcatataagcgtttgacacctggttttgaggctcctgtttatgtagcttggtcggcttctaatcgttcgccaatggttcgaattccagcagcgcgtggaaattcaacccgtttagagttgcgttcagttgatccgactgccaatccgtacactgcgtttgcagctattttaactgctggtttagatggacttgatcgcgaattaacaccaaatcatgcggtggatcaaaatatttatctaatggatgaaaacgagcggaaaagggcaggaattactaatttgccagatacactattggcagcattagatcaattcgaagaagacgaaaccatggtagatgctttgggaaaaaatatggctaatacttttgttgctgctaaacgagttgaatatgcttcatatcggcaacatgtgtcacagtgggaaattgatacgtatattcaacaatattaaatgagtttaattcaagatttagaaaaactacggcaacaagctttacaagatattgatgaaaaaagtaaaaatgcacaagac---ttacaaaatgcacgtgttaattggttaggtaagaagggttcattgacgaatattttgcgggggatgaaagacttaacacctgaagaacgcccaacagtgggatcaatggctaatgaaattcgtgatgccatcacggatgcaattgcagaacgacaagttgaatttgaagcagctgctttggaacgtcaattacaaaaagaaacattggatgttacactgcctggtcgtaaagttcaacaaggacagccccatgtgttacaacaaattattgatgaactagaagatcaatttatgggaatgggttatcaagtcattgctggtcctgaagtcgagcaagacaaatataactttgaaatgatgaacttgccaaaagaccacccagctcgtgatatgcaagatacattttatattacgtctgatctcttgatgcggacacaaacttcaccagtacaggcccgaacattagaacaacacgattttactaagggtccattaaagatgatatcacccgggcgagtttaccgacgtgatactgatgatgcaacacattcacatcaattccatcaagttgaaggtttagtgattgataaaaatattacgatgggagacttaaagggaacccttttggcagtcgctcatcaattatttggttctgatcatgatattcgtttacgaccatcttatttccccttcacagagccttctgttgaagttgacatatcttggggaccagtaactgctaaaacaaagccagaagatattgaatggattgaagttttgggagctgggatggttcatcctaatgttttggaagcagcgggtgtcgattcaagtgtttatgggggctttgcctttggaatgggtccagatcgatttgccatgctaaagtatggggttgaagatattcgtaatttctacctcaatgatatgcgcttcttaacgcaatttgaccagaaaggataaatggaattagctgaagcacggcatttatttgaagaggcagcccaggaagtgactgcctttggtgatagtcttgacctgccagcattaaatgatgaaattgcggccaatgaagacgatatgagtcaccctgatttttggaatgaccatgaagccgcccaaaaggtgattgatgctaataatgcccttaaggaacgccgggataactatctgaaactggtccaagaggtagaagaggtaacaacggctttagatctcttagctgagttaccggatcctgatatgcaggccgagatggaaacgaccctgcaaacacttttaactgatttagaggcttatcggttaggccaattattagatggtccctatgatcaaaataatgccatcctcgagattcacccgggttctgggggaactgaatccgctgactggggggctaatatgcaacggatgtatacccgttgggcagaaaagcatgcctttaaagtagaattaatggattatcatcccggcgatgtggctgggattgattcagcgaccttgaaaattagtggccataacgcctacggttacttacggtctgagcgtggagtgcaccgctttgtacggatatcacccttcgattcagcaggtcggcgccatacatcctttgtttctattgatgtgatgccagagcttgatgattcagtggaggtaacgattaaccctgctgatgttaaaatggatgtttaccgggcctctggggcagggggacaacacatcaataagacctcatcggcggtgcgtttaacccacttgccaactggtatcgtggtcgcttctcagcaagaacggtcccagtttcaaaaccgggatgtagcttataatatgctgcgagctaagttataccagcgggaactcgatcaaaaagaggctgaacgggctaaaattgcgggggaacaattggaaaatggttggggttcacaaattcgttcctatgtttttcaaccctatcgcatggttaaagaccatcgggataactacgagtctggaaatccccaagccgtgatggatggcgacttagatccttttatcgatgcgtatttacggtggaaattagcacaagaaaatccagaataaatg---aaaatttttgcgtatggtattcgagaagatgagcaagctgcattaaaggaatggatgacaaaccatccagaggtagaagttggttatacagataaattattaaatccacaaacagcacaactagcagctggtgcagatgcagttgatgtttatcaacaattagcatatacccccgaaacattgactgccttgcacgagcttggaatcaacaagatgtcactacgtaatgttggaacagataatattgattttgaaacggcacgtcgctttaatttttcaatttcaaatgtcgctgtttattcaccaaatgcgattgccgaacatgcagccattcaaggtgcacgtattttgcgtcaaacgaagcccttagatcataagattgaaaaccatgatttgcgttgggcaccaacaattggacgtgaagttcgtatgcaaacgtttggtattattggaactggtcacattggtcatgtgttgattgatattttacaaggattcggtgctaaagtaattggttatgatgtttatcgtaatccagaactagaagcagaaggtatctatgttgattcattagatgaattgtatgcacaatcagatgttatttcattgcatgtcccaagtttgccagaaaattatcacatgattaatgatgaaacaattgctaagatgaaggatgatgttgtcttaattaatgtttcacgtggtgatttgatggatatcgatgccgtaattaatggcttagactcaggcaagatttttggtctagcaatggatgtttatgaaaaggaagttggcttgtttaataaggattggtcaaatgacaagttgcctgatgaaaagattgcagatttgattgctcgtgaaaatgtattggttacaccacatactgctttctatacaactaaggctgtctacgagatggtaacgcaatcaatgaatgcttcattagcttttattaagggtgatgaaacagccaatgaagtaaagtattaaatgaatccaattccatacgtcattgaacaatctgcacgtggagagcgttcatatgacatttattcacgtttactaattgatcgtattattatgttgacgggtgaaatcaactcagcaatggctgcgacaattaaagcacaattattattcttagatgcacaagatcctgataaggacatttatatgtatattgactcaccaggtggtgaagtgatcgccggtatgtcaatttatgatacgatgaactttgtgcatgctgatgtacaaacaattgttgtaggtttagctgcttcaatggcttctatcttagcttcatcaggaacaaaagggaagcgcttcatgctacctaattctgaattcctaattcatcaaccaatgggcggaacgcaaggacaagaaactgaaatgaaaattgcttatgagcaaattttcaagacacgaaagcgtttagcacaagttttggctgaaaactctgatcaacctttagagcgtgttaataaagacattgaacgagatcactggcttgatgctgatgaatctttggaatatggcttgattgacaaaattttgaaaaacgttagcg---------------ataaa---taaatgtctactgtacaatattacggaactggtcgtcgtaagaactctgttgcccgtgtacgtttagtacctggaactggagcaattactatcaacggtaagtcagccgaagagtacattcctttcgctaatttgcgtgaggttatgatccaaccatttaacactactgaaactttgggaaactatgatgttttggttaacgttaacggtggtggattctcaggtcaatcaggtgccattcgtcatggtatctcacgtgcattgttagaagttgatcccgaattccgtggagcattgaaggcagcaggattgttgactcgtgactcacgtatgaaggaacgtaagaagccaggacttaagaaagcccgtaaagcttcacaattctcaaagcgttaaatgcgtacaacttatatggcaaagccaggtgagatcgagcgtaagtggtatattcttgacgcaactgatgtcccattgggtcgtttatcaacggtcgtggcttcaatcttgcgtggtaagaataagcctacttttacgcctaatgtagacactggcgacaacgtaatcgttatcaatgcaggtaaggtagccttgactggtcacaaagacaagaacaagatttactaccaccactcaaaccatcctggtggtttgaaggaacgtgctgctggtgatttgcgcgagaagaacccacaacgtttgattgaactttcagttcaaggtatgttgccaaagggaacgctcggtcaccaacaagctttgaagttgcatgtatttgctggctcagagcataaccacgaggcccaaaagcctgagttgttggacatcaacagcttaatctaaatggcttttgataaggattcaatcatcgcttcattgaaggaagcaacgatcatggacttggctgacttggtttcagctatcgaagaagaatttggtgtttcagctgctgcccctgttgcagctgctggtgttgctggtgg---cgaagctgctgcacaaactgaatttaatgttgaattggtttcagcaggtaacgctaaggttcaagtaatcaaggctgtccgcgaagttactggtttgggattgaaggatgctaagggacttgttgacaacgtaccttcagttatcaaggaagctgtttcagaagacgaagctaacgaattaaaggctaagttggaagaaactggagccgaagttactgttaagtaaatgagtgaagcaagtgttgctttaaaagcacaacaagttgctgaagtcgctgataagttcaaggatgcaaccactgccttagttgtggatgttcgtggcttaacagttgatgagtcaaacagcttgcgtgctgatttacgtaaagaaggcgtgcaattaaaggttatcaagaacaaggtattgacgcgtgctgcagaagccgctgactacgccgaattgaatgacctttttgctggcccttctgcgattgccttttctgatgaagatgcaattgccccagctcgtgtattaaagaagtatgcggatgaaatcgatgccttagaaattaagggtggtttcgttgacggtaaggttgcatcaattgaagaaatcaataagtatgcatcattgccagaccgtgatggtttgctatcaatgttgttgtcaacattgcaagcacctatccgtaacgtggcttacgctattaatgcggttaaggatgccaaggacgaagctgctgaagcttaaatggctaaaaagtatggtaagaagtatttagcagctgccgaaaaagtcgatcgtgacaagttgtactcaatcgacgaggctgctgccttggtaaaggatatcgcctatgccaattttgattcaactgttgaaattgcatttaatttaaacgtagatacgcgtcaagcagaccaacaactacgtggcgccgtggttttgcctaacggaactggtaaggaccaaaccgttgtagtcttcgcccaaggtgataaggctaaggaagctgaagcagctggtgccgatgttgtcggtggtgctgacttggttcaacggatttcagatggttggatggattttgatgttgccatcgcaacccctgatatgatggctcaagttggtcgtgtcggccgtgtcttgggacctaagggcttgatgccaaaccctaagactggtacggttacttttgatgtcgctaaggcggtttcagatgctaagtctggtcaagtaacttaccggactgaccgtgacggaaacgttgccgttccagttggtaaggtatcatttgatgccgacaagcttgccggtaacatcaaggctttggctgacttaattgtaaagtcacgcccagctacggttaagggaacttacgtgcaacacgtatcactttcttcaacctttggacctgctgtcaaccttgatccaac---ttctttgtaagtggctaagaaagtttcaagtattgttaagttgcagattccagccggtaaggctacacctgcacctccagttggacctgcattgggtcaagctggtgttaacatcatggggttcgcaaaggaatttaacgcacgtactgctgatcaagacggtatgttgatccctgtagttattactgtatatgaagatcgttcattcgaattcatcactaagacgcctccagcagcagttttgctaaagaaggcagctaaggttgaaaagggttcaggagaacctaacacgaagaaggtcgcaacagttactgcagctcaagttcgcgaaattgcagaaactaagatgcaagatctaaacgcagctgacgtagaagcagctatgcgcatgattgaaggtacagcacgttcaatgggattcactgttgaaggttaaatgggataccgtaagttaggacgttctagcgcacaacgtaaggctttgttgcgcgacttgacaacacaattgttgatcaatggttcaatccaaactacagaagcacgtgcgaaggaagttcgccgtactgctgataagatgattactttgggtaagcatggagatttggcttcacgccgtaaggctgctgctttcctacgtaacgtagttgcggacgtaaacgtttctgatgaagaaaacgttaagattcaaaatgctgtgcaatacttgtttaacgaagttgcaccacgctttgagggtcgtgcgggtggttacactcgtattctaaagatggaccaacgtcgtggagacgctgctcctatggttcttttgcaattggttgactaaatgcttgaattcgaaaacccaaagatcactcttgttgaagatagtaacaattacggtaaatttgtagttgagcctttagagcgaggctatggaacaacgcttggaaattctttgcgtcgtgtattgttatcttcattgccaggagcagcgatcaattctgtacaaatcgattctgttttgcatgagttttcaacaatcgaaggggttgttgaagatgttacgcaaattattttgaacttgaaaaaagtttcattacagatcgaaagtgatgaggaaaaaacacttgaaattaatgtcgctggaccagcaacggtaaccgcaagcgatattactggagacagtgatgtaaccatcttaaatgatgatttatacattgcaactgttgcagcggggtctaccttgcacatgactttgactgctgaacgtggtcgtggttatgtttcggctgatcaaaataaggaattgcatgaagatttgccaatcggcgttcttgcaattgactctatttttacccctatcgaacgtgtaaattatcaagttgaaagcactcgtgttggtcaacgtgatgattttgacaaactcactttggatgtctggaccgatggttcattgactccaacagaagctgtttctttagctgcacaagttctttcatcacatttgaacgcattcgttgaaatgtctgagcgtgcagttaaggctcaagtgatggtcgacaaggaagaaactgttgcgcctaagcatactgagatgccaatcgaagagcttgacttatcagttcgttcatataattgtctcaaacgggccggaattaactctgttcaagagttagtagaccggacagaaacacagatgatgtctgttcgtaacctcggtcggaagtcacttgacgaaatccaagataaacttgctttgatgggtcttggattccgtaaggaagattaaatggcaggtcgtaataatcgtaagcgtcatattaaaaagaatattgaaagtggtgttgcacatattcacgcaacattcaacaatacgatcgtaatgatcactgatgttcaaggtaacgctgttgcttggtcatctgctggtgctcttggtttcaaaggtagccgtaagtcaacgccatttgctgcgcaaatggcatctgaggctgctgccaagggagcgatggaaaatggtatgaagacagttgaagtaactgttaagggtcctggttcaggacgtgaatctgctatccgtgctttggccgctgcaggtttggaagtttcttctattaaagacgtaactccagtaccgcataacggttctcggccaccaaagcgtcgtcgtgtctaaatggctcgtattgcaggaatagatttgcctcgcgataagcgtatcgtgatcgcattgacatatgtatacggaatcggtaacactactgctcaaaagattttggcagaagctggagtttctgaagacgtacgtgttcgtgacttgacacccgaccaagaagattcaattcgcgcaatcgcggatggaatcaaggtggaaggtgacttacgtcgtgaagtatcaatgaacattaagaagttacaagaaattgcatcataccgtggaattcgtcatcgtaagggattgcctgttcgtggtcaaaataccaagaacaacgcccgcacgagcaaaggcccagctgttgcaattacaggtaaaaagaagtaagtggccaacgatgttattgaaatttctggtgtggtaaaggatactttaccaaatgccatgtttaccgttgaattagagaacggcgccgaaatccttgcgcatgtctcaggtaagattcgaaagaactttattcgaatccttccaggagatcatgttaaagttgagatgtcgccatatgatttgactaagggacggattactttccatt---ttaagtaaatgaagcttaatgaactccaaacttctgcaggttcacgtaaggtccgcaatcgtgtgggtcgtggtgaatcatccggaaatggtaaaactgcaggacgtggtcaaaagggtcaaaaagcacgtggtaaggtacggatgggctttgaaggtggtcaaatgccactcttccgtcgtaagccaaagcgtggctttactaacatcagccgtaaggaatacgctgttgttaacctaactgcattgaaccaatttgataacggcactgaagtaacgcctgacttgctaaagtcagccggtgttatcaagaaaactttgagcggcgttaagattttggctgatggacaattagacaagtcattaactgttaaagcagataagttctcagctaaagctgttgcagcgatcgaagctgctggtggtaagactgaggtgatttaaatggctaatattgatccaaacacacttggagaattagaagaaaacgttgtggccatcaaccgtgttaccaaggttgttaaaggtggacgtcgtttgcgtttcgccgctttggtagttgttggtgaccgcaatgggcatgttggtttcggtactggaaaggcacaagaagtgcctgaagctatccggaaggctgtcgaagatgcaaagcgtaatatcatttctgttcctacagttggaactaccctccctcatgatacagtaggtgtctacggtggtggacgcgtcttgttgaagccagcccttgaaggtgctggtgtggccgctggtggtgctacgcgtgccatcttggaattggctgggattgccgatgtgactgctaagtcacttggttcatcaacaccaatcaacgttgttcgcgcaacttttgctgctattcaatcattgaagagcgcagatgaagttgcagatacgcgtcaggtctcactcgagcacttggcagattaaatgattacgaagtcagacaagaacaaggtgcgccaacaccggcacacacgcgttcgtggtaagatttctggtactgcgaagcgcccacgcttgaacgtttaccgttctaacaagaacatctacgcgcaattaattgatgacgtagcgggtgtgacgcttgctagtgcctcaactttggatgcatcaattgctgatgcaccaaaaactgaacaagctgctcaagttggtgcattgattgccaagaatggtcaagctgctggaatcgaagaagttgtctttgatcgtggtggttatttgtaccatggccgggttcgtgcattggctgaagctgctcgcgaagctggtttgaagttctaaatgagtcgtatcggaaacaaagagttgactttgcctgaaggcgttgagatctctgttgatggtaaccacgttactgttaagggacctaagggtgaactttcacgtgaaatttctagtgaaatcgaaatggttgttgatggtaacactgtttcatttaaccgttcttcagatgacggtcgtactaaggcacttcacggaactactcgcgccaatgttgcaaacatggttgagggtgttacagagggcttcaagaagactttgaagttggttggtgttggataccgtgcagcaaagcaaggtagtgatcttgttttgaacgttggttactcacaccccgttacctttgctgatcgtgaaggattgactgttgaagttcctgactctttgacagtggttgttggtggaaatgacaagcaacgagttggcgattttgccgctgaaattcgtgccgttcggtcaccagaaccatataagggtaagggaattcgctacgagaacgaacacgttgcacgtaaggaaggtaagactggtaagtaaatgtcaatgactgacccaattgcagatttcttgactcgcattcgtaacgccaacatggttcgtcacgattcagttgaagttcctgcatctaagatcaaaaaagacatcgctgagatcttgaagaacgaaggctttgtccgtgatgttgaatacattgatgatgataagcaaggtgtaatccgtgtgttccttaagtatggtgctgataagcaacgcgttatttcaggtttgaagcgtatttcaaagcctggattgcgttcatacgttaaggccgattcattaccaaaggttttgaatggtttaggaattgctatcatctcaacttctgaaggtgttatcaccgataaggaagctcgcgccaagaacattggtggcgaggtattggcatacgtttggtaaatggcaaatcgcttgaaagaaaagtatgttaatgaagttcaaccttcattgatcgaaaagtttaactacagctcaattatgcaaactccaaaaatcgaaaagattgttttgaatatgggggttggtgatgctgtatctaactcaaagaacttggatgaagctgttgcagaattagaactaattgctggtcaaaagccagtcgttactcgtgcaaagaagtcaatcgctggcttccgtttgcgtgagggaatggcaatcggaactaaggttacgttgcgtggagaacgaatgtatgacttcttagataagttgatcaacatttctttgccacgtgttcgtgacttccgtggagtttcaccaaaggcctttgatggtcgaggaaactacactttgggaatccgtgagcaacttattttccctgaaattgattacgatgcagttaaccgcgtacgtggtttggatattgtaatcgtaactactgctaactctgatgaagagtcacgtgagatgcttactcaattgggtatgcctttcactaaataaatgtttgtaaagacaggtgacaaggtggttgtgatcgccggtaaagacaagggcaagaagggcgaagttatcaagacgttagctagccaagatcgtgtcgttgtcgaaggtgttaacatgatgaaaaaacaccaaaaagccaacaaccaatacccacaaggtggaattatcgagcaacctgctccaatccacgtttcaaacgtacaattgcttgacccttctactgatgaaccaaccaaggttggttacaaggttgaagatggtaagaaagtacgctttgcaaagaagtctggaaagactttagcataagtgattcaacaagagagtcgtttaaaggttgcggacaattctggtgcgcgcgaaatcttgaccatcaaagttttgggtggttcaggacgtaagtttgctggtatcggtgacgtcattgtcgcaactgttaagcaagctattcctggtggtactgtgaagaagggtgacgttgttaaggctgttatcgttcggactgtttcaagtagtcaccgtgctgatggttcatacattaagttcgatgagaacgctgcagttatcgtcaaagatgacaagagccctgtgggcactcgtatcttcggaccagttgctcgtgaactacgtgacaatgatttcatgaagattgtttcattggcacctgaagttttgtaaatgactgaagctcgtaatgcacgtaaggtttacacaggccgcgtggtttcagataagatggataagacaatttctgttgccattgaaacttataagaaccacccagtttatggaaaacgtgttaagtacacgaagaagtttaaggctcacgatgaaaacaacgaagctaaagcaggagatatggtacgtatcatggagacacgtccaacttcagctacaaagcgcttccgtttggtagaaatcgtcgagaaggctgttattatctaaatgaagatcaaggatctaaaaaacgaaatcaagggtctaagtactgctgaattggttgccaaggaaaagagctacaaggaagaattgtttaacctacgcttccaactagcaactggtcaacttgaaaacactgcacgattggctgaagtacgtaagcaaatcgcacgtattaagactgctattcgtcaagacgaactaaacaagtagatgttagttccaaagcgtgttaagtaccgtaagccacatcgtggacacatgcgcggtgaagctaaaggtggtaaggcagttgctttcggtgatttcggattgcaagcaactacgtctcactgggtttcaaatcgtcaaatcgaagctgctcgtgttgccattactcgttatatgaagcgtggtggtaaagtttggattaaaattttcccacacttgtcatacacttctaaaggtgttggagtacgtatgggtaatggtaagggtgccccagttggttgggttgccccagtcaagcgtggtaaggtaatgtttgaagtcggcggtgttcctgaagaagttgcccgtgaggctttgcgccttgccgctaacaagttgccagttaagactaagatcttagctcgc---caagtggagggtgaataaatgggtcaaaagattaacccaactggtttccgtgtcggaatcatccgcgattgggatgctaaatggtacgcaaacaagaaggactacgctaatgttttgttagaagacatgaagttgcgtaagtatatcgagactaagttggctgaagcctcagtttcacgtattgaaattgagcgtacagctaaccgtgttaacgtctcaatccacactgctaagcctggaatggttattggtaagggtggatcagaagttgatgcattacgtaacgaattatcacgtttagtggttaagggtgaacgtgttcacatcaacatcattgagattaagaagcctgatttggacgcccatttggtaggttcacaaattgcacaagacttggaacgccgtgtggcattccgtcgttcaatgcgtggagctattcaacgagctatgcgttctggtgccaagggtatcaaaacacaagtttctggacgtttaaacggggcagatattgctcgtgttgagcaatatactgagggtacagttcctttgcacacattgcgtgcagatattgactactcttgggatgaggcagctacaacttacggtaaactaggtatcaaaacttggatttaccgtggtgatatcttgcctgagaaaaagtct----aagagcaaggaggctaagtaaatggctgaacaaatcacgtcagcacgcgccactgcgaaaatcgttcgtgtcgctccacgtaaggtccgccttgtgcttgaccaggtacgtggaaagtcagtagatgaagcatttgcaattttgcaattcttgcctaatcattcagctactgatgtttacaaggtgttgaactcagcagttgctaatgctgagaataatttctcactagatcgcgaagatttggtagttgccgaagcctacgcaaacgaaggaccaacgcttaagcgtttccgtccacgtgctaagggttctgcatcaccaatcaataagcggacaagccacattactattgtggtaaaagaaaagtaaatgggtcgcagcctgaaaaagggaccatttgctgacgccagcttgttgaagaaggttgaagaagccaacgcttcagataagcatgctgttatcaagacatggtcacgtcgttcaacaatttttcctagttttatcggattaacttttgctgtttatgatggacgaaagcacgttccagttttgattcaagaagacatggttggtcacaagttaggtgaatttgttcctactcgtaccttccacggtcatggatcagacgataagaagacggttcgtaagtaagtggctatcaagaaattcaaaccaaccacaaacggtcgtcgtaatatgactggttcagatttttctgaaatcacaaagacaaccccagaaaagactttgctagattcaaagtcaagtactggtggacgtaacgcctacggtcacatgactgttcgtcaccgtggtggtggacacaagcgccaataccgtgttatcgactttaagcgtaacaaggatgatgttacagctaaggttatcgcgatcgaatacgatccaaaccgtactgctaacattgcgcttcttcactacactgacggagttaaggcttacatcttggcgcctaagggactagaagttaacactgttatcgaatcaggtcctgaagccgacatcaaggtcggaaacgcaatgcctttgtcaaacattcctgacggaacgcaaatccacaacatcgaattgaagcctggtaagggtggacaattggtacgttcagctggagcgtcagcccaagttttgggtaaggaaggaaagtacgtacttgttcgcctacaatctggtgaagtacgtatgatcttggcaacttgccgtgcaactattggtgttgtcggaaacgaacaacactcattgatcaactggggtaaggctggtcgtaaccgttggcgtggtaagcgtccaacagttcgtggatcagtaatgaaccctaacgatcacccacacggtggtggagaaggtaaggctcctatcggacgtccttcaccattgtcaccatggggtaagaagactgccggtaagaagactcgtaacgttaatgctcgctcaagcaagtttatcgttcgtggtcgtaagggtaagtaaatggacgcacgcgatatcattttgcgcccgatcatcactgaacaaacaatgtcagtcttggacagcaagacttacacgtttgaagttgatgttcgcgctactaagccacaaatcaagcgcgctattgaagaaattttcgaagttaaaatcgaaaagatcaatactgcaaacgtacgtggtaagctaaagcgtcaaggacgctacgcaggatacactaagaagcgtaagaaggcaattgttaagttgtcagctgcttcaaaggatatccaactattcaacgaacaataaatgactaaggttgctttatttaagcaagatggttcaaatgccggagaagttgagttaaacgacgcaatttttggaattgagcctaataataacgtcatcactgatgccgttttgatgcaacgtgcatcaatgcgtcaagggactcacgccgttaagaaccgctctgctgttcgtggtggtggtcgtaagccttggcgtcaaaagggaactggacgcgcccgtcaagggtcaatccgtagcccacaatggcgtggtggaggtgttgtcttcggaccaactccacactcatatgcctacaagatgcctaaaaaggcatatcgtttggctttgaagtcagtgttgtcacaaaaggttttggattcatcattggtaatcgttgacggtttgtcatttgacgcaccaaagacaaaggaattcaaggctgttttgaacaacttgaacgttaacgaaaagacattagttgttttggatgacaacaatactaacgccgcattagctgctcgtaatcttgaaaacattacggttatgactgctaagggtgttaatgtgttggacgttatcaacaacgataagttggttgttgttcaatcagctttgtcacaagttgaggaggttttggcataaatgactactaagggtatcttaggccgcaaagtcggcatgactcaggtatttactgagaatggtgagctaatcccagttactgtgattgaagcaacgccaaatgctgtcctccaagttaagactgtggagaatgacggttacagcgcaattcaattaggtttccaggataagcgtgctgttaagagtaacaaatctgagcaaggtcacgccgctaaggcaaacacgacccctaagcgctacattcgtgagatccgcgacgcgcaaggagattataaagttggggatgaggttaaggttgacattttcgctgctggcgatgctgttgacgtaactggaatcacaaagggtcatggttaccaaggtaacgttaagaaggacggtcaatcacgtggaccagaaacacacggttctcgttaccaccgtcgtccaggttctcttggagctgttatcaatcgtgtgtttaagggtaagaagttgcctggacgcatgggaaacaacaagcgcacaatgcaaaacttgcaaattgtacgcgttgatgtagataacaatgtgatcttggtcaagggtaatgtccctggtgctaataagtcacttgttactattaaagactcagttaaagctaagtaaatggcaaacaagaagatccgtatccgcttaaaggcatacgaacacacaatcatcgatgcatcagcagagaagattgttgaaacagcaaagcggactggtgctgaaatttcaggaccaatcccattgcctacagaacgtactttgtacactgttttgcgttcaccacacaagcacaaggattcacgtgaacaattcgaaatgcgcacacacaagcgtttgatcgatattatgaatccaactgctcaaactgttgatgcattatcaaagcttgaattaccaagcggtgtcaacatcgaaatcaagttgtaa------------------ttgattgatgtcaataaatttgaaagcatgcaaatcggtttggcaagtccagataagattcgtagctggtcttatggtgaggtaaaaaagcctgagacgatcaattatcgaacacttaagcctgaaaaagatgggttgtttgatgagagaattttcggaccaactaaggattatgaatgtgcttgtggtaaatacaagcgaattcgttataagggaattgtctgtgatcgatgtggtgtggaagttacctcatcaaaggttcgtcgcgaacggatgggtcacattgaattagccgcaccagtttcacatatctggtacttcaagggtattccttcacgtatgggattagttcttgatatgtcaccccgtcaattggaagaagtaatttattttgcttcttacgttgtaacagatggtg--------gagat-acaccattagttgctaagcaattgttgtcagaacgtgaatatcgtgacaataaagctagttatggaaaccgtttcgaagcccaaatgggagccgaagcaattcgtacattgttacaaaatgctgatatggaaggcgaagttgagcagttgaaggcggacttgcgtgaagccactggtcaaaagcgtattcgtgcagttcgacgtttggatatcattgaagcctttgtaaagtcaggaaacaatcctgattggatggttatggatgtaattccagttattccacctgatttgcgtcctatggttcaattggaaggtggccgttttgccacatctgatttgaatgatttgtaccgacgggttattaaccgaaataatcgtttgaagcgtttgttagagttgaacgctcctggaattatcgtacaaaacgaaaagcgtatgttacaagaagcggttgatgccttgatcgataacggtcgtcgtggtcgtcccgtaactggaccaggaaatcgtccattaaagtctttgtcacatatgcttaagggtaagcaaggacgtttccgtcaaaacttgttgggaaagcgtgttgattattctggacgttcagttatcgacgttgggcctttcttgaagatgaaccaaatgggattgccagttcaaatggcaatggaacttttccgtccattcatcatgaaagaattagtttcacgtgaattagctggcaatatccgagctgctaagcgtaagattgatcgcaaggatgaagacgttatggacgttttggaggacgtgatcaaagaacatcctgttcttttgaaccgtgccccaacgttgcaccgtttgggaattcaagcgttcgaaccagttttggtttctggtaaggcaatgcgtttgcatcctttggttaccgaagcttataacgccgatttcgacggggaccagatggccattcacttgccattgtctgatgaagctcaagctgaagctcgtttgttgatgcttgctgctggccacatcttggcacctaaggatggaaagccaatcgttgccccatcacaggacatggttatcggaaactactacttaacgactgaagaagctggtcgtgagggtgaaggaatgatctttagtgatcttaacgaagcccagactgctttgcaaaacaagtatgttcacttgcatacacgagtgggagttaaaacgtcttcatttgatgctgctaagccatttacggatgaacaacgtagcaagattatggttaccactgttggtaagttaatctttaatgatatcttgccagttgattttccatatttgaatgaaccgactgaagataacttgaagaaaattgatgataagttcttcttggaaccaggacaagatattcatgaatat-atgaataatactcctatctatggtgcctttaagaagggttacttgtcagatattattgcggaagtttacaagatctataaggttacagaaacttcactactattggaccgaatgaaggacttaggttatgctgagtcaactaagtctggtttgacagttggggttgccgacgttaccgatttgaaggaaaagcctgaaattattgaagcagcccatgctaaggttgcaacagtttcaaagcaattccgtcgtggtttgatcaccgatgatgagcgttatacgcgtgttattgatatttggaacaaggctaaagatgatatcactgaaaagctgattgaacacttcgaaccagataataacatctttatgatgtcagattctggagctcgtggtaacatttctaactttactcaattggctggaatgcgtggattgatggctgctcctaatggaaaaatcatggaattgccaatcattgccaacttccgtgaaggtctatccgttttggaaatgttcttctcaacccacggagctcgtaagggaatgaccgatacggctttgaagacggccgattctggatatttgactcgtcgtttggtcgacgtggcccaagacgttattattcgtgaattggattgtgatactgatcgtggacttgacgtttcagccattatgaatggaaatgaaactatcgaaccattgtatgatcgagtacttggtcgttatgctcaaaagacagttgtaaaccctgaaactggggatgtaattgttgcacataacggtttgatcgatgaaaatatcgccaaggcaattgatgctgcaggtgttaagacggttaatattcgttcagcctttacttgtaatactgaacacggtgtctgtgttcactgttatggacgtaacatggctactggtgatgtggttgaaattggtgaagccgttggtacggttgctgcccaatcaatcggagaacctggtactcaattgacaatgcgtactttccacacaggtggagttgcc---ggtgatgatatcactcagggacttcctcgtgtgcaagaaatctttgaagctcgtaaccctaagggacaagctcaaatttctgaagtatcaggaattatcgaatcaattgaagaaaatccagctgatcggactaaggaagttactattaagggcgagactgatactcgtacttatactcttccaatgtctgcacgtatgaagtttgctgaaggtgatcacattcaccgtggaaacacaattagtgaaggatcagctgatccaaaggaaattatcaaagttcgtgatacgatggcaacggaaaactatattgttgaacaaattcaacaagtttaccggatgcagggagttgaaattggtgataagcacatcgaagttatggcacgtcaaatgttgcgtaaggttcgtgtgatggatccaggagcaactgaattgttgccaggaactttgcttgatatcgctcaattccgtgaggctaatgagcctgttttgaagtctggtaagttaccagcaacagctcgtccagttttgttaggaattacgaaggcctcattggagaccaattcattcctttcagcggcttccttccaagaaacaacacgtgtcttaactgatgctgctattcgtggaaagaatgatcctttgatcggattgaaagagaacgttattattggtaagctaatcccagcgggaactggaatgccagaatatcgttcagtaaaaccaaagcttgatgctgatccagttgtttcaacaactgaagaaggggcaagtattc---cttcaatttcagatattgaaaattcaatg---------aatttg------------------taattggcagaacatcatttagttaagtatggtaagcaccgagtacgtcgttcgtacgcacggattaaagaagtcttggacttgccaaatttgattgcaattcaaaaagattcctatgactggtttatggatgaaggattgagtgagatatttaacgatattttgccaattgaagactatcaaggtaagttaacccttgaattcgttgactacagattaaaggatgaaaaatatagtgttgaagaagctcgtatgcacgatgctaattattcagcacccttagaagttacgcttcgtttaacaaatcatgaaacgggagaaattcaagaagatgttgtcttctttggtgatttcccaaagatgacgccaagtggaaccttcattattaatggagcagagcgagtaatcgtttcacaacttgtgcgttcaccgggtgtttattacaacgttgaaaatgataaaaacggacgtcctcgttatggaactacttatattccatcacgtggtgcttggttggaatatgaaaccgatgccaagggacttagctatgttcgaattgaccgaacacgtaagttgccagttactgaattagtacgagcattgggttatggatcagaccatgaagttttgcaaatcttaggagatcaatatgattcaatcaatttgactcttgaaaaagatgtgcacaaagttatggaagattcacgagttgaagaagctttgaaggacatctttgaaaagttgcgtccaggagagccaacgacggttgatgcgtcacgaaatcttttggttgctcgtttctttgatccaaagcgttatgatttggctccagttggtcgttataaaatcaacaaaaagttggctatggagaaccgtttgctcggtttgactttggcagaaactttggcagatcctgaaactggtgaagtaattgcgccaaagggaacggttgttgataagaaggtcttaggacaattgaagccttatcttcaaaatcctgatttcaagactacaacttatacaccatctgatgatgctgttgtaaacacaccaatgactttgcaaacaattttggtaatggatccaaatgatcctgaaaagaacttgccaattattggaaatggtcaaattgatccaaaggttcgaactatacaaccagctgatatcatcgctggaatgaattatttcttaaacctttcatatggaattggaaacgttgacgatattgatcacttgggaaatcgtcgtattcgtcgagttggagaattgctccaaaacactttccgaatcggtttgacccgtatggaacgtgttgttcgtgaacgaatgactactttggatcctgaaacagtgaagccacaacaattgattaatattcgtccagtggttgcttcagttaaggaattcttcggttcatcacaactttcacagttcatggaccaaacaaatcctttgggtgaattgaccaacaagcgtcgtctatcagcccttggacctggtggtttgactcgtgatcgtgctggatatgaagttcgagacgtgcattatacgcactatggtcgaatggatccaatcgaaacgcctgaaggacctaacattgggttgatcaattctttggcaacctatggaaaagttaataaatatggatttattgaaactccataccgtcgtgtttcatggtctgatcacaaagttacagaccgtattgacttcttgacggccgatgaagaagataatttcaccgtagcacaaggaaactcagttttgaatgaagatggttcattcgctactgacactgttttggctcgtcgtggggatgaaaacttggaagtttcaattgaccaagtcgattacatggacgtttcacctaaacaaattgtagccgtagccactgctgcgatcccattcttggaaaacgatgactcaaatcgtgccttgatgggagccaacatgcaacgtcaagctgtgcctttgatcaagccccatgctccattaattggaactggaattgaatataaggccgcccatgacgcgggtgttgcaatgatcgcaagtaacgccggaacagttgaatatgttgatggtcgcgaaattcggattcgtcgtgaagatggttcactagataactataagttgatgaagttccgtcgttcaaacgccggaaagaattataaccaacgtccaatcgttagtgttggagatcatgttgatgttgatgaagttattgctgacggtccttcaatggaacaaggtgaactagctttgggacaaaatccattgatcgcctttatgacttggcaaggatataactttgaggatgccatcattattaacgaacgtttgattcgtgatgatgtctatacttcaattcacattgaggaatatgaatcagaggctcgtgatacaaaacttggccctgaagaattcacacgtgaaattccaaatactggtgaagaccaattgaagaatttggatgaagatggaactatccgtattggagctgaagtagaagatggtgacatcttggttggaaaagttacaccaaagggtgtaacagaactttcagctgaagaacgtttgttgcatgccatcttcggtgagaaggctcgagaagtacgtgatacttcattgaaggttccacacggtgggggcggagttgttcaagacgtccgagtcttcacacgtgaaaacggagatgaattggcccctggtgttaaccggatggttcgtgtttatatcgctcaacgtcgtaagattcaagttggtgataagatggccggtcgtcacggaaacaagggaacagtttcagtaattgttccttcagaagacatgccatacatgccagatggaacaccaattgacattatgttgtcaccaatgggtgtgccttcacgtatgaacattggacaagttttggaacttcacttaggtatggctgctcgtgaattgggtatccatattgcttcacctgtctttgacggggcgcgtgactcagatatttgggaagccgtaaaggaagccggattaccagctgatggaaagtcagttttgtatgatggtcgtactggagaagcctttgataagcgtgtttctgttggaatcatgcattatatgaagttagcgcacatgtcagaagataagatccacgcacgttcaatcggcccttactcattggttacacaacaacctttgggtggtaaggctcaatttggaggacagcgtttcggagaaatggaagtttgggcccttgaagcttatggggcagcacatactttgcaagaaattttgacttataagtccgacgacgttattggtcgtgttaagacttatgaagctattgttaagggtgaacaaattcctaagcctggagtgccagaatcattccgtgtgttggtgaaagaattacaatcacttggtttggatatgaaggttcttgatataaatcatcaagaaatcgagttgcgggatatggatgagga------tgacacagtcgtcaacattg---aagttgcaacagcacaagctcaacgtttagcaaaggaatttgcagatgagggcgacaaaaaagacgtc----------------------------ccagca-----------gcagattaaatgattgatattaagttaattcggacacagcctgacttggcttctaaacaattggcaacgcgtggcgttgaaccaggcgtgattgaggctatcgtagcagatgatagtcagcggcgagcattgttagtcaaggttgagcaattaaaggcagatcgtaataaggtgtctgaagaaattggtttgaaaaagcgtaataaggaagatgccactgatacgattgccaaaatgcaagctgtagcggcggaaatcaagtctttagatgaggaagttaaggctcttgatacatctttgcataatcgcttattacacctgcctaatatacctaatccaactattccggttggaccagatgaggccgccaatcgtgaggagcgtaagtggggggccattcgtcaatttgattttaaacccaaggcccattttgagcttggtgaagacttaggtattttagactttgaacggggtgctaaggtgtcgggagcccgctttgtttattatattggtcaaggtgcacggcttgaacgcgcagtttataatttcatgttggatgaacatcaaaaagaaggatatgtagaagttatcccaccataccttgtcaaagatgctgctatggttggaacaggccaatacccaaagtttgagaatgatgcttaccgggtgggcgcacatgatgaaatgaccttaattccaacggccgaagtaccattgactaactattatcgtgaagaagtgattgatgctgatgaattgccaatctcagtgacagccttaacaccagcctttcgacaggaagctggggctgccggtcgagatacgcgaggattgattcggatgcatcaatttaacaaggtggagatggttaagtttgcaaaaccggaccaatcttacgtggagttagataaaatggtggctaacgctgaaagtctcttgcaaaagttaggcttaccttatcatgtgattaccttatccactggtgacatgggcttctcagcggcaaagacaaatgatttagaagtttggttaccagcgcaagatgcttatcgagaaatctcttctgtttcaaatacagagtccttccaagcgcgccgggctcggattcaataccgtgatgaagaaggcaacttgcagtttgttcatacgttaaatggatctggcttggcggttggccggacggttgccgcaattttagaaaattaccaaaatgctgatggtacagtgacaattccggatgttttagttccttattttggcgctgataaaattgttcctgaagcaaacctttcaaatattatgaaataaatgagtaccggacaaattgttcagattattggaccggttgtcgacgttgcctttccaacagatgcaaaacttccaactattaataacgccttgatcgtggataaaggcgatggtaagcaactaacagttgaagtctcaatcgagttgggtgatggtgttgtgcgaacaattgccatggattcgactgatggattgcagcgtggaatgtcggtaacagacacaggagcgccgattgaagtaccagttggtaaggaaacactaggccgggtcctcaatgtattaggtcaacccgtcgatgacggagaaccttttgcaaaggatgtaaagcggatgccaatccatcgggctgcaccagaatatgatgaattagcaacttcaacggaagtgctagaaacaggaatcaaggtcattgatttactggctccatatattcgtggtggaaagattggtcttttcggtggtgctggagttggtaaaaccgtgttgattcaagagcttattcataacatcgctcaaggtcataacggaatttcagtctttacgggtgttggagaacgaacccgtgaaggtaatgatatgtactatgaaatgaaggcctcaggggtcttagcgcagacggccatggtttatggtcaaatgaatgagccaccgggtgcccggatgcgggtagccctaaccggattgacaattgctgaatatttccgtgatgtaaaccatcaagatgttttactcttcattgataacatcttccgtttcacacaagctgggtctgaagtgtcagctttgcttggccgaattccatcagccgttggttaccaaccaacattagctacagaaatgggtcagttacaggaacggattacatcaactaagaacggttcaatcacatccattcaagcggtgtatgtgccagccgatgattatactgatccagcgccggctacaaccttcgctcatttggatgcaacaactaacttggagcgttctttgacgcagcagggaatttatccagccgttgatccattagcatcaacctcaacggccttaacgcctgaaatcgttggtcaagagcactatgacgttgcttctgaagtacaacgcgttttgcaacggtatcgtgagttgcaggatatcatttctattttggggatggatgaattgtcagacgaggagaaaaccttggttggtcgggcacgccgaattcagttcttcctatcacagccattctcagtggctgaaacctttactggggtaaagggtgaatatgtgccagttgaagagacggtacgttctttcaaggaaatcttagaaggaaaatatgaccaatacccagaagaggctttccgaaatgttggtgccattgaacaggtagctgaaaaggctgctaaaatgaacgcatagatgagcattaaagctgaagaaatcagttccctcattaagaagcaattagctaactatcaagacgaattaaaagtagaagaaactggaaccgtaacctatgttggtgatggaatcgcacgtgttgacggcttaaatgacgttttggcgggcgagctggttcgttttgacagtggcgtttatggcatggcgcaaaatttggagtcaaatgacgtcggtattattattttaggacgttatgatgacatccgtgagggtgatacggtaacgcgtaccggtcgtgtcatggaagtgcctgttggtgaggaactgattggacgtgtagtgaacgctttgggacagccaattgatggcctaggtccaattaatacgaataagacgcgtcctgtagaagcaaaagcacctggaattatgcaacggcaatctgtctcagagcctttgcaaactggaattaaggctgttgatgccctagttccaattggtcgcggacaacgtgagttaatcattggagatcgtaagactggtaaaacatctattgcgattgacactatcttgaatcaaaaggatcaggatatgattgccatttatgtagctattgggcaaaaggattcaacggtccgtgcccaagtggaaacactacgtaaatatggtgccttagactataccatcgtgatttcagctgggccttctgagccagctcctatgctctacctagcgccttatgctggtgctgctatgggtgaggagttcatgtacaatggcaagcatgttttgattgtttatgatgatctatcaaagcaagctacagcttaccgtgagctgtcgttaatcttacgtcgtccgcctggtcgtgaagcctaccctggtgacgttttctatctacattcacgattgctagagcgggcggccaagttatctgataagttgggtggtggatcaatgacggcgctgccgattattgagacccaagcgggtgatgtatcagcttatattccaaccaacgttatttcgattaccgatggtcaaattttcctagatgctgacgagttttatgccggcattcgaccagccattgatgctggaacatctgtttcgcgtgttggtggtgatgcgcaaattaaggccatgaagaaggtttcaggaaccttgcgtttggatttggcttcgttccatgaactagaatcctttgcccagtttggctctgacttggatgaagccacccaagctaagttggcccgtggtcgtcggactgttgaattgttgaagcaaccattgcatcatcctttggcagttgaagatcaagttgtgtcattatactcactgacgcatggttacttagatgatgtggcggtagaggatattcaacgttttgaaacagaactgttaacagcgatgcactcatcacatgccgacttgttggcaacgattgttgaaactaaggccctgcctgatgctgatcagttaaatgaagccattgaggcatttaagacgacgttt---------gttccaacagcgaagaaatgaatgagcaagttaacagttttcgaccacccattgattcaacataagttgacaattatccgacaaaaagacaccggtaccaaggtctttcgcgagattgttgacgagattgcatcactaatggcgtatgaggttactcggactttacctgtggaagatgttgaaatcgagacaccagtcgctaagacggttcaaaagcaattagctggtaagaagttggcaattgtgccaattttacgagctggcttaggaatggttgatggcatgatgaagttgattccagccgcccggattggtcatatcggaatgtaccgtgacgaggagactctcgagccagtggaatactttgttaagttgcctgaagatattgagcagcgtgatgtttttgtggttgatccaatgttagcaactggtggttctgcaattatggcgattgatgcactaaaaaagcgtggcgcaactaagataaagttaattacgctagtggctgcacccgaaggggttgaagctgtacaagccgcacatgcggatgtagatatttttactgctggcttggatcaaggcttgaatgagcatggttatattattcctggtcttggggatgctggcgatcgattgtttgggacgcattaaatgaatgatatttttgagcgtgtgcagtcattagtcgaccgttatgatgaagtaaacgaattaatttcagacccagaaattattgctgataccaagcgctttttgaagttgtctaaagaagaggggcaattacgtgagacggttgaagtttacaaaaaatacgaagccgttatgcatgaaatcaaaggtgacaaggaattactggctgaaa---cgaatgatcctgaattagaggagatgaccaaagaagagttgaaagagcttactgagcaacaggaatctttggaagaagaactaaaagtgctcctgctacctaaggatcctaatgatgataaaaacatcattatggaaattcatggtgctgctgggggcgatgaaggggccttgtttgccgccgacctatatgatatgtatagccgctatgccgaacgacaaaagtggcaggtagaagtaatcgatgaaaatcggactgaaattggtggctataaagaaattgtgctgatgattactggggagaatgtttactctaagttaaagtttgaaaatggtgcgcaccgtgtgcaacgagtaccagaaactgaatcagctggacgtgtccacacctcaacggctacggttggcgtaatgcctgagtatgaggacgtggatattgaaattgaggataaggatctacgtgttgatgtttaccgctcatcaggtgctggtgggcagcatatcaataagacatcatctgccgtacgaatgacgcatttgccaactgggattgtggtagcgatgcaagaccaacgttcacaacaacagaaccgggccaaggccatggaaattttgaagcagcgtgtatatgactactatgcttcagaaaatgaagccgagtatgcagaacagcgtaaaacagctgttggaaccggggaccgttcagaacggatccgcacctataattacccacaaaatcgggtaacagaccaccgcattggtttgtccttgaataaattggatcgtatcatgaatggtgaattggcagacgtgattgaccccttaattattgctgatcaagccgctaaacttgaaaacatgagtcaaggctagatggctga------ttcatcaaa------gaaaaaagagttaactccagaagcaaaggaacaaaagaaattagctgctgaaaaaatgacagcagaacttgtcaaaaaagcgcaaattgctgaaaatgaatttaaaacttactcacaagaacaggtagataaaattgtagcagcgatggccttggcggcatctgaacagtcattggccttagcacatgaagcggttgatgaaactggccgtggggtggtagaagataaggatacaaagaaccactttgcctcagaagcggtctttaataaaattaaggacgataagacggtcggtgtcatcgctgaggatccagtagcagggtcagttacattagcggcaccattgggtgtattagctgggattgttccaactacgaatccaacttcaacgacgatttttaagtcaatgttggctgctaaaacacgtaatacaattatctttgccttccacccccaagcacaaaagtcttcagcccatgcggctaagattgtttacgatgcagcaattaaggctggggctccaaaaaactttattcagtggattgagaagccttcaattgatgcaactacggctttgataaccaaccctggcattgccaatattttggcaactggtgggcctggaatggtgaatgcagccttacattcaggaaacccttctatgggagtcggtgctggaaatggagctgtttatattgacggtacagccaatattgatcgggcggttgaggatttactactatcaaagcgctttgataatggtatgatttgtgcaaccgagaactcagcagttgttgatgcagcggtctatgatgaatttatgcaaaagatgcaagaacatggagcttatctgctacctaagaaggaatataaaaagttatcagactatgtattcaaaaagaatgctgatggctatggtgtaaatggaccaattgctggtcggtcaggcaagtggattgcagagcaggctggaattaaaatgccagctgatgatgatgtaattatttttgaattagatgaaaagaacattggtgagccactgtcttcagagaaattgagtcccttggtttcgatttataagtcaaagaatcggcaaaacgcaatcgacattgtcaaagcccttcttgactatcaaggtgctggacataatgcggctatccaaattggcgcccaagatgatccgtttgtgaaggaatatgccgatgctgtgcaagcttcgcgaattttagttaaccagcctgattcaattggtggaattggtgatatttatacagatgctttgcgtccatctttgacgctaggaactggttcatgggggaagaattcattgtcacataacttatcaacaaatgacttattgaactttaaaaccgttgctcgtcggcgtaatcgtccagagtggattcgtatccctaaggacatttattatgagtctaatgccatttcttacttacaagacatgcctgatatgacgcgcgccttcatcgtcgctgatcctggtatggttcaatttggcttcgtagataaggttatggatcagttagcactacgggttgaaccagttaagacatcaatttatggaactgtccaacctgacccaacccttaagcaagccattgaaattgctcgtcaaatggcagacttcaagccagatacagtgattgccctaggtggtggttcagccatggacgttggtaagattgcccgtttcatttatgaatattcaactaa------ccatgaaggcattttggataatccggcagctttgaaagaactgttccaaaagttgcagcaaaagtttattgatatccgtaagcgtgtaattaagttccaaccacagaaattgacccaactagtggctattccaacaacatcggggactgggtctgaagtaacaccatttgccgttattacagatgatgaaacccatgttaagtatccattggcagattatgaactcacaccacaagtggcgattgttgatcctgaatttgtaatgactgtgccaaagcgtaccgttgcttactctggtttagatgcattgtcacatgccttagagtcatatgtatctgttatggcctcagagtttacccgtccttgggccttacaagcgattaagatgatttttgaaaacttggctgagtcatataactatgaccctgcacatccaactaaggaaggccaacatgcacgtgcacaaatgcattacgcatcaacgatggcgggtatgtcatttgctaatgccttcttgggcttgaatcatggtttggctcacaaaactggaggtgcttttggtttgccacatggtttggcaatttcaattgctatgcaaggtgttattaaatacaatgccgctactggtaatgttaagagaacaccgttccctcgctatgaagtctaccgggcacaagcagattatgcagatattgcccgtgccttagggttaaagggtgatagtgatgaagcgttagtagagtcgttaattgagcgtattaaggctttggctgcttctgtagacgttaaaacatcattgtcggaaaacggggtaacaaagagtgattttgatgatgccctcgatgaaatggttgatttggtttatgatgaccaatgcacaggtgctaaccctcgccaaccacgtttgactgatattcgtcaattgttgatggatgaattttaaatggcagtagattttgataccaaggaataccttgagaaggttgatgcctggtggcgtgcaaccaactatctttcagctggtatgatctttttgaagagcaacccattgttctccgtaacagacacacctattcaagctgatgacgttaaggtgaagccaattggacactggggtactatctcaggtcaaaccttcatctatgctcatggaaaccgtttgattaacaagtatggtttgaacatgatgtacatcggtggccctggtcacggtggtcaagttatggttactaactcataccttgatggtacttacactgaagattatccagagattacccaagaccttgaaggtatggctcgcttattcaagcgcttctcattccctggtggaattggttctcacatgacagcgcaaacaccaggttcattacatgaaggtggtgagttaggttactcactatctcatggtgttggtgctattttagacaatcctgatcaaattgctttgacagtagttggtgacggtgaagctgaaactggtccttcaatgactgcatggcattcaatcaagttcatcaatcctaagaatgatggtgctgtattgcctgtcttggatttgaatggatttaagatttcaaacccaacagtcttctcacggatgagtgatgagcaaatttcagaattctttactggtttgggatggtcaccacgtttcatcgaaaatgatgatattcatgactacatggcttaccacgagaaggctgctaagatctttgatcaagcaattgaagatattcaagctattcaaaaggatgcccgtgagaacggtcgttatcaagatggtgaagtagctccatggccagttatcatcgctcgtttgccaaagggttggggtggtccacgttacaaccaagccggtgagccaattgaaggttcattccgtgcccaccaagtaccacttcctcttgaacaaggtgatttgtcaaccttgccacaatttgaagagtggatgaactcatacaagccagaagaattgttcaacaaggatggttctttgaaggacgaagttgctgctatggctcctaagggtgacaagcggatggctgctaacccagctgctaatggtggtgctcctcgtggtgaagagtcaaagaacttgactttgcctgactggcacgaattcaccaatgacattactgctgacaaccgtggaactttgttgcctgatggtaaccgtaacatggatatgaatgtcttatctggttacttcgctgcagtttcaaagttgaacccaacatcattccgtatctttggacctgatgagacgatgtcaaaccgtctatgggatatgttcaagattactaaccgtcaatggatggaaccaatccatgacccatatgaccaatatgaagctccagaaggtcgtatcttggatgctcaactttcagagcatcaagctgaaggttggttggaagcttacaccttgactggtcgtgttggtgtctttgcatcatacgaatcattcttgcgtgttgttgattcaatgattacacaacacttcaagtggttgcgtcacgcctcagagcaatcatggcgtaattcttacccatcattgaacttgatttcaacgtcaactgtcttccaacaagaccacaacggttacactcaccaagatccaggtatgttgactcacttggctgagaagaaggctgactttatccgtcaatacctaccagctgatggaaacacgttgttggctgtctttgatcgtgccttctctgagcgtcaaaaggttaaccacatcgtggcttctaagcaaccacgtcaacaatggttctctgctcaagaagctgaaattttggctaacgaaggtttggcagttgtagattgggcttctaccgctccacaaggtaag---gccgacatcgtctttgcatctgctggtgttgagccaaccatcgaaactttagctgctttgcacttggtcaatgaggccttcccagacgttaagttccgctacgtcaacgtggttgagttgatgcgtttgcaaaagaagaatggtcctatgaatgctgagcgttcattgtcagatgacgaattccagacttacttcggtgagtcaggtacaccggttatctttggcttccacggttacgaagatttgattcaatcattcttctacgagcgtgagcacttgggcttgcatccacatggttatcgtgaagatggtgatatcaccactacttacgatatgcgtgtctactcacaaatggaccgctttaaccaagctaaggatgcagttgcaacattgatggacaagggtgttattgatgatgctaagggaacagccttcttgcaaaagatggatgaaatcttagcaaagcactttgatgttactcgtaatgaaggacatgatatcccagagtttactgactgggcatggacaccattggtttaa--------atgaagattttaattgttgatgatgatcatgaaattgctgagttactagaaatttatgtcaaaaatgaaggccatgaaccagtgttggcctttgatggaaaagaagcattgaaaaaattacgaactaatcctgatattgggctggtggtattagatgtgatgatgccagaaatgaatggaacagaagtcgtgaaggaagttcgaaaggataatccagtcccaattttgattttatcagctaaatctggtgcgatggataagattcagggcttaattactggggctgatgattatgttactaagccgttcaatccattagaagtgatggcgcgaattaaagcattgttacgccgttcgcaaaatggagtacaacaaccaattcaagaaattttagatattggaccattgacgattaataaagatagccatgaggtgaaaactgctgatggagaaacagtgaatttgacggcgttggagtttggaatcttatatttgcttgcctcacatccaaatcgagtatttagtgcggatgatattttcgaacgagtttggcaacaagagtccgtggtcagtgctaaaacagtgatggttcatgtttcacatttgcgagataaattagaagaagcgaccgatggtaatcaagttgtgcaaacagtttggggtgttggttacaagattgaggtattatagatggcgaacacaaaaaaacacgatagtattcttgttctagactttggttcccagtataaccaattaatttcacgtcgtattcgcgagctaggcgtttattctgagcttaaatcacacaaattgacggctgcagagattaaggaattaaacccccagggcattattttctcaggtggtcctaattcagtctatgaagaagatgctttcaccattgatcctgatatattcaagctgggtattcccatccttggtgtttgctatggtatgcaactaatggcccacatgctccccgggggcaaggtggtcgcagccgaacacgctgctgaatatggtgaaactgaaatcaccatcgaagatcctaacacactcttatttgctgacactcctaaacaacaagttgtcttgatgtcacacggcgactctattgaaagcattccagatggtttcactgtttcggcaacctcagcccacaccccatttgcagcaatggaagatcggcaacggaatttctacggcgttcaattccatccagaagtccagcatagtgaatacggtatgcaaattctaaagaatttcgttgaccgggctgcacaagtaaaacatgattggtccatggatgacttcatcgatgaacagattgatgaaattcgccaacaagtaggtgataaaaaggtattacttggcctatcaggtggcgtagattcatctgttgttggagttctcttacaaaaagcaattggcgatcagctaacttgcatctttgtagatcacggtttattacgtaaaaatgaagcccaggaagtcatggattccctaggtggtaaattcggcctacatatcatcaaagtcgatgctcaaaaacgtttcctagataaattagctggcgttactgaccctgaacaaaagcgtaaaattattggtaatgaatttattcaagtctttaacgaagaggcaaccaagttaaacggtatcgactatctcgctcagggcacactttacaccgatgtcattgaatcaggaacagatactgcccaaacaattaaatcccatcataatgttgggggcctacctgaggatatgcaatttcaactaattgagcccttaaacacactcttcaaggatgaagtgcgtgagcttggcgaaaagcttggcatcccccatcacttagtttggcgacaacctttccctgggcctggtcttggtatccgggttctaggtgatattacggaagagaagttagagattgttcgcgaatctgatgccatcctacgcgatgagattgctaaacacaaccttgaagacaatgtctggcaatactttactgttctaactggtgtgcgttccgtcggtgtcatgggtgatttgcggacctatgattatacaattgccgtgcgggccattacctctgttgatggcatgacagctgactttgccaagttaccttgggatgtacttgaagagatttcccgccgaattgtcaatgaagttgatcatattaatcgcgtcgtctacgatattaccgctaagccaccagcaaccgttgaatgggaataa
---------------------------a------------------------tgcacacggaggctggagcttatgatgctagtcaaatcgaagtgcttgagggtcttgaagcagttcgtaagcgacctggaatgtatattggaacaacttctagtcagggactccatcatttagtttgggaaattgttgataatggaattgatgaggccatggctggctttgcagatcatgtcactgttacaattgaagctgataattcggttacagtaactgacaatggtcgaggaatcccagttgatttacaaaagaaaactgggaaatcagccttagagacagtctttacggttctacatgctggtggaaaatttgatggtggtggttataaggtttctggtggattacacggagttggggcttctgtagttaatgctctttcaacacgcctagatgctatagtagttcgtgatggaaaaggttatcaaatggcctttgaacgtggacgaacggtacagactattactgaaatttcagcagaaggattggaag---------ttgaacgtggaacgatcgtgcactttgttccggatgctgatattttccaagagaccacagtcttcaatgctaagactttaattgatcgagttcgtgaattagcctttttgaataagggcttgcgcatttcattcactgacaaacgaaatgatgaaaataaaactgagactttctattatgaaggtggtttgagagagtatgttgaatacttgaaccgaaataagactgttttgtttgaagaaccagtttatgttgagggaacttcaaataatattgaagttgaagttgccttgcagtataccgatgattatcgatcaaatgtgttgctttctttcgctaacaatattaatacttgggaaggtggaacgcacgagaccggatttaaaacagcaatgacgcgggtaataaatgattatgctcgtcaaaataacatcttaaaagaagatgatgatacacttacaattgatgatttaagagaaggtttgacggcaattgtttcagtaaagcatcctgatccattatttgagggtcaaacgaaagctaaattgggtagttcagatgctcggactgctgtttatcgaatgtttaatgaaacatttaaacgttttatgtatgagaatccggtaatagctaagcaaatcgttgaaaagggtcaatcagctaaaaaagctcgaatggcagccaaaaaggcccgtgaagaatctcgaaagaaaactggattagaaatttcaaacttacctggtaagctagcaaataatacctctaaagatccagctatatcagaattatttattgttgagggtgactctgccggtggttctgctaagcaaggtcgagaacgattaactcaagctattttgccaattcgaggtaaaattttgaatgttgaaaaggctcaaatgaaaactattttagccaatgaagaaattcgttcattgtttacggcgatgggaactggcttcggtgaagaatttaatattgaaaaagttcattatcataaattaatcatcatgactgacgccgatgttgatggagctcacattagaactttgttattaacattgatttatcgctacatgcgtccgctgctagaagccggatttgtttatatcgcacaaccacctttgtatcaggttcgacaaggtaagtttgttaaataccttgatactgatcaagaattaaatgaactgttaccaactttgccagctagccctaagccagttgttcaacgttataagggacttggtgaaatggatgccgaacaactttgggaaacaaccatggatcctactcaacgtcggatgctgcgagttgaattagatgatgccgaagaagctgatcaagtatttagtatgttgatgggtgataaggttgagcctcgacgtgaatttattgaacaaaatgcgcgttatgccgagttggatgtttaa---atgaaattaggaatgatcggtcttggtaaaatgggtcttggtttgtcagaaaatgcagtagacaatggtaatgaaattgtcgcatttgacttaaacaaagactttgttaaaaaagcaactgactactcagataagatctctag---tgcagattcaatcgaggatatgttggcgcaattgccatcaccaaaggttgtatgggttatggttccagccggagcaccaactaactcaactatcgatgaattaatttcaaagatggatgctggagatatcatcattgatggtggaaactcaaattacaaggataacttagagcaaaataagcgtacaacagcagcaggaatcaagttattcgatgctggaacttcaggtggaatggatggagcccgtaacggtggaaacttcatgatcggtggagatgacgcagaagcatggaagattttggaaccattgtttgaaggaattgcacaagaaggcggatacctttacacaggacgtttgggatcaggacattacttgaagatggtccacaacggaattgaatatggaatgatgcaagcaattggagaaggattcgaaattttggaagcttcaccatttgactatgatttggaaaaggtagcacatttgtggaaccacggatcagttgttcgttcatggttgatggaattggctgaagaacaattcagcaaggatcctaagttggatgatattacaggacgagtggtagcaactggagaaggaaagtggactgttgaagaagctttggataaccaagtgccagccccagtaatcgcaatttcattgatgatgcgtaaccgttcattacaagcagacacatttactggaaaagtagtatcagctttgcgtaatggattcggtgggcacgccatggaaaagaagaactagatggtggaaaaacgtctatttacctcagaatcagtttcagaaggtcaccccgataaggtttccgatcaaatttcagatgccattttagatgccattttaaaggacgatccaatggctcggaccgcaattgaaacatcggttacaactggatttgtgaatatttttggggaagtttcaacaagtgcctatgttaatatgaatcaaatagttcgtcgaacgctaaaacggattggttatgatgatccagatgctggatttttagcagatgatattcatgtggcactaacgattgatgaacaatctcctgatattgcgcaaggggttgatagtgcgatggaacaacgtgaagatggtggggttgatccgctggatcaaattggggctggagaccaaggattaatgtttggttatgctaccaacgaaacagatcaatatcttcctctttcagtagtcttgtcacatgccctggttaaaaaacaagccgaagtacgccgaacaggaactttaccatatcttttaccggatgctaaggctcaagtgacagtcgaattagatgataatgatcaagctaaacggattgatgcggttgttttatcgactcaacatcgtgagagtgtgagcttggaacagttacgaaaagaagttaaagcggttattattgatgaaattttgccagccaatttagttgatgaaaagacacggtattatatcaatccaactggccgttttgtgattggtgggcctaagggtgatgctggtatgacagggcgaaagatcattgttgatacctatggtggttatgctcgtcatggtggtggtgctttctccggaaaagacgccacaaaggtagatcgaagtgctgcttacgccactcgtcacattgctaagaacatcgttgcagcggaattagctgatcgtgttgagattcaagttgcgtatgcaatcggtgtggcggcaccagtttcgattgatgttaatacgtttgggactggtcgagttgcagatgcacaattagtgacagcgattcgggacttatttgagttacgtccagctggaataattgaggaattggacttgcgccaacctcgctatgaagcaactgctgcctacggtcactttggtcgaccagagttagatttgccatgggaacgtttggataaggtcgatgctttaaaagcgtattttgcagattaa------atggcataccaacatcaagcggttgaacaaaaatggcaacgtttttgggaagacaaccaaatatttaaaaccggaacggatcaatctaagcctaagtattacgttttagatatgtttcctttcccatcaggacaagggcttcacgtcgggcatcctgaaggttacacggcaactgatattttagctcgaatgaagcggatgcaaggatttaatgttttgcatcccatgggatttgatgcatttgggttacccactgaagattatgcgattaaaacgggagctaatcccaaggatgtgaccaagaccaacgtgaataattttcgacgtcaaatgcgttcgttaggactttcatatgattggactcgtgaagttaacacgactaatcctaaatactataagtggactcaatggatttttgagcaattatacaaaaaaggtttagcttatgaagatgaaatgatggttaattgggcccctgattacaatggtggaacggttgtggccaatgaagaaatcattaacggtcggactgaacgtggagattatccagtttaccgagtaccaatgcgccaatgggttttgaaaatcaccgaatatgctgatcgtttgttggatgatttggatgatttagactggccagaagcgattaaagagcaacaaagaaattggattggtcgatcaacgggtgcttcaattgattttaagatcgatggatatgatgataaaaagattgaagtctttacgacacgtcctgatacgttatttggggcttcatatgttattctcgcacccgaacacgatttggtccaagaaatcactacaccagcccaaaaagaagctgttgaagcttttaaggaagccttatcctcaaaatctgatttggaacgaacggatttgaataaagataagtcaggaattttcactggttcttatgcaattaatccagtcaatggtgctaaattgcaaatttggattggggactatgtcttagcttcatatggaacaggagccgtcatggcagtgcctgcccatgatgcccgtgactatgaatttgcgactaagtatgatttacctaagttggaagttatagcaggtggtgatattgaaaatgaagtttatactggcgacggtgttcatattaattctgaatttttaaatggtttggaaaaagaagctgcgatagaacgtatgttgacttggttaagcgaaaataaaattggtgctaagaaggtgaattatcgtttgcgtgattggatcttttcacgtcaacgttactggggtgaaccaattccagtgattaattgggatgatggaacgaaatctctagtaccagaggaagaattacccttgcgcttaccagatgcagagaatattttgccaactggaactggtgaatcacccttggctaatattgatgattgggtaaacgtaacagatgaacaaggtcgtcatggtcgacgtgaaacgaatacaatgccacaatgggcaggatcatcttggtattacttacgttatatggatccacataatgacgaaatgatggtcgatccagaattagaacaatattggcaaaatgttgatctatatgttggaggagctgaacatgctgttttgcatttgttgtatgctcgtttctggcacaaagttttgtatgatctaggcattgttacaacgaaggaaccattccaaaagttggcaaaccaaggaatgatcttaggatcaaaccacgaaaagatgtcaaaatctaagggaaatgttgttaaccctgatgatgtggttgaaaaatatggggcagataccttgcgcctttacgaaatgttcatgggacctttggaacaatcaattgcttggtcagaagatggactttcaggatcacgtcgttggcttgatcgggtttggcgtttggtgatcgatgatgaaaatcatctacgcgatcacattacaacggtgaatgaccataagttggataaagtttacaatgaaacagtgaaaaaggttactgaacactttactaatatgcgctttaatactggtatttcacaactaatggtctttgtaaatgaagcttataaggttgataatttaccagctgaatatattgaaggatttattcaactattgtcgccagttgcgccacatattagtgaagaactttggagttacttccataaggatgagtcaattcaaatgacaacttggccaacttatgacgaaagtaagctagttgaagccactgttgaaattgttttccaagtgaatggtaaattacgtggaaaagcacaaatggataaagacagcacgaaggaagaaatgattgcagcagcactagcaaatgaaggagtgcaacgtactttggatggtcaagagccaaagaaggttattgcagtacctggtaaattagttagtgtcgttatgtaaatggagaaatatgcagatccgcatttaaaggtcttttcattaagtggtaataagccgttagcacaaaaggttgctacggcgattggagtagaactttcaaaaattaatatttctcggttttcggatggtgaaattcaaattaacattgaagaatctgttcgaggcgataatgtttatatcatccaatccacatctgctccagtaaacgacaatttgatggaacttctcattatgattgacgcgttacgacgtgcaagtgcaaaaacgattaatgtggttatgccttattatggatatgctcgccaagatcgtaaagcacgttcacgggagcccattacagctaaattagtagcaaatatgttagagacggtcggtgcaactcgtgtgctagcattagatttgcatgcagcacaaattcaaggcttctttgacattccggttgatcatatggcaggggctgcaaaattagcagactatttgattacgagtggaattgccaatgataataccattgtagtttcgccagatcatggtggtgtgactcgtgcacgggctttggcagaattgttaggttctagcgaaccaattgctattattgataagcgacgtcctaaagctaacgtagcacaaattatgaatatcattggggatgttaaaggtaagcgagctatcatgattgatgatatgatcgatactggtggtacgattgctaagggtgctcaaaagttaaaagacgaaggggcagcagaagtttatgttgttgcaactcacgctgtgttctcagctgaagcggttgataatttgcagaattcagtctttgaaaaagttattgtaactgattcaattgacttacctgaatcaaagaaattccctaaattggtgcaagtcacaattgcggatatgatggcagaggcaattgtccgaattaatgaagatcgggcagtttcaccgatgtttaggaagcgtttt-ac--------cgtggatgagattacca------aataaatg------------tacgaaatgacttatattgttcgccctgatatcgacgctgatgctaagaaggcattggttgaacgttttgatgagattttaactaacaacggagcaactattgctgaatcaaaagattgggcaacacgtcgctttgcttatgaaattgctggataccatgaaggaacatatcacgttgttaacttcactgctgaagatgacaaagcgattaaggaattcgatcgtttggctaagatctcagaagatatcttgcgtcacatggttgttacccgcgaagttcgctcagaagctaagtaaatggcacaacaacaacgtcgtagcggtggacctcgtcgtcgccgtaaggttgactttattgcagccaaccacatcgaatacgtggattacaagaacactgaattgttggaacgtttcatttctgacaatggtaagatcttgccacgccgtgtaactggtacatcagctaagaaccaacgtaaggtgactgctgctgttaagcgcgcacgtattatgggtcttttgcctttcgttgcagaaaactaaatgaccaaaattttagtcgttgacgacgaaaaaccaatatctgatattattaaatttaacctagctaaagagggctatgatgtcgtggtcgcaatggatggccgtgaagctctggagagttttgaagatgagaaacctgatctagttttattggatcaaatgttacctgaaatagaaggaacagaggtgctacggcagattcgcaccaaatcacagaccccggtgattatggttactgctaaggattctgaaattgacaaggtgcttggtctagaaatgggtgcggatgattatgttaccaagccattttcaaaccgagaattgttagcgcgagttaaggctaatctgcgacggc----------agtctgccagtgtag---caagtagtga-gccagcggagaacggagatatcaagctggggcctttgaccattcatcctgacgcctatatggtatctaagaatggaaacgatattgaattgacccatcgtgagtttgaactgttgtatcatttggcacagcatatcggacaagtgatgacgcgtgatgatcttttacaaaccgtgtgggggtatgattattttggtgatgtacgcacggttgacgtgacggttcgtcggattcgagaaaaaattgaagaaacaccggggcatccacaaattctaatgacgcgacgaggcgttggttattatttaaaagcagctgatgaagcatagttgaagttttcagaattaggtctcacaaaagacctacttacagccattgaaaaacatggttatgtcgaggcaacaccaattcaagccgaaacaattcccttaacgcttgccggtaaggatgtcatcggtcaagctcaaaccggaactggtaaaacagctgcgtttggattgccaattttagagatgattgata---gcagtcgtcaag-ttcaagctttggtagtttcaccaacgcgtgaattagcgattcaaactcaagaagaactatttaaattaggacgtgataagcgcgttcgcgtacaagccgtctttggtggggcagatattcgtcgccaaattgatggtttgaagcgcggagttgatatcgtcgttggaacacctggtcgtttaattgaccacatccgtcgaggaaccattgacctttcacatgttcggacattagttttggatgaagctgatgaaatgttaaacatgggattcttggaagatattgagtcaattttgaaggccgttccagatgaacgtcaaacattattgttctcagcaacaatgccatctgcaattaagcggattggtgttcaattcatgactgaaccagaacacatccaagtagccgccaaagaattgacgacagacttggttgatcaatactacgttcgagttcgtgaacccgaaaagtttgatactttgactaacattttggctgttcaacaaccaaagttagcaattttgtttgggcgtactaagcgccgagttgatgaattaactcgtggtttggaattgcgtggatttaaggcttcaggaattcatggagacttaactcaacaaaagcgtacacaagttttgaagtcattcaaagctggtgaaatccaaatcttagtggcaactgatgttgctgctcgtggattggatgttacaggagttactcacgtttataactttgatattccacaagaatccgaatcatatgttcaccgaattggtcggacaggtcgtgccggttctcacggaacttcagttacgtttgtaacaaatgctgaactagattatctaaaagatatcgaaaagcttactaagaagcgtatgttggcattaaagccttactcacacgaagaagctgttgcagctcgaatgaagactgcagtccaagatgtagatgcagttgttaaaactgtagatgctaacttggtt---tcagctgaagttgatgaattattagaaaagtatgatgttcggacattagctgctgctgcattggctgcttcagctaatatttctgaaatcgatgctgaattcgatttgacccgcgaacgtccattaccaaacaaacactttggtc---gtggtggatcacgtggtggtagtggatcacgcggtaattaccgtggtggaaaccgacgttctggtaacggtggtgga---ggttcacgctctgctggttctggtaatggtggtgctgcacgtggtggtcgacgtgaagaaaatggtagccatggtggtggccatgattcagaacgtcgtaagtcatacgatcgtggtgcacgtactggttcaggggatcgc------------tcacaacgtggttcacgtccagccgg------acgt---------cgcaagtttgtgatccgcgaaaatgataaataaatggctaagttagttatgatccgtcacggacaaagtgaatggaacgcaaagaacctatttaacggatgggtagacacaaagttgagccctgttggaatcgaacaagcaaagactgctggtaagatgttggcagaagctggtattgattttgatcaagcgtacacatcagttttgacacgtgcgattgaaacattggatttgacattgttcgaagctggacaaatgtttattccagaagaaaagtcatggcgcttgaacgaacgtaactacggtgcgttgcaaggattgaacaaggcagatgctgctgaaaagttcggtgctgaccaagttttgcaatggcgtcgttcatacgatgttttgccaccacttctagaatcagctgaagaaacagttgaagttgaagggcaaacttacgcatcatacgaccgtcgttacgctgaagtagctgctgaagaattgccattgggtgaaaacttgaaggttactttggaacgtgttatgccattctggaacgaaaagatttctgcagacttgaaggctggtaagaacgttgtgattgctgcccacggaaactcacttcgtgcattggcaaagcatatcgaacaaatttcagacgaagacattctaggtcttgaaattgcgaacgcacaaccaatcatctacgacttcgatggtgacttgaacgtgctttcaaaggatattttgacagccgaa---taaatgtcacgttatactggtcctaagtaccgtatctcacgtcgtttgggtgtttctttatcaggaactggtaaagaaattgctcgccgtaactatgcacctggagaccacggtcaagggcgtcgctcaaagctttctgattacggaacacaattgcgtgaaaagcaaaaggttcgtttcacttatggtttgacagaacgtcaattccacaacttgttcaacaaggctggtcaaatccgtaacggagttcacggaactaacttcttgatcttgttggagactcgtttggacaatatcgtttaccgtatgggcttggcaactacacgtcaacaagcacgtcaattggttaaccacggtcacatcttagttgatggaaagcgtgttgatattccttcatacgaagttaaggttggacaagaaatctcaattcgcgaaaagtcacaaaagaatgtctacattttggcagcggttgaatcacaattcggtcacctaccattcgtagaattcaataaagaaactttgaagggttctttgacacgtttgccagaacgtgaagaacttgatggtgactttaacgaagctcttatcgttgaatactacaacaagttgggataaatggagaacttactcatgtttatccttgtttcgtttgccgcaatcgtaatcggtggttttctgggttatttttttgcgaataaagcaattaataagcgactttcagatgcccatagaaatgcaacagatatcacgaatcaagcaactgtcgaagcgacacaattaaaaaagtctgctttggtggaagctcgagatgaaagccaacgttaccaagaccgtattgaatctgaactacaagaacgtcgttcagaagtaaaagtacaagaagaacgacttgttagtcgtgaatctgtattagatcgtaaagatgcttcgttgcaaaagcgcgaagaaggagttgttgataaggaaaagattctggatcaacaacgtcaaagtgtctcagataagttgaagcatgcagatgctttggttgatgcacgagaaacaaagttaagtgaaattgccaatcttgatcaagaagaagcacgtgaacgcgtgttagctgaaacgaaggatgctttagcagccgaacgtgcagtcatgattaaggaaagcaatgcccaagccaatgctgaatcagaaaagcgtgccaaggaattaatcgttggtgccattcaacgttctgcagcggacatggtagctgaaacaactgtttcagttgttaatttgcctaatgatgatatgaagggacgaattattggtcgtgaaggacgtaatattcgtgccttggagacagtaactggaattgacgttattatcgacgatacaccagaagcggttgtattgagtggttatgacccaattcgtcgtgaaatcgccaagaatacattggacaagttgatttccgatggacgtattcacccagctcgtattgaagaaactgttgaaaagtctcgtaaagagatggacgaacatattcgtgaagttggggaacaagctgtctttgatctagggattcataacatgcatcctgatttgattaagacaattggacgtttgaactaccgtacaagttatggtcaaaatgtcctagttcattcaatcgaagttgcgaagctatcaggtttgttagctgcggaacttggagaagatgttacacaagccaagcgtgctggtttgttacatgacattggtaaggcgattgaccatgatgttgatggatcacacgttgaattgggtgttgaattggcaaccaagtacagcgaacgtccagaaatcattaacgcaattgcgtctcaccataatgatgtagaaccagaattcgttgtatcagaattagtagcagccgcagattcaatctcagctgctcgtccaggggctcgttcagaatctttggaaaactatgtacaacgcttgaagcaattggaaacaattgccaacggatttagtggtgttgataagtcatttgctatccaagctggtcgtgaagtacgtgttgttgttgaaccagcagccgtgtctgatctagaggctactgttttggcacatgatattaaaacacaaattgaaacagagttagattacccaggtcacattaaggtgacggttattcgtgaatctcgttcaattgaatacgcgaaataaatgg---ccattggaatgaatgatttgaagacgggtttgacaattgaatactcaaactcaatttggcgggtgttggaatttcaacacgttaagcctggtaaaggggcagcctttgtccgttcaaagttaaagaatttgcgttcaggatcagtaaatgaagttactttccgacctggagataagtttgaaattgctaatatcgaaacttcaccaatgcaatattcatatgctgatggtgacaatcgtgtattcatgaatatggatacatatgatcaaatcgctattccggttgaccgtattgaaaacgagatgaagtatctattagaaggaactgacgttaaggtaacttattatgaaagcgaattattgggaattgaagttcctaagaccgttgaattaactgttacagaaacacaacctggaattaaaggtgctactgccaatggtggtggtaagcctgctacaatggaaacaggcttagtaattacagttcctgatttcattaacgctggtgaaaaattaattgttaatacagataatggtggatcatactcttcacgtgcataaatgccaaagtttaagacacaccgtgcctcagccaagcgtttcaagaagactgccaagggtggtttgaagtcagcgaacgcgtttacgtcacaccgtttccacggtaagactaagaagcaacgtcgtcaattgcgtggaacttcaatgatgaaccacactacgttgaagaactacatcagcatgttgggtcgt---taaatgcgagtaaaaggtggaacagttacacgtgcgcgtcgtaaaaagatgatcaaattggccaagggttaccgtggtcaacgtcacatcaactataaggttgctaagcaacaagtttggaagggttgggtttatgctttccgtgatcgtaagaccactaagcgtaacttccgtaagctttggattacacgtatcaacgctgctgcccggatgaatggattgtcatattcacgtttcatgaacggtttgaacttgatgggatcaaagttgaaccgtaagatgttagctgatttggctatcacagatgcaactgcattttcagctttggcagatgcagcaaagaaagctttgactgataacaaccaaactttccacgctatcacacctgcaacaactgaaaaggttattgaaatc------catactgccgaagcaaagcctgctaagaca---gcggaatca------aagccatctgaaaagaatactgttgctgaaattaaagcatatttggacgcccaagggactgaatacgcttcttcagcaaagaaggctgacttgttagctttggtataaatgcctacaattaaccaattggttcgtaagcctcgtaagtcaaagagcacgaagtcaaactctccagctttgaacttcggttacaactcacaaaagaagaagatgacgcgtgttgactcaccacaaaagcgtggtgttgctactcgtgtcggaactatgacaccaaagaagcctaactcagctttgcgtaagtacgcccgtgtgcgtctttcaaacttgattgaagttacggcttacattcctggtatcggtcacaaccttcaagaacactcagttgtcttgatccgtggtggtcgtgttaaggacttgcctggtgtgcgttatcacatcatccgtggtgctttggatactgccggtgtagatggtcgtatgacatctcgctcaaagtatggaactaagcgcccaaagaag---------taaatgccacgtaaggcttatactaagcaggcagaagttctgcctgatccaatttataactcaaagcttgtttcacgtttgatcaaccgtttgatgcttgatggtaaacgtggaactgcttcaacaatcttatacgaagcttttgatcgtattaaggaaacaactggtaatgaaccattagcagtctttgaagaagccatgaataacatcatgcctgtcttggaagtccgcgcacgtcgtgttggtggatcaaattaccaagttccagttgaagttcgcccagaacgtcgtgttacgttaggacttcgttggttggtttcatacgcacgtttgcgtggggaacacacaatggacgaacgtttagctaaagaaattatggatgctgctaacaattctggtgcatctgttaaaaagcgcgaagatacacacaagatggcagaagccaaccgtgcctttgcacactatcgttggtaaatggctaacacgcgtgaatacccattaagccggacccgtaatatcgggatcatggcccacattgacgccggtaagacaacaactactgagcgtattttgtactatacaggaaagatccacaagattggtgaaactcatgatggagcttcacaaatggactttatggatcaagaaaaagaacgtggaatcacgattcaatcagctgctacaacagctgtttggcatggtttccatgatcaattcaaaacagaaccataccgtgtcaacatcattgacacaccaggacacgtggacttcactatcgaagttgaacgttcattgcgtgtgcttgatggagccgtagccgtattggatggggctgctggagttgaaccacaaactgaaacggtttggcgtcaagctgaaacttatcaagtacctcgtattgttttcgttaacaagatggataagttgggggctgatttccaaatgtcagttgactcaatcaagtctcgtttgggagcaaatgctaaagctattcaatggcctattggaactgaagatgacttcgctgggatcattgacttgatcacaatggaagctttattcccagttgatgatttgggtgaaaagtgggaaccacgtgaaattcctgctgattacaaagaattagctgaagaaaagtataatgaattggttgaagctattgctgatgtcgatgatgttatcatggataagtacttgaatggtgaaactattgctcaagacgaattgaaggcagctatccgtcgtgcagtcttggctttggaattctacccagtacttgctggatcagcttataaagacaagggtgttcaaatggttttggacgcggttgttgattacttgccatcacctttggatgttaagccatatattgctacagatccagatactgatgaagaaattgacttgatcgctaacgatgaagacccattcgcagccttggcctttaaggttatgactgacccatatgttggacgtttgactttcgttcgtgtttataccggaactttggaatcaggttcatatgtacaaaacacttcaaagggaaagcgtgaacgtgttggacgtttgcttcaaatgcacgccactgaccggactgaaattgaagaagtcttctcaggtgatatcgcggctgctattggtttgaaggatacgacaactggagattcattgacagctatggatcgtcctttgattttggaatcaatggaattccctgatcctgttatccaattggctatcgagcctaagactaaggctgaccaaactaagatgggtgaagcccttcaaaagttggcggaagaagatccttcattccgtgccgaaactaaccctgaaactggagatactttgatctctggtatgggtgaattgcacttggacatcatcgttgatcgtatgcgtcgtgaatttaacgttgatgcaactgttggtgcacctcaagttgcttatcgtgaagcctttactaaaaccgttgaagcgcgtggatacttcaagcgtcaatctggtggtaagggacaatatggagatgtttggatcgaatttagccctaacgaagagggagctggatttgaattcgaagatgccattgttggaggagttgttccacgtgaatatattccttcagttgaagctggattgcgtgattcattgaataatggaccacttgccggattcccattggttgacttgaaggccaagttgtatgatggatcatatcacgatgtcgactcatctgaagctgcctttaaggttgccgcttcattagcattgcgtgaagcagctaagaccgctggagccgttatcttggaaccaatcatgaaggtcgatattgttgtacctgaagataatcttggtgacgttatgggacatatctcagcacgtcgtggaatgatcgaaggacaagaacaacgtggaaattcattgatggttcacggtaaggttccgttgtcagaaatgtttggatatgcaacaactttgcgttcatcaacacaaggtcgtggtacattccaaatggtctttgatcactatgaagctgtacctaagagtgttcaagaagatatcgttaagaagtatggtcgtggaagtgttgaagattaaatgaaaccagtacgtaaagcaattattccagcagcaggattgggaacacgtttcttgccagcgactaaggcgcttgctaaagaaatgttgcctattgttgataagccaacgattcaatttattattgaagaagctttggaatcaggaattgaagaaattgtaattgttgatggaaagtcaaagcgctcaatcgaagatcactttgattcaaatccagaactagaaaacaacttgcgtgataagggtaagatggaaatgttgaagatggttgaagaaacaacagacatcaacctttacttcattcgccaatcacacccacgtggtttgggagatgccgttttgacagccaaggcctttattggtgacgaacctttcgttgtgctgttgggtgatgacatcatgcaagacgaagtacctttgacaaagcaattgattgaacgttacgaacaaacgggagaatcaacacttgctgttatggaagtgccacatgaacaagtttcagaatatggtgttattaacccagaagaagaagttgaaagtggattgcaccgtgtatcaaactttgttgaaaagccaaagccagaagatgcgccatcagacttggcaattatcggacgttacttgttgacgcctgaaatctttgaagaacttgaacgtacagaacctggtaagggtaatgaaatccaattgacagatgcgattgattcattgaacaagcgtcaacacgtgtacgctcaccaatttaagggaaagcgttacgatgttggatcaaagattggtttcttgacaacaaatattgaatttggtttgaaccactcacaaacaggtgatgacctaaaggcatacatcaaggatctagcaaagactcttgactagatggaatcacgcgaatttcacattacagccgaaacaggtatccacgctcgcccagctactttgttggttcaaacagcatcaaagttctcatcaaatatcactttatcatacgatggtaaggacgttaatttaaagtcaatcatgggtgtaatgtctttgggtgttggacaacatgctgatgttaaaatttcagctgatggtgacgatgctgctgaagcaatcgaagccattggacaaacaatgacaaatgaaggattagca---taaatgtctgcaattactgatatttatgcacgtgaggttttggactcacgtggtaaccccacagttgaagttgaggtttacacagagctaggtggtttcggccgcggtatcgtcccttcaggggcttctactggtgttaatgaagccgtagagctacgtgatggtgacaaagaccgtttcctaggtaagggagtcttgaaggctgttgacaatgtcaacaagatcatcaaggacaagttgattggtatggacgttactgaccaagttttgttggatcgtacaatgattgcattggacggtacaccaaacaagggtaagttgggtgctaacgccattctaggtgtttcaattgccgctgcccgtgcagctgctgacgagttaggtacaccattgtacaactacctaggtggatttaacgccaaggttttgccaacaccaatgatgaacgttatcaatggtggagctcacgctgataactcagttgacttccaagagttcatgattatgcctgttggtgctaagtctgttgcagaagctattcgaatgggttcagaaacattccatgctttgcaaaagttgttgaaggcatctggacattcaactgctgttggggatgaaggtggatttgctcctaacttcgcttcaaatgcagagccatttgaatacttgttgaaggctatcgaggcagctggttacaagcctggtaaggatattgctattgcctttgacgttgcttcatcagagttctttgatgctaagactggtatttacacacttgctggtgagccagataagcaagagtacacgactgacgagttcatcgagtacctatctgacttggttgcgaagtatccagttgtttcaatcgaggatccattggctgaagctgctgacttggatgacgaagcacaatgggatgcttgggctaagttgactgctaagttgggcaagaaggttcaacttgttggtgatgacttcttcgttacaaatactactttcttgaagaagggtattgagaagaaggctgctaacgcaatcttgatcaaggttaaccaaattggtactttgactgagacaatggaagcaattgaaatggctaaagaagctggttacacagctatcgtgtcacaccgttcaggtgagactgaagacacaacaattgctgacttggttgtcgcaactaatgccggccaaatcaagacaggttcaatgtcacgtactgaccggattgctaagtataaccaattgatgcgtattgaagacttgttgacagacaaggttgctgaatacaagggtattcacagcttctacaacatcgataaggaagctcgcgaagcaattcttaacttcgaagca---taaatg---aaaaatcgcccg---agtggtaattttgttcgacagagtttattttatgtgattatgcttctagcagtattaggattagtttattgggttattggaccaaaagatactaataccgttaagaagattgaaacttcaacatttattaaacagttgaacgataagaaaattaaatcaattgaaattaagccaggagctggtgtttacgatattaaaggtgattatcgcaaaccaca---gacagaaaaagtatctgctgcggcagaa---ggaactttaatggccaaagttatgggcaatgctaagc------------ctaaggtcacttcatttgaagttaacgctttgccaaatgattcaactttgaaggcaattaaccaagctgcagataaaactaatactgaaattagtacaaagccagaagattcaaatgtttggggatcattgttagtaacgattctaccaatgatctttatgattggattcctatggcttatgatgagcggtatgggtcaa------ggtggtcgtggcggat---ctggtggaatgatgaacatcggaaagtctaaggctaaaccagccgatcctgaggaaaataaagttcgctttggggatgttgctggagctgaagaagaaaagcaagaattggttgaagttgttgaattcttgcgtagcccaagtaagttcaccaagttgggagctaaaattccaaagggtgtcttgttagagggacctcccggaactggtaagaccttgctagcacgtgccgtagctggtgaagctggcgtgccgttcttctcaatttctggttcagacttcgtggaaatgttcgtcggagttggagctagtcgtgttcgtgatttgtttgaaaatgctaaaaagtcagccccatcaatcatctttattgatgaaattgatgcggttggtcgtaagcgtggctcaggtatgggcggtggaaacgatgaacgtgaacagactttgaaccaaatgttgattgaaatggatggattctcgggtaatgaaggggtgattgtgattgcagcaaccaaccgttctgatgttttggatcctgccttgcttcgtccaggtcgttttgaccgaaagatcttggttggacaaccggatgttaaaggacgtgaggcaattctaaaggtacattcaaaggataagccattaggtccagatgtggacttgaaagaaattgccaagcaaactcctggatttgtgggagcggacttagctaatcttttgaacgaagcagctttgttggcagctcgtcaaaataaaaatgttattgaagctaatgatgtggatgaagctgaggatcgtgttattgctggtccagctaaaaaggatcgagttgtttcagcaaaggaacgcgaaacagttgcttatcacgaagctggtcacgctattgttggtttggttttgaatgaagcccgtgtggttcataaggtaacaattgtgccacgaggacgcgctggtggttacgcaattatgttgccacgtgaagatcaaatgttgatgtcaaaggataacgctgaagaccaaattgctggtttgatgggtggtcgtgcggctgaaatggtgatgttcaagcaacaatcttcaggagcatcaaacgactttgaacaggcaactggaattgctcgcgctatggtaactgagtatggaatgtctgataaacttggaatggttcaattag---caaagaatggtcaatcattcaataatcctt---atggtgaaggtgcaccttattctgagtcaacggctcaattaattgatgaagaagttcgtcgattgacaaccgaagggtatgcgcgtgcgcatgatattattgttcaatatcaagataagcatgaggccattgcgaaggcacttcttgaatttgaaacattggatgagaagcaaattcttagtctttatgaaactggtaagatgccaacttcagta---aaggttga------aaaaaatgatgatcaa---ccaatgtcatatgaagaagctaagcaagttgctagtcaaaaagtgtctgaagc---------agttgaag-------agcaca------------aagaagaatctaa--ggg---------agatgcagaaacattg------------tatcctcgcgat------taaatgaagaagaccaagattgtttcaacgcttggaccagccagctctgatgtggagacgattactaaaataatcgaatctggcgcaaatgttgtccgtttcaatttttcacacggtgatcatgaggaacacttaggacgaatgaatgctgttcacgaggctgaaaaagctgctggcaagaaggttggtttcttgttggatacaaagggtgcggaaatccgtactaccgtacaaga------gccaggtaagattgaatttaacattggtgatgttgttcgtatttcaatggacgatacaattgaaggaactaaggaaaagattgccgtaacatatccaggtttgtatggggatgttcaagttggcggtcacatcttatttgatgatggtaagttggacatggtcatcacacaaaaagatgaagctaataaagaattggtaactgaagtacaaaaccatggtattttgggatcacgtaagggtgttaatgcacctggtgtttcgatcaacttgccaggtatcactgaaaaagatgctgatgatattcgctttggtttgaataatgatattcaatacattgctgcttcatttgttcgtaaagctgctgacgttcttgaaattcgtgaattgttaacagaagcaaaccatgaagaagttatgattttcccaaagattgaatcacaagagggaattgataattttgatgaaattcttgaggtttctgatggtttgatgattgctcgtggtgacatgggtgttgaaattccagctgaaaatgtgccattggtacaaaagaacttgattcgtaagatgaatgctgctggtaagccagttattacggctactgatatgcttgattcaatgcaagaaaatcctcgtccaacacgtgccgaagcttccgatgttgctaacgctgtgtttgatggtacagatgcaacaatgctatcaggtgaatcagctaatggttcatatcctattgaagcagttgctacaatggctcgtattgatgaaaaggcagaaacgtcattggccatgaatggtcgtcatgacgacc---actttgatgcaacagatgtc---actgaatcagttgcagcagctgttgcaactgctgctggtaacttaaacattaaggcaatcgttgctgctactaactctggttatactgcaaaaatgatttctaagtatcgtccaaatgctgacattttggcattgacgtttactgagggtgttgaacgtatgttgagtatctactggggtgtacaaccaacgatcactgaaccaatgggtaatacggacgatatgatcgaaaaggctaaatcagaagctgttaagtcaggtctagcaagcaagggtgatacaatcatcgttactgctggaattccagtgacaacttcaggtacaactaacttgatgacaatcgttacaattgactaaatggcagttgatgcaattactggaaagcgtactcgctttggtaaccaacgttcacacgcccttaactcaagtcgtcgtagctggaagccaaatttgcaaaaggtaaccgttaagattaacggttctgcaccaaagaaggtttacttgtcagctcgtactttgaaggctggattgaagaacggttcaatcgaacgtgtttaaatggcttttgagggattaacagaaagactacaatctgcattgagcggattacgaaaaaagggaaaagttacagacgctgacttacgggatacaatgcgagaaattcgtatggctttgttggaagccgacgtggattatacggttgtaaaaagtttcgttcgcgatgttcgtgaaaaggctgcggggcagaaagttctagaaggattaaatccggctcaacaaattgttaaaattgtgaatgatgagttaacagcaatgatgggggaacaagatgttcccttaaatcgttcaccaaaaatacccactgttattatgatggtagggttacaaggagccggtaaaactaccactgccggtaaacttgcttttaagttaaagaaagaacaaaacgcacgtccacttatgattgctgctgacatttatcgaccagctgccattgatcaattggaaactttgggacaacaaattgatgtgccagtattctcaatgggaactaatgtagatcctcgtgaaattgtgaagcaagggcttgctaaagctgaagaattgaagtctgattatgtctttattgacgctgcgggacgtttacaaattgatgaagcattaatgcaagaattagctgatgttaaggaaattgcgcaacctgatgaaattttattggttgttgatgcaatgactgggcaaaacgctactgaaacggcaactggttttaatgatcgtttgggtattactggggttgttttgactaagttggatggtgatactcgtggcggagcagcactttcaattcgtgcgatcactaataaacccattaaattcgtaggacaaggggagaagatgaccgatttggatgtcttctatccggaacgaatggcttcacgaattttgggaatgggtgatttaatgaccctgatcgaaaaagcccaaaaagatgttgatgagaaaaaggccgctgaacaggctgaaaagatgcgtcaaaacacatttgatttcaatgatttcattgatcaaatggaccaagttcaaaatatgggtcctttggaagatttgatgaaaatgattccaggaatggctaataatcctgctttgcaaaatatgcagatggatcctaagcaaattgatcatatgaaagctattgtgctatcaatgacaccagctgagcgagaagacccagatctaattaatccttcaagacgtcgtcgtttggctgctggagcaggtcgtccgattgttgaagttaaccgaatgattaaacaatttaatcaaatgaagggcatgatgagcaaagccatgaatggtaataccgctcaaatggaacaaatgatgggttcattacaaggtggcggtatgcctggtatgcctagtggaatgccgaacatgcctggtatgggcggtaatatgggtaaaaagatgcaagatatggctatgaagcgtatggcgcgtcaaattaaaaaaaat---aagaaaaagcgc---cgctaaatggcagttaaaattcgtttaaagcgtatgggatcaaagaagcgcccattttatcgcgtagttgtagcagattcacgttcacctcgtgacggacgtttcattgaaaacgttggaacttacaacccattggttgaaccagctgaagttaagttggaagaagaagttatcatgggatggttgaacaatggtgcacaaccttctgatacagttaaaaacttgttatcagaagctggaatcatgaagaagtaccatgaagctaagttctcaaagtaaatgcgtcaaaatgctttgttggaaaagttaactgcagatcaactacgtacggacttgcctgaattccgtgcaggagatactgttcgtgtacacgcccgtatcgtcgaaggaacacgtgaacgtgttcaattgttcgaaggggttgttatcaagcgtcaaggtactggtatccaagctacgtacactgttcgtaagatttcaagtggtgttggtgtggaacgtacattcccactacactcaccacgtgtagataagattgaagtagtacgttacggtcgcgttcgtcgtgccaagttgtactacctacgtgcattgcacggtaaggctgctcgtattcctgaagcacgcc------------------------------------------------------------------------------------------------gttaaatggtgattattacggcaggcatgattggggttggtaagacaaccttgacagacttaattgcaaaacataaggggacacaagctttttttgagccagtgggagaaaatccagttctaccattatattatgctgatcctaagcagtatggtttcttactgcaaatttattttttgaataagcgttttgccatgattaaaaaggcgttagtagacgataataatgtcttagatcgttccatttatgaagatgctcttttcacacaagaaaatcatagttcaggtaatatttctgatgctgaattagatgtttatatgaaattattagataatatgatgaatgaattgagtggtatgcaaaaaggtcgtccagacttgatggttttcgctgatgctgactttgatacgatattatatcgaattaaaaagcgaggtcgtgattacgaacaatttgatgataatgctgacttaagagattattattttaaaatgtggagtgcttaccaacaatggtataaagattacgatgcatctccgaagatgcgagtagatcttcaaaagtatgacttggaagatccagagagtcaaaaaatagtattaaagatgattgacgattatttggaagagttagaag------tacaataaatgactatgactgttgttcgtaagaatgagtcactagatgatgcactccgtcgcttcaagcgtggagtctcaaaggatggtactcttcaagaataccgtaagcgtgagttctacattaagccatcagttcaacgtaagttgaaggctgaagctgctcgtaagcgcaagaacaagaagggacgttaaatgagcacaaaaatgagtgtccaagatattattttaacgcttcaaacattctgggcgaagcaaggtgccatgttaatggaagcctacgatactgaaaagggagctgggactatgagcccatacacgttcttacgtgcgaatggaccagaaccttggaatgctgcctatgttgaaccatcacgtcgtccagcggatggacgttatggagacaaccctaatcgtttgtaccaacaccaccaattccaagtggttatgaagccatctcctgataacattcaagaactatacctagaatcattggaagcattgggaattgatccacttgctcacgatattcgtttcgttgaagataactgggaaaacccatcaatgggtgcggctggaatcggttgggaaatctggttagacggaatggaagtgacgcaatttacgtacttccaacaagttgggggaatcccagttgatgccgttacatcagaaatcacatacggtttggagcgtttggcgtcatacattcaagacgtaccaactgtttacgatctagaatggggaaatggtgttctttacggtgacatctttaaggaaccagaattcgaacactcaacatactcatttgatacatctgatgcagagatgttattgcgtcacttcaatgaatacgaagttgaagcaaagcgtgcattggaagctggtttagtacaccccgcctatgactacattctaaaggcatcacacacatttaacttgttagatgcacgtggaacggtatctgttacagaacgtgcgaagtacttgagccgtatccgtaacatggctcgtatggtggctaaggcctttatcgctgaacgtaagaagcttggtttccctcttttgaaggacgaagcattgcgtgaaaagtacttaccaacgcaagaagaggaggccaagtaa----------------------------------------atggcaatttctgcagaaaaaaagacagaaatcatgaaggagttcgcacgtcacgaaggtgatactggttcagttgaagtacaagttgcagttttaactgctgacatcaactcattgaacgggcatatgtctgaacacaagcatgatttccattcacaacgtggattgatgaagaagatcggtcgccgtcgtaatttgttacgttacttacgtaacaatgacgtatctcgttaccgtgacttaatcgctaagcttggtttgcgtcgttaaatgccaattattgaaggttcaattaagcgtgctcgtttgaacaaagtacaacgcgagcgtaatatcgcccaa---agttcagcataccgtactgaagtgaagaagttccgtaaagctgttgaagctggatctgacaatttacaagaattatatgtaaatgcttcatcagcacttgaccgtgctgtttcaaagggtttgattgcaaagaacaaggctgctcgtgataagtcacgtttggctgctttgctta------aataattggctaaggaacactacgagcggacaaagccgcacgttaatattggaactattggacacgtcgaccacggtaagactactttgactgctgcaatctcaaaggttttggctgataagggattagcaaagcaacaagactttgctgcgattgacgctgcacctgaagaacgcgaacgtggaatcacgatcaacactgctcacatcgagtatgagactgaagcacgtcactatgcccacatcgatgcccctgggcacgcggactacgttaagaacatgatcactggagccgctcaaatggacggtgccatcttggttatcgccgctactgacggaccaatgccacaaactcgtgagcacatcttgttggctcaccaagttggtgttgaatacttgatcgtcttcttgaacaagactgacttggttgatgatgatgaattgactgacttggttgagatggaagcacgtgaattgctttcagaatacgatttccctggagatgatgtaccattcatccgcggttcagctttgaaggccttagaaggtgatgctgaacaagttaaggttatcgaagaattgatggatactgttgattcatacatcccaactccagtacgtgatactgacaagccattcttgatgcctgtcgaagatgtattcactatcactggacgtggaacagttgcttcaggtcgtatcgaccgtggaactgttgtattgaacgatgaagttgaaatcattggtttgaagccagaagttcgtaagactgttgttactggaatcgaaatgttccgtaagacaatggaccaaggacaagctggagataacatcggagctttgttgcgtggtgttgaacgtacttcaatcgaacgtggacaagttttggcaaagccaggttcaatcaagactcatactaagttcttggctgaagtttatgttttgaccaaagaagaaggtggacgtcacactccattcttcactaactaccgtccacaattctacttccacactactgacgtaactggggttgttcaattgccagaaggtgttgaaatggttatgcctggagatcacgttacattcgatatcgaattgatcgctccagttgccattgaacaaggtttgaagtttactgttcgtgaaggtggacgtactgtcggtgccggaactgtttcagaaatcaatgactaaatgaccaagcgaatttttgaattagcaaaagaattgaatgttccatcaaaggaattggtcgctacggctaaagctgctggaattgaagttaagtcgcacatgtcaacggtagacgctgaccaagaagcggcttta--------cgtcaaaagaaacaa------ccggcatcaaaagaagcaacta---------agtcaacccaaaatgcagctaagcctgct------------------------------aatcataaaaaagaggttcaaccggtggaaaaaaagt------------------cagctgagaat------------caaaaaccaaaag--aacaagaaaataacaa--tcaaccagctaaagcagccaaacctgctgttaaaaaagttg---------tcgtagcacaaaaaag--tcaaggtaatca------acgcaacaaccgtaataataatggtggttggagtgatcgc------------------------cgtggtaataataacggtaatcgccgtggtaagcgtaataataaccgtaat------cgcaac---aataataatgctaatcgtccagcaccaactgttcgtaaagatcagcctttaccagaaactttggtttattcagttgggatgaatgttcaagacattgctaagttgattcatcgtgatgcaacagaaattatcaagaagttgtttatgctcggtgtaatggtcaaccaaaatcaatctttggatgctgatacaattgaaattttggctgcggattatggaattaatgctgaaccaaaagttgaagttgacattactgatttggaccaattctttgaagctgagccagaaaatagtgatgatttagagccacgagcacccgttgttactatcatgggacacgtcgatcatggaaagacaactttgttggactatcttcgaaactcacacattacagaaggcgaagctggtggaattacccaacatattggagcttaccaagttaaattagatgg---acgagttatcactttcttggatactcctggtcacgcggcctttacggcaatgcgtgcacgtggagctgatatcaccgatattacgatcttagttgttgcggctgatgacggtgtgatgccacaaacaattgaagccatcaatcacgctaaggcagctaacgcaccaattatcgtagcagttaataagattgataagcctggggctaatcctgaaaatgttattaatcaattaatgcaatacgaattgattccagaagaatatggtggagataccattttcgttaatatttcagctaagtttggtcaaaatattgatgaattattggaaatgatcttgttgcaagctgacgttttggatttgcatgctaatcctaatcaacgtgcggctggttcagttattgaagcacgtttggataagggacgtggagcaactgctacggtcttagtacaacaagggacaatgcacgttggtgatccaattgttgttgggaatacctttggtaaagttcgtacgatgactaatgatcgtggtcgtcgaattaaagaggctacaccatcaactccagttgaaattactggattaaatgatgtaccatcagcaggagatcgtttcgtggtctttgaagatgaaaagacagctcgtgcagctggtgaagaacgagcaaagcgtgctttgcttttggatcgtaagcgtaataatgttgtttcagtggccgacctctttgataagatggctgaaaatgaaatgaagtctgttcctgttatcatcaaggccgatgtacaaggatcagtggaagcattagctggttcattgaagaagatcgatgttgaaggcgttaaggttgatattatccacactgctgttggggcaattaatgaatctgatattactttggctgaagcatctggggcaatcattgtcggatttaacgttcgaccaacaccacaagcaaagatgcaatctgaatctaattcagttgatatccgtttgcactctgttatttataacgctattgatgaaatcgaagctgctatgaagggtcaattggaaccagtctttgaagaacaagtaattggaacggctcaaattcttgaactattccgtgtttcaaaggttggaacaattgctggttcaatgatgatgagtggaaaaatcacgcgggattcaagcgtacgtttaatccgtgatggaattgtgatttttgatggtaaaattggttcattacgtcgtggtaaagatgacgttaaggaagttaagaatggaactgactttggaatgaccattgaaaattataatgatgaaaaagttggcgatgaagttgaagtttaccaaatggtcgaagttaagcctaagtaattggcaaaacgcgataatattcgtaacattgcaatcatcgcccacgtcgatcatggtaagaccacgttggtgaatgaattattgaagcaatcagatacattggatgctcgtaataacattactgatcgagcaatggatacaaacgatcttgaaaaagaacgtggaatcacaatcttagctaaaaacacagccgttaaggttggagataagcaaattaacatcgttgatactcccggccacgctgacttcggtggtgaagttgaacgtatcatgaagatggttgatggagttttgttggttgttgatgcctttgaaggaacaatgccacaaactcgtttcgttttgaaaaaggcttttgaacaaaacttaactccaattgtggtagttaacaaagttgaccgtccaggggctcgtccttctgaagtagtcgatgaagttttggatttgttcattgagcttggagctgatgaagaacaattggaattcccagttatctttgcttcagctatgaacggaacatcttcattagatccagaagttgataagcaagaacacacaatgaagcctgtctttgacaaggtattcgaaacaattccagcccctgaagataattcagatgagccattgcaattccaagttgctttgcttgactataatgacttccttggtcgtattggtattggacgtgtcttccgtggaactatcaagcttggtgattctgttgaagttatgaaattagatggaacaactcaaactttccgagttactaagttgtttggatttattggacttgaccgagttgaaatcgaacaagccgaagctggtgacttgattgcacttgctggaatggaagaaatttcagttggtgaaacagttgctgatcctgagcatcctgaagcattgcctgttttgcgtatcgatgaaccaactttgcaaatgactttccgtcaaaatgactcaccgttcgctggtcgcgaaggtaagtttgtaacggcccgtcaaattgaagatcgtcttcgtcgagaattgcatactgacgtttctttgcgtgttgaagatactga---tgaagctggtgcttggttagtctctggtcgtggtgaattgcacctttctatcttgattgaaacaatgcgtcgtgaaggctttgaattacaagcttctcgtccacaagttatctatcgtgagattgatggcgttcaatcagaaccgtacgaatctgttcaaattgatacaccagatgaatatgcttcatctgttatcgattcattgaaccaacgtaagggtgaaatgttaaacatggaagctatgggaaacggacaaactcgtttgtcttacgtagctccttcacgtggtttgatcggatattcaactgaattcttatcagcaacccgcggatatggaatttacaatcacacttacgaagactaccgtccaatcgttcgtaactgggaaccaggtcgtcgtaatggtgccttagtttcaattacacaaggaacaacgactaattacgccatcatgggtgttgaagatcgtggacaaatgttcgttggagctggagttgaagtttatgaaggaatgattgttggaatgaattcacgagataacgatatctctgtgaacgttactaagttaaagccacaatcaaacgttcgttcttcaaacaaggatcaaacttcatcaatcaagactcctcgtgagatgggattggaagcttctttggaattcttgaacgaagatgaatatgttgaagtaactccagaaaacgttcgaattcgtaaggatatcttgaatacttctgaacgtgagaagtatgctaagcgtcgtaagatgtctcaacaa---taaatgcctaaaaaagtagagca---aactgatgtagattttgatcaaaaaggttttgacaaagcaattaaggatcttgtaaaagaatacaaaaaatcaacgacaattaaagaagatgaattgcatgaaacattggttaaacgttggaatttaaatgctaaccaaattgatgaactatatgataaggtcgaagcagctgggattgccattgttgatgaacaaggtgaaccagctatgcgtgctttgaataataaaaagacggctttaagtgaaaaagaattaaagcaagcagctgaagcaccatctgggattaaaattaatgatcctgtacgtatgtatttaaaagagattggccgtgttagcttattgacaggtccagaagaagttgcattggccgaacgtattgaagagggtgatgcatctgctaagcaagaattggctgaggctaatttgcgtttggtggtttcaattgcaaaacgttatgttggtcgtggaatgcaattcttggatttgattcaagaaggaaatatgggcttgatgaaggcagttgagaagttcgattaccgtaaggggttcaaattttcaacttatgccacatggtggattcgtcaagcgatcactcgcgcaattgccgaccaagctcgtacaattagaattccagtgcatatggtggaaacgattaataaattaatccgaatccaacgatcattgctttctgatttgggacgagaaccaactcctgaggaaattggggctgagatggatattgcgacagaaaaagttcgtgatattcttaaaattgcgcaagaaccagtttccttagaaacgccaattggtgaagaagatgattcacatctaggtgatttcattgaagacaatgaagctgtttcaccagctgattccgccgcatatcaaatgttgaaggaacagctagaatcagtactagatactctaactgatcgtgaagagaacgtcttacgtttgcgctttggattagaagatggccggactcgaacattagaagaagttggtaaagtctttggtgtgacgcgagaacgaattcgtcaaatcgaagccaaggcacttcggaaacttcgccatccaacgcgttcaaagcaattacgtgatttcttggactaaatga---ataaaattttgataattgaagatgaggaaaatttagcacgatttgttgagttagaattacaacatgaaggctatgaaacgacagttgccgataatggtcgaactgggttagaaatatcgttagaagaaaatttcgatttgattctattagatctaatgttaccagaattaagtgggttagaagttgcacgtagacttcgagaagtcaaaaacacacctattattatgatgacggctcgtgattcagttattgatcgcgtttcagggttagactatggggctgacgattatgttgtaaagccgtttgcaattgaagaattgttggcacgtatccgggctttattgcgtcgaattaatattgaaactgaagagcatgctagtcatcaaagtattgtaaagtatcgtgatttggtggttgaaaaagaaaatcgaattgcgcgacgtggtgatgaaattatcaatttaacgaaacgcgaatatgaattacttgttattttgatggagaatattaatgttgttcaatcaagagaagtacttttggccaaggtttggggatatgatgataacgttgaaaccaatgttgtagatgtttatatccgttacctacgtaataaaattgattatagtgactc---taaaacttcatatattcaaactgttcgtggaaccggttatgtgatgcgtcaatagatgcaaacaccaacaaaagaacaaaactttgacttagtctcaaagtatgaacccactggagatcaaccagctgcgattaatcaattatcgttaggcttagatgaacatgtgaaagaacaaattttgttgggtgcaacgggaaccggaaaaacatttacgatttcaaatgtgatcgccaatgccaataagccggttttggtgttatcacacaataaaaccttggcgggtcaactctatagtgaattcaaagaattcttcccgaataatgcggtggaatactttgtgtcttactatgactattaccaaccagaggcgtatgtaccatcatcagatacgtatattgaaaaagactcatctattaatgatgaaatcgacaagttgcgtaatgccgcaacggcatcgctattgtctcgtaatgacacaattgtggtggcgtctgtgtcatctgtctttgggttgggtagcccagaacaatatcgtgatcatgtgattaatctacgtgttggtgaagaactcgatcgcaatgacttgatgcgtaagctagtcgagattcaattccaacgtaatgacattgattttcaacgtggtcgtttccgtgtacgtggtgatgtgttagaaattttcccggcgtcttctgattcacgtgcaattcgtgtggaattctttggggatgaaattgaacgcattcgtgagattaatgcactaacgggggaaatcgccttagaaacagatttcgtgacgatttatccagcgacgcatttcatgactaatgatgatattcgatcacgggccgtgaagacgattcaagcggaattggatgaacaattaaagaagtttgaagacgaaggtaagttgctggaagcacaacgtttaaagcaacgtactgagtatgacttggaaatgattcaagaaatgggcttcactaatgggattgaaaattattcacgccatatggatggtcgtgtcccaggagaaccaccatttaccttacttgatttcttcccagaagatttcttaattgtggtcgatgagtctcacgtgacaatgccacaaattcgggggatgtacaaaggtgaccgcgcacgtaaagaaacattgattgattatggtttccgtttgccaagtgctttggataaccgtccgctaaagcttgaagaagtggaaaagcatatcaatgagattatttatatgtcagcgacaccaggtgattacgaattagaacatgtccgaccagagcacattgcgcaacaaattatccgaccaactggtttgttggatccaacgattgaagtgcgaccagtgatgggccaaattgatgatctgttgggtgaaatcaatgaacgtgccgctcgcgatgaacgtgtgttcgtcacaacactgacgaagaaaatggcagaagacttgaccgactacttagaggacgtcggagtaaaagtaaagtatctgcattctgatatcaaaacattggaacgaacagaaatcatccgtgatttacgtttaggtaaatttgatgtgctaattgggattaatctgttacgtgagggaattgacgtacccgaagtatctttggttgcgattttggatgcagacaaagaaggctttttgcgtaatgaacgttctttgattcagacgattggacgtgccgcccgtaatgcgaatgggcatgtgttaatgtacgctgataaaacgacgcgttcaatgcaagccgccatcgacgaaacgcaacgtcgtcgtgaaattcaaatggcttataatacggagcatgggattacgccacaaacgattattaagccaatccgtgaaaatatccaagtttcacgagaagctgatgccgg---tcaaaagacggaaagctttacccaagttgctttccaagatatggctaaagccgatcaagaagaaacagtggctaacttggaagaacaaatgcgtgccgccgcaaagcgtcttgattttgaagaagccgctaatttgcgtgacacagtcatggaactacgcgttcaaatgggcaagtagatggatacaattcgattagaggatgtcaaaaactacgtggggcaggaagttagaattggggcttggttacgtaataaacgtggctcaggtaaactacaatttctacaattgcgtgatggaacggcttttatgcaagccgttgtagttaaggctgaagtgggtgacgaaatttttgccaaagctaaagagttaaagcaagaaacaagcatgtacttagttggaactattaaagaagatgctcgttctgattttggatacgaaatggatgtcaaggatttggtagtagttggtgcttctgaagattatccaattactcctaaagaacatggaacagatttcttgatggatcgtcgtcatctatatcttcgtcacatccaaccgtttgctgtgttgcgtatccgaaatactatgattgcagcaacttatgaatttttcaataaagaagggttcatcaaagtcgatgcaccgttcttaactggttcagcacctgagggaacgactgaattattctctacagagtattttgatacagaagcatatttatcacagactggtcaattatatgctgaagcgggagctatggcgtttggaaaggtctttacttttggtccaactttccgagcagaaaagtcaaaaacacgccgtcatttgactgaattctggatgattgaaccagaaatggcttggatggatcaagatgcatccttagaaatacaagagcgttatattgcttatctaattaattctgtcttagaacgtaattcatatgaattagaccttttgggacgcgacaaggagctattagcttcgtatacgaagttgccatatccacgggtttcatatgatgatgctattaagttgctacaagaaaatgactttgatgtcgaatggggtgtagatttcggttcaccagaagaaacattcttggctaatcattttgctagtccggtctttattactaatttcccaaagaagatcaaggctttctatatgaaacgccatccaacacgggatgatgtggttatttcagcagacttattagcacctgaaggttatggtgaaattattggtggttctgagcgtgatactgattatgattacttagctcaacgtattgaagagcagggacttgatatggatgaatatgcttggtatctagatcttcgtaaatacggttcagttccacattctggatttggacttggcttggaacgagctgttacttggatcacgggtgaagaacatattcgtgaagcaattccattcccaagaactatgacgcgtttgcgcccatagatggctaagaagtcaaagatcgcaaaagaattgaagatcgaagcaactatcgaaaagtacgctgcaaagcgtgctgaattgaaggctgctggagattacgtaggactttcaaagttgccacgtaacgcatcaccagttcgtgcacacaaccgcgacaagatcgacggacgtccacacgcatacatgcgtcaatttggaatgtctcgtttgaacttccgtgacttggcacacaagggtcaaatccctggtgttaagaaggcttcttggtaaatgcgcattaacattttgttagaagccgccgaaacaggtgagcgtatctatctaacttctaagaatcgtcgtaacacgcccgaccgtttggagttaaagaagtattctccaaagttgcgcaaagttaccacattcaaggaggttaagtaaatggcctacccagttgtagcaattgtaggacgccctaacgttggtaaatcaacgatttttaatcgaattgcgggtgatagaatctcgattgttgaagatacacccggtgtgactcgtgatcggatatatacacgcgctgaatggttgactcatgagttccggttaattgatactggtggaattgaaatgagtgacgaaccattcatgagtgaaattaagcaacaagccgaaatagcaatggatgaagctgatgtaatcgtctttatggtttctggtcgtgaaggcctagctgaagcagatgagcaagttgctaaaatgctttataagactaataaaccagttgttttggcggttaataaagttgataattttgaaatgcgtagtgaaatttttgatttttatgcgcttggatttggtgaaccattcccaatctctggttcgcatggaactggattaggtgatttacttgatgaaatcataagtaaattcccaactgatgcaggagttccagatgatgatactattcgattctcgtttattgggcgaccaaatgttggaaagtcttcattagtgaacgctttgctaggagaagaacgagtaattgtttcagatatagcgggaacgactcgtgatgcaattgatactaaattcgtcactgatagcggtgaccaatttacaatggttgacacggctggaattcgtaagcgcggtaaagtctatgagaacactgaaaagtattctgttatgcgggcgatgcgagcaattgatgattcaaatgtcgtattaatggttttgaatgctgaagaaggaattcgggatcaagataagcacgttgctggatatgcacacgaggctggtagagcagtaattatcgttgttaacaagtgggatacacttgaaaaagataatcacacaatgcatgaatttgaagagttgattcgtgcagagttccagtatttggcatatgcaccaattgtcttcgtatcagctaagactaaacaacgtttggacaagttacctgagatgattaagaaagttaatgaaaatcatcaacgtcgtattcaatctgcaaccttaaatgaggtggtgatggatgcgttggccttgaatccggcaccaaatcgcaatggtaaacgattgcgtgtttattacgctacgcaagtttcaattcaaccaccaacgtttgtagtctttgtgaatgatccagaattgatgcacttttcatatgaacgatttttggaaaataagatcagaaaatcctttgattttgaaggaactccaattcatattatcaagcgagcaagaacataaatgaatgaagaaaacaacgagctattggctgcacttgacgcacaacctgatgtgaaggttggcgatgttgtcactggtgaagttttaacgattgatgatgctcatcaagttgtagttggaattgatggtgctggagttgaaggtgtaatccctgcccgcgagttgactagtgatcgtgatgctgatgttaacgaccttgttaaggttggagacaagattgaagctgtagttaagatgcctattacttcagaaaaagaaggatactcatggatcctttcaaagcgtcaattagaagctcgtcgtgcttgggaagaaatcgcaagcaagtacaacgaagatgacattgttgaagctcctgttacgcaagtcgttaagggtggattagttgttgatgttgcaggcgtacgtggatttattcctgcctcaatgatcgagaaccgctttgttcaagacttgaaccaatacaagggacaaactgttaaggcacaaatcattgagattaatgttgctgaatcacgtttgatcttgtcacgtaaggctgttttgtcagctgagcgttcagaagctttgaagcgtgtctttgaagaacttactgttggtgatattgttgaaggtaaggttgctcgtatgactaactttggtgctttcattgaccttggtggtgttgacggattggttcacgtttctgaaatttcatacgaacgtgtttcacaaccatcagatgttttgtcagttggtgaagacgttaaggttaaggttttgggattggatcctgaaaaggaacgtatctcattgtcaatcaaggctactcaacctggaccttgggactcagctgctcaaaatgctcctgaaggaactgttcttgaaggaactgttcgacgtgtcgttgactttggtgcctttgtggaagtattccctggtgttgaaggattagttcacgtttcacaaatttcacaccaacacgttgaaaacccttcagatgttttgaaggctggagataaggttcaagttaaggttcttgatgttaaccctgaacgccaacgtttgtcattgtcaatcaaggctttgactgaagcccctgccc---gtgaaggtggagacaataacgatggtgaacaacgtcgtagcaacaataacaacaactcaaatagctcaaataacaacagccgtcgtagtaacaataacggtggtggtcgtcgtaacaacagccgtcgtgaa---tcagctcctatgaactattcaacgactgaagaagaaggaaatgcaactttgggtgacttgtt------caacttgaaggacttcgactaa----atggcagacgtaaagtataagcgcattttattaaagctatcaggggaagccatggctggtgataagggttttggaattgatcctgaaacagttaatagtattgctgctgaaattaaagaagtttatgagttagggattgaaattgctattgttattggtggtggaaatctttggcgtggtgaaaatggtgctcagctaggaatggaacgtgcccaagctgattatgttgggatgcttggaactgtgatgaacgctctttctttgcaagattcattggaaaatatggatgttcctacacgcgtacaaaccgcaattgaaatgcgtcaagtcgcggaaccatatgttcgtcgtaaagcagttaggcatcttgaaaaagggcgcgttgttatttttggagctggaacgggttcaccgtacttttcaaccgatacgacttctgccttacgtgccgctgaagttaatgccgatgcgattttgatgggtaaaaacggggtggatggtgtctataacgatgatccacgtaataacccaaatgcagttaagtatgataaattaacgcacatggacgttttgtcgcaaggtcttaaaatcatggattcaacggcttcaacgctctcaatggacaatgatattgatcttgtggtctttaatttgaatacgcacggcaatattaaacgcgttgttttgggtgagaacatcggaacaacagttggaggaaaataaatggcagtaatctcaatgaagcaattgcttgaagctggtgttcacttcggtcaccaaactcgtcgctggaacccaaagatggaagaatacatctttacagaacgtaacggaatctacattatcgacttgcaaaagacggtaaagttggttgaccaagcgtacaactacatgcgtgacgccgctgctgatggagccatcgtattgttcgttggtactaagaagcaagctcaagacgcaattgctgaagaagctactcgtgcaggaatgtacttcatcaaccaccgttggttgggtggaacattgactaactggcaaacaatccaaaagcgtatcgaacgcttgaaggaattgcgtgctatgtcagaagatggtactttcgacgtattgccaaagaaggaagtttcattgttgaacaagcaacgcgaaaagttggaaaagttcttgggtggtatcgcagatatgcctaaggttccagacgtactttacgttgttgacccacacaaggaacaattggctgttgaagaaggtcgcaagttgaacttgcctatcgtggctatggttgacacaaacgctgacccagaccaaatcgatgttgttatcccatcaaacgacgacgctatccgtgccgttcgtttgatcactgctaagatggccgatgcggttatcgaaggacgtgaaggtgaaactaacgttgaagaagcaatggttgctgaagaagcttc---tg------ttgaatcaatcgaagaattgactaacattgttgaaggt---------taaatgtcaaagattattggtattgatttaggaactacaaattctgctgttgctgttatggaaggtggaactccaaaagttatcactaacccaaacggtggacggacaacttcatcagttgtttcatttaagaatggtgagagccaagttggtgatacagctaagcgtcaagcaatgacaaacccagatacaattgtatcaattaagtcacatatgggtgaagatggttataaagttacggtagccggaaaagattatactccagaagaaatttcagcaatgattttgcaatacatcaagaagtatgctgaagattatttgggagaaacagttgataaggctgttatcactgttcctgcatactttaacgacgcacaacgtcaagctactaagaatgctggtaagattgctgggttggaagttgaacgtattatcaacgaaccaacggctgcagctttggcatatggccttgatgatttgactaaggatgaaaaagtcttagtttatgaccttggtggtggaacatttgacgtttctatccttgaattaggagatggagtctttgaagttttgtcaacatcaggagatacacaccttggtggtgatgactttgacgaaaaggttattgattggttagctgaagacttcaagaacgaaaatggtattgatttgaagcaagatgctttggctatgcaacgtttgaaggaagctgctgaaactgctaagaagactttgtcacaagctacagaagcacaaattgatttgccatttattgcttcatcagataatggtcctcttcatattcaaacaactttgactcgagctaagttcaatcaattgacacatgatctagttgaacgtactaaggcttcagttgaaactgctttgaaggatgccggactatcaaatgctgatattgatcaagttatcttgaatggaggatctactcgaattcctgctgtgcaagaattcgttaaggatttgactggtaaggaaccaaatcactcaatcaatccagatgaagcggttgctttgggagctgctgtacaaggtggtgttattactggtgatgttaaggatgtcgttttgcttgatgtcacaccattaacacttggaattgaaacaatgggtggtgtattcactaagttgatcgatcgtaatacaactattcctacttcaaagtcacaagtcttctcaactgctgctgataaccaaccagccgttgatattcatgttttgcaaggtgagcgagctatggccgctgacaacaagacattaggacgtttccaattgactgatattccagctgctccacgtggtgtaccacaaattgaagttaagtttgatattgaccgaaacggaattgtaactgtttcagccaaggatcttggaactcaaaaggaacaaaagattactatccaaaattctggatcattgtctgacgaagaaattgaaaagatgatgaacgatgctaaggctaatgaagaagccgacaagaagcgtaaggaagaagttgatttgcgcaatgatgttgaccaattgattttctcagctgagaagacattggaagatacaggagacaagttatcagctgatgacaagaagcctgttgaagatgctcttacagaattgaagtctgctaaggaagctgatgatctagatcaaatggctgaaaagaaggaagctttggaaaaagtttctcaagagttagcagttaagttgtatcaacaagcagctcctgaacaaggt------------gctgaagggtctgaagataaggccgatgataatactgttgatggtgatttcgaagacgtttctgacgat---aaaaagtaaatggaacaaggaacagtaaagtggtttaacgcagacaagggattcggtttcctttcacgtgagtcaggtgacgatgtattcgttcacttctcagctatccaaggtgacggcttcaagtcattggaagaaggacaagctgtatcattcgaagttcaacaaggtgaccgtggcttgcaagctgctaacgttactaagttg---taaatgga---tttagaagaaatgcaggcgcgccagtcccacattcgtaacttcagtatcgttgctcatattgatcacgggaagtctactatttcagaccgtatcttagaggctacacatacagttactgaacgtgagatgcagaaccaattattagatacaatggaacttgaacgtgaacgtggtatcacaatcaagatgaatgctgttgaagtgcactataaggctgacaatggagaaacatatattttccatctagttgacacaccaggtcacgtggacttttcatatgaagtatcacgttcattggctgcggccgatggtgctattttggttgtggacgctgcccaaggtgttgaagcacaaacattggccaacgtttatttggctatggaaaacgatctagaaatcatcccattgattaacaagattgatttgccagccgctgaaccagaacgtgttcgggatgaaattgaagaagtgattggtattgacgccgaacaagctgtgttagcatctgccaagcaaggaattggaattcatgatttgctagaacaaattgtggaaactgttcctgcaccagatggtgaactggatgccccattgaaggcgttgatctttgattcaacgtacgattcatataagggtgttatcctaactgttcgtgtccgtgatggtgttgttaagccaggtgacaagattcgctttatgaactctgaagcagaatatgaagtcacagaagttggggttaactcaccacaaccaatcaagcgtgatgccttgatggcgggtgatattggatacgttgctgcgtcaatcaagaacattcgtgatgcacgccctggtgatacaattacatcggttgctaacccagcagatgaaccattaccaggataccaaccaatgacaccaatggtgtattctggattgtacccaacagataacgcacgttacaatgacttgcgtgaagcgttggaaaagctacaattaaacgatgcgtcattggaattcgaaccagaaacatctcaagctttgggattcggattccgtactggattcttgggtcttttgcacatggacgttattcaagaacgtttggaacgtgaatttgatctagaattgattacaacagcaccttctgtaacgtattatgcatacacagcagacggtgaaaaggtcgaagtcttgaatccagctgacatgcctgatccaagtgaaatcaagtctattgaagaaccatatgtgcttgcacaaattatggttccaaatgactatgttggagctgttatggaattggcacaacgtaagcgtggggaatttgaaacaatggaatacttggacgaaacacgtgttaacgtgaagtaccacattccgttgtctgaaattatttttgacttcttcgataagttgaagtcatcaactcgtggttatgcttcattggactatgaaattgaaggataccgtcaatcagaccttgttaagattgatatcttgatgaatggtgaaaaggttgatgcgttgagctttatcgttgcgcgtgaattctctcaagatcgtggtcgtgtgattacgaagaagttgaaggaaatcattccacgtcgtaactttgaagtgcctattcaagccgcgattggttctaagattattgcccgttcaacgattaaggcataccgtaaggacgttacctcaaagatccacacaggtgacccagaccgtcgtgcgaagttgttggataagcaaaagcgtggtaagaagcgtatgaagtctgttggtaccgttgaagtgccacaagaagcctttatgtctgttttgaacacggatgatgaag------------------------attaaatgtcaaagttagctgtaaatgacttggatttgcaaggtaagaaagtattgatgcgtgttgacttcaacgtaccgttgaaggaagaagaaggagaaatggttgttgggaacgacaaccgtatcgttgctgcattgccaacaattaagtacgtgttggaaaatggtggacgtccagttatcttctcacacttgggacgtatcaagtcaaacgatgacaagaagaagctttcaatgaagccagttgcacaacgcttggctgacttgttgggacaatctgtaacatttgtaccagcagttgaaggacctgaattggaagaagctatcaatggattggctgacggacaagttcttgtctttgaaaacactcgttttgctgatgttgatgcagaaggaaacgaagtaaagcgcgaatcaaagaacgatccagctttgggtaagtactgggcatcgcttggtgatgtttttgttaacgatgcctttggaactgcgcaccgtgcgcacgcttctaacgttggaatcgcctcaaacatcgaccaagctgctgctgggttcttgatggaaaaggaaatcaagttcttgggtgaagcggttaacgcgccagaacgtccattcgttgcaatcattggtggagccaaggtttcagacaagattgaaatcgttgaaaacctattgcacaaggctgataaggtaattatcggtggtggaatggcttacacattcgacgtagcaatgggtaagacaattggtaactcattggttgaaatggataaggttgaattggctaagaagttgattgctgaatcaggagacaagttggtcttgcctgttgacgcaatcgctgctgatgctttctcaaacgatgccgacacttacgtggc---aactgatggaatcaaggatggatacatgggactagacattggacctgcatctatcgaattgttcgattcagttcttgctgacgcaaagactgttgtttggaatggacctatgggtgtattcgaaatgcctaacttcgctaagggaactctttcaattggtgaacaattagttaaggttactgaatcaaacaacgcaactacaatcgttggtggtggtgactcaacagccgctgttcaacaattgggtgttgcagacaagctatcacacatctcaactggtggtggggcttctcttgaataccttgaaggtaaggaattgcctggaatcgctgcgatttcagacaag---taaatgactgttaaaattggtatcaacggtttcggccgtattggacgtttggcattccgccgtatcttagaattaaaaggtacagcagatgatattgaagttgttgcaattaacgacttgactaaccctgcaatgttggcttacttattgaagtatgactcaactcacggaactttgaatgctgaagtttcagcagacgaaactggtatcatcgttgatggacgccacatcacagtttacgcagaacgtaatgctgcagacttgaagtgggttgcaaatgacggtgttgaaatcgttttggaatcaactggattctacacttcagcagaaaagtcacaagctcacttggatgcaggtgctaagaaggttcttatctcagccccagccggtgatgttcctactgttgtttatggtgttaaccaagatgttttgaaagcagatgacacaatcgtttctgcaggttcatgtactacacaatctttggcaccattggcaaacgctttgaatgctgaatttggaatcgaacttggtttgatgacaactgttcacgcctttacttctactcaaatgattttggatggacctaagggtaagaaggctcgttcaaaccgtacagcttcagttaacactatccctcactcaactggtgcagccaaggctatcggacttgttgttcctgaattgaagggtaagttggatggacatgcacaacgtgttggtgttgttgacggttctatcactgaattgactactgttttgtcaaagactgttactgttgaagagattaacgatgctgttaagaagtacgagactccttcattcggttataacggagacgaaattgtttcttcagacatcattggagatactcacggtgctgtctttgacccaactttgactaagattatcactgttggtgacaagcaattggttcaaactgctgcttggtatgacaatgaatacggatttacttcaaacatggttcgtactttattgcacttggcacaattgtaa------------------------------------------------------------------------------------------------------------------------atggcaga---tgtaaaaattacttttcctgatggcgcagtcaaggaatttccagccgagacaaccccactagaaattgcaacggggatttctaagtccctagctaaaaaagccgtatcagccaagttgaacggtcaatacgttggaatgaatgatgccatcaaaacagatggtgattttgccctaattaccaaagatgacgctgaaggtctacaattgttacggcactcagtatcgcacttacttgcacaggcattaaagcgtttataccccaat---atgcactttggggtcggcccagccattgataatggcttctattatgatactgataatgcagatggtaatcagatttcagttgaacaattcccagaaattgaagccatgatgaaaaaaattgttgatgaaaatctaccaattgtttcgcatgaaattacgcgggcggaagctttggaaatgttcaaagatgatccatttaagattgaattgatcaatgatttgccagctgatgaacatattacagtggcagtacaaggggaacacgttgaattggaccgtgggggacttgtcccttcaactggttggattaagttcttcaagttgacatcagtcgctggggcttactggcgtggtaagtctgataaccaaatgctacaacggatttatggaaccgctttttggactaaggcagatctagatgctgaactacaacggcgggcggaagccaaggaacgtgaccaccgccggattggtgcggatatggatttgttcttcacgagccaagaagttgggtcaggactaccagtttggctaccaaacggggctgcaattcgtcgaactttggaacgttacattgttgaccgtgagctacaaaaaggttatcaacatgtctatacaccagtcttgtcaaaccttgaactatataagacatctggccactgggatcactatcaagatgatatgttcccaccaatggacatgggcgatggcgaattcttagagctacgcccaatgaactgcccatctcacattcaagtgtataagcacgtaccacgttcatatcgtgagttaccactacgaattgctgaattaggtatgatgcaccgttatgagaagtctggagcgcttactggtttggcccgtgtgcgtgaaatgactttgaatgatggtcacacgttcgtaacgcttgaccaaatcgaggacgaatttaagcaaatcttggatttgatgattgatgtctatgctgatttcaacatttctgactaccgtttccgtttgtcataccgtgatcctaagaatactgaaaagtatttcgacgatgatgagatgtgggaacgctcacaagcaatgttgaagaacgttatggacgacatggagttggattactttgaagctgagggtgaggccgccttttatggtccaaagcttgatgttcaaattaagacggcccttggtggtgaggaaacactatcaacaatccaacttgacttccttttgccagagaagtttgagcttgaatatgttggtgctgatggtgaaaagcatcgcccagtgatgattcaccgtggtgttatctcaacgatggagcgtttcacggcctacttgactgaaatgtataagggagccttcccaacttggttggcgccacatcaagttcgtgtaatcccagttaatcgtgaagcacatgctgactatgcacatgaaattgttgaccatttggtagcagagaatttccgggcagattatgatggccggaatgaaaagctaggctacttgattcgtga-----aagtgctaaggatcgtgtaccttacacgcttgtaattggtgatgaagaggttaatagccgttccgttaccgtacgtcgttttggttcaactgatacgcaagttatgtcacttgatgacttctacgcagcattgcatgccgatgttgctaattactcacgaccagtagag---------caagcagct------gaataaatggcaaaagaattgaaattttctgaagatgcgcgagcaaagatgaaggccggagttgatcaattagcggacaccgttaaaacaacaattggtcccaagggccgtaatgttgtgattgagcaaagttatggtgctccaacgatcacaaatgatggagtaacgattgctaagtctattgaattagaagatcattttgaagacatgggagctaagctagtcgctgaagttgcttctaagaccaacgacattgctggtgatggaacaactactgcgactgtattggctcaagctatcatcaacgaaggcttgaagaatgttactgccggggctaatccagttggggttcgccgcggaattgaattagctacgaatgctgctgttcaatctttgcatgatatgtcaaagacggtttcaactaaagaagaaattgctcaaattgcctcaatttcagctgctaacgaagaagttggtgctttgattgcggaagcaatggacaaagttggtcatgatggtgttattaccattgaagaatctaagggaattgaaactactttggatgtcgttgaaggaatgcaatttgaccgtggttacatgtcacaatacatggtgacagataatgagaagatggaagctaacttagataatccatttattatgatcacagataagaagattggaaacattcaagatattcttcctgttttgcaacaagttgtagagcaaggacgttcacttttgatcgttgctgatgatattacaggtgaagctttgccaaccttggttttgaataagatgcgtggaacctttaatgtcgtggctgttaaggcaccaggatttggtgaccgtcgcaaggcaatgctagaagacttagctgttttgacaggtggaacggttattactgacgaacttggtttgaatttgaaggacgttaccatcgaaaacttaggtcaagcagctaaggttacagttacgaaagatagtacgacagtagttgaaggcgctggtgataaacaattacttagtgaacgtgtcgctttaatcaagggtcagattgaggaaactacttctgactttgatcgtgagaagttacaagaacgtctagctaaattagctggtggtgttgctgtgattaatgttggagcagcaactgagacagaattgaaggaacgtaagtaccggattgaagacgccttaaatgctactcgtgcggcggttgaagaaggctttgttgctggtggtggaaccgcattagttaatgctattccagctgtttcagctttaactgccgaaggtgatgttcaaactggaatcaatattgttgaacgtgccttagaagcacctgttcgtcaaatcgctgaaaatgctggtttggaaggttcagttattgttaataagttgaaggaacaaacattaggaactggttataatgctgctgatgatacttgggtagatatgattgatgctggaattgtggacccaactaaggttactcgttcagcattacaaaatgccgcttcagtctcagccctattgttgacaactgaagctgtcgttgctgagcaaccaaaggatgaaa---cagttatgccagctgcgc------cacaaggtggcatgaacggtatgatgtagatgcgcgaaatagaaatgccgggaaagtataatccagcggcggttgaagcaggtcgctatgataagtgggtgcaagagggacgttttaagccatcaggtaatgctaaggcacggccttattcaattgtaattccaccaccaaacgttactggtaagctgcacttagggcatgcttgggatacaactttgcaagatatgctaattcgtcaaaagcggatgcagggctttgatacagtttgggtacctggaatggaccatgctggaattgcaactcaagctaaagttgagcaacgtttggctgaagaaggtgtatcacgttatgatttaggtcgagaaaaatttgttgagcaagtttgggactggaagaatgaatacgcaagtaccattaaagcgcaatggggaaagcttggcttgtcattagactatgaccgcgaacgctttacgcttgatgaaggtttatctgaggcggtgcgtaaggtctttgtgaccctgtatcaaaaagatttaatttatcgtggtgagtacatcattaattgggacccgaaggcgcgtaccgctttatctgacatcgaggttatttataaggatgttgaaggagccttttaccatgttaagtatccatttaccgat---ggtacgactttggatggtaaagactacattgaaattgcaacaacacgtccagaaaccatgtttggtgatgttgccgtggccgtaaacccaaacgacccccgttatcaaagtattattggtaagacgattaaggtgcccttggttgaacgtgagattccggtgattgctgatgagtatgtcgagatggactttggaactggcatggttaagataacaccagcacatgatccaaatgattttgaagttggtaatcggcataaccttgagcgtatcaacaccatgaacgaagatggctcaatgaatgagcgtgctggtaagtatgttggtatggatcgggatgatgcacgtaaagccattgtcgctgatttaactgatgctggttggatgcttgaggtagaaccttatacccattcagttggtcattcagaacgtacgggtgttgtggttgaagcccggctatcaacccagtggtttgtaaagatgaagccattggctgagcaagctttggccatgcaggcttcagaagaccgggttgatttttatccaccacggtttgaagatacctttactcgttggatggataacattcatgattgggttatttcacggcaactttggtggggtcaccagattccagcctggtatcataagacaactggtgaaatgtatgtcggtatggaagcaccaagtgaccctgaaaattggacgcaagactctgatgtcctagatacttggttctcatcagccctttggccttttactaccatgggttggcccgatgaaaattcagctgactaccaacgctatttcccaaccaacacattggtaacgggttatgacattatcttcttctgggtggcccggatgatgttccaatcaaaggaatttactggtcgccgtccctttaagaatgttttgattcatggtttaattcgtgatgaagaaggccgtaagatgtcaaagtcattgggaaatggaattgacccaatggacgtgattgagaaatacggggctgacgccttgcgctggttcttggctactggttcaacgccggggctagatgtgcgtttctcttatacaaagatggacgcagcttggaactttatcaataaaatctggaacgcttcacgttatgtcattatgaatttgacggatacaac--gagcagcgcc-caaccagaattggctaacttatcattggccgataagtggattttgtcacgtttgacggcaacaattgattcagttgagaaaaactttgataagtttgaatttggtgaagccggacgtgcactttataatttcatctggaatgattttgctgactggtacatcgagatgactaaggaaaccttgaatggtgataatgaggccgctaaagcagttgtgcaaaatgtcttagcttacgtcttggatcaaacgctccgccttttgcacccaattatgccgttcgtgaccgaagaaatttggcttactatgccg---catgaaggtgattctttggttagtgccgcttacccagttgtcaatgaagcttatcgtaatccagccgccgaggcagatttccaaagcctaatcgacttaatcaaagcagtgcggacaattcggacggaagccaatgcaccaatgtcaacggcaattgatgtgatgattaagactgatgatgcaaagctacaagcaatcttcaatgccaacgctgactatatcaaccggtttgttaagccaaagcagttgttaattggtgcggatatcgttgcacctaagttagcaatgactcaagtgatttctggggcggaggtaattgtgcctttggctgagttgattgatttagatgaagaaatcgttcgcttacaaggtgaaattaagaagtttgcgggtgaagttaagcgtggtcagggcaagcttggcaatgaaaagtttgttaataacgcgccagcagctgtggttgctgaagaaaaaacgaagctagctgactgggaagctaaattagcagcaactgaggctcgtttagcagaattaaaagcagct---aagtagatggatgagattagagaagcgctaacaaaaactagtgccgctaccaaaaaagaccgttttggccgagctatttcaatgtcagctttagctttgattttaattgttgttatatcgattttttggtttgttgcctccaaaggcttagcaacattctttaccaatcatgtcaatttgggtgactttttaactggttcaaaatgggcgccggggcaagtcgatgcacaagggaaaccaatggctggagccgcatcaatgattgtgggatcatttttggtaactttgttatcggcaattattgcaactccttttgcgattggaacagctgtctttatgacggaaatatcacctagaaaaggtgcaaaaattttgcaaccagttacggaactgttggttggaattccatcagttgtttatggatttattggattaacgattgttgtacccacgatgcgcagtatatttggtggatctgggtttggaattttagctggggcgatggtattgtttgtaatgatcttaccaacagttacatcaatgacggttgatactttacgagctgtaccacgtcattatcgtgaatcggctttagctttaggagcgacacgttggcaaatgatttataaagttattttacggtcagcaactccaggaattttaacggccatcgtatttggaatggcacgggcatttggagaagctttggcggtacaaatggtggttggaaatgcggctttgatgccacataatttaacatcaccatcagctaccttgacttcagttttgacccaaggaattgggaacactgtcatgggatcacttgaaaataatgctttatggtcattagcattaatcttattgttaatgtcacttgtctttaatttggtcatccgtgcaattggtaagaagggagcaatgtag------atgcaattgaatttgactaacttgacgatgcttgcccaccacaaaggtggaggttcatctgctaacggacgtgattcagcaggtcgtcgcctaggtacaaagcgtgccgatggacaagacatcaaggcaggatcaatcatttaccgtcaacgtggaacacacatctacccaggtgcaaacgttggtcgcggaaatgatgatactttgtatgccaaagctgatggtgtggtaaagttcggtcgtttgggccgtgacaagcgccaagtttcagttatttctcgtgaagagtataagactgttattgcaaagtaaatggcatcatatgcaatcattgaggatggtggaaagcaatataaggtttctgccggtgacgtaatttacgtcgaaaagaaggacgctgcagaaggtgacaaagttgtctttgacaaagttgtctacgcagatggtactgtaggtgcaccttacgttgacggtgcttcagtttctggaactgttgctaagcatggtaaggaaaagaaggttgttacttttaagtacaagccaaagaagcactcacacagtaagcaaggtcatcgccaaccttatactaaggttgtcattgacactattgcttaaatgacaaaacataagtattcaaagaatgaaattaaagagattattgcaaaagaaaatgtacaatttttgcggcttcaatttacggacgtttttggaaccattaaaaatgtcgaggtaccagtatcacaggtggataaagtactgaataataagatgatgtttgatggttcatctattgatggttttgttcgaattgaagagtctgatatgtatttgtatcctgacctagataccttcatgatttttccttgggcaaccgatgaaaacgggggtaaagttgctcgtttaatcgcagatatttatacagttgatcatcaacttttcgcgggagatccacgtagtaatttgaagcgtgtcttgaaagatatgcaaaaacgaggatttaaagaattcaatttgggtactgagccagaatttttcttatttaaaatggatgaaaatggtgagccaaccatgaaattaaatgatcatggggggtattttgatttggctccattggatttgggtgaaaatactcgacgtgagattgttttggaaatggaaaagatgggctttgaagttgaagcagcgcatcatgaagtcgctcctggacaacatgaagttgactttaaatattcagatgctttagatgcggctgacaacattcaaacttttaagattattgttaaaacgattgcacgtaaacatggtttatatgcaactttcttgcctaaaccggtaacaggcattaacgggaatggaatgcatgttaatatgtcgcttttcaatgaaaatggtaacattttttataatgaaagtgatgaattacaattatcagaagaagcttatcaattcatgggcggaattttggaacatgcagcctcatttacggctattacaaatccaacagtaaactcatataagcgtttgacacctggttttgaggctcctgtttatgtagcttggtcggcttctaatcgttcgccaatggttcgaattccagcagcgcgtggaaattcaacccgtttagagttgcgttcagttgatccgactgccaatccgtacactgcgtttgcagctattttaactgctggtttagatggacttgatcgcgaattaacaccaaatcatgcggtggatcaaaatatttatctaatggatgaaaacgagcggaaaagggcaggaattactaatttgccagatacactattggcagcattagatcaattcgaagaagacgaaaccatggtagatgctttgggaaaaaatatggctaatacttttgttgctgctaaacgagttgaatatgcttcatatcggcaacatgtgtcacagtgggaaattgatacgtatattcaacaatattaaatgagtttaattcaagatttagaaaaactacggcaacaagctttacaagatattgatgaaaaaagtaaaaatgcacaagac---ttacaaaatgcacgtgttaattggttaggtaagaagggttcattgacgaatattttgcgggggatgaaagacttaacacctgaagaacgcccaacagtgggatcaatggctaatgaaattcgtgatgccatcacagaagcaattgcagaacgacaagttgaatttgaagcagctgctttggaacgtcaattacaaaaagaaacattggatgttacactgcctggtcgtaaagttcaacaaggacagcctcatgtgttacaacaaattattgatgaactagaagatcaatttatgggaatgggttatcaagtcattgctggtcctgaagtcgagcaagacaaatataactttgaaatgatgaacttaccaaaagaccacccagctcgtgatatgcaagatacattttatattacgtctgatctcttgatgcggacacaaacttcaccagtacaggcccgaacattagagcaacacgattttactaagggtccattaaagatgatatcacccgggcgagtttaccgacgtgatactgatgatgcaacacattcacatcaattccatcaagttgaaggtttagtgattgataaaaatattacgatgggagacttaaagggaacccttttggcagtcgctcatcaattatttggttctgatcatgatattcgtttacgaccatcttatttccccttcacagagccttctgttgaagttgacatatcttggggaccagtaactgctaaaacaaagccagaagatattgaatggattgaagttttgggagctgggatggttcatcctaatgttttggaagcagcgggtgtcgattcaagtgtttatgggggctttgcctttggaatgggtccagatcgatttgccatgctaaagtatggggttgaagatattcgtaatttctacctcaatgatatgcgcttcttaacgcaatttgaccagaaaggataaatggaattagttgaaattcgccatgatttggaagaaatagaaaaagaagttaccaatcttggagaaaatttggatctggaagccctaaatgatcaaattgcagccaatgaagatgcaatgggacaagcagatttttggaatgataatgtaaaggcacaagccttaattgatgaaaacaatgatgtaaagcaacggcgggataattatttacagttaagaaatgggatcgaatcggtcgaaactgctcttgaattgttgaatgaaatgcccgatgatgagatggaagctgaacttgatgttgagtttcaaaatctacaagaaaagttagaacaataccgacttgaacaattattgaatgaaccctatgatgctaacaacgccattttggaaattcatccgggatcagggggaacggagtcagcagactggggtgccaacttacaacgaatgtatacacgctgggcggaaaaacataactttaaggtagatattttagattatcacccgggggatgtggccggaattgattcagtaacattaaaaattacaggacataatgcctttggttatttgcgttcagaacgaggcgtccaccgatttgtacgaatctcaccatttgattcagctggtcgtcggcatacttcatttgtgtccgttgatattatgcctgaattagatgattcaattgaaattgatattaatcccgcagacgttaaaatggatgtttatcgcgcctctggagcaggaggacagcatattaataagacttcttcagcggtacggttgacgcacttgcctacgggggttgttgtagcttcacagcaacaacgttcacaatttcaaaataaggataccgcttatggaatgttaaaagctaagttgtatcaattggaaatggataaaaaagaggctgaacgggccgaaatttcaggtgatcatctcgaaaacggatggggttcacaaattcgttcatatgtttttcaaccatatcgaatggttaaagatcaccgaactaattttgaaagtggaaacccacaaggggtgatggatgggaatcttgatggtttcatgaatgcctatttgcaatggaaacttggtttattgaaccctgaatagatg---aaaatttttgcatatggtattcgacaagatgaacaagccgcactacgtgagtgggaatcaaaccacccagaagtagaagtagactttactgataagttattggatccagaaactgctaagttagctaagggcgcagatgcagttgatgtttaccaacaattatcatacacacctgaaacgttgaccgctttgcacgaattaggcattaacaaaatgtcattacgtaacgttggtacagataacattgattttgatacagctcgtcgtttcgacttttcaatttcaaatgttgcagtttattcacctaatgcaattgctgagcacgcagctattcaaggggcacgtgtgctacgtcagacaaagccattagataacaaaattgctaaccatgatttgcgttgggcaccaacaattggtcgtgaagttcgcatgcaaacattcggaattattggtacaggacacattggacgtgtgttgatcaatattttgaagggcttcggtgctaagatcgttgcttatgatgtttaccgtaaccctgagcttgaagcagaaggtatttacgttgacacattggatgaattgtacgcccaagctgatgtgatttcacttcacgtcccaagtttgccagaaaattaccacatgattaatgcagaatcaattgcaaagatgaaggatgatgttgtattaatcaatgtttctcgtggtgacttgatggatattgacgccattgtcgatggtttagattcaggtaaaatctttggtcttgcaatggacgtttacgagaaggaagttggcttgttcaacagtgactggtcagacaaagaattcccagatgctaagattgcagacttgattgctcgtgagaacgttttggtaacacctcacacagctttctatacaactaaggctgtttatgagatggttacgcaatcaatggatgcctcattagcctttattaagggtgaagagacaccaaacgaagttaagtattaaatgaatccaattccatacgtcattgaacaatctgcacgtggagagcgttcatatgacatttattcacgtttactaattgatcgtattattatgttgacgggtgaaatcaactcagcaatggctgcgacaattaaagcacaattattattcttagatgcacaagatcctgataaggacatttatatgtatattgactcaccaggtggtgaagtgatcgccggtatgtcaatttatgatacgatgaactttgtgcatgctgatgtacaaacaattgttgtaggtttagctgcttcaatggcttctatcttagcttcatcaggaacaaaagggaagcgcttcatgctacctaattctgaattcctaattcatcaaccaatgggcggaacgcaaggacaagaaactgaaatgaaaattgcttatgagcaaattttcaagacacgaaagcgtttagcacaagttttggctgaaaactctgatcaacctttagagcgtgttaataaagacattgaacgagatcactggcttgatgctgatgaatctttggaatatggcttgattgataaaattttgaaaaacgttagcg---------------ataaa---taaatgtctactgtacaatattacggaactggtcgtcgtaagaactctgttgcccgtgtacgtttagtacctggaactggagcaattactatcaacggtaagtcagccgaagagtacattcctttcgctaatttgcgtgaggttatgatccaaccatttaacactactgaaactttgggaaactatgatgttttggttaacgttaacggtggtggattctcaggtcaatcaggtgccattcgtcatggtatctcacgtgcattgttagaagttgatcccgaattccgtggagcattgaaggcagcaggattgttgactcgtgactcacgtatgaaggaacgtaagaagccaggacttaagaaagcccgtaaagcttcacaattctcaaagcgttaaatgcgtacaacttatatggcaaaagccggtgaaattgatcgcaagtggtacattcttgacgcgactgatgttcctttgggacgtatctcaactgtagcagcatcaatcttgcgcggtaagaacaagccaactttcacaccccacgttgacactggtgacaacgtaatcattatcaatgctgaaaaggtcgctttgactggtaacaaggcatctgacaagatttactaccaccactcaaaccaccctggtggattgaagcaacgtaaggccggtgacttgcgtgaaaagaacccacaacgtttgcttgaactttcagttcacggaatgttgccaaagggatctcttggtcgccaacaaggtttgaagttgcatgtcttcgctggttcagaacacaaccacgaagcgcaacaaccagtgttgttggacatcaacaaccttatctaaatggcttttgataaggattcaatcatcgcttcattgaaggaagcaacgatcatggacttggctgacttggtttcagctatcgaagaagaatttggtgtttcagctgctgcccctgttgcagctgctggtgttgctggtgg---cgaagctgctgcacaaactgaatttaatgttgaattggtttcagcaggtaacgctaaggttcaagtaatcaaggctgtccgcgaagttactggtttgggattgaaggatgctaagggacttgttgacaacgtaccttcagttatcaaggaagctgtttcagaagacgaagctaacgaattaaaggctaagttggaagaaactggagccgaagttactgttaagtaaatgagtgaagcatctattgctgtgaaggcacaaaaagttgaagaagttgctgctaagtttaaggactcagcatcatcaatcgtcgttgacttgcgtggtttgactgttgaggaagctacaagtttgcgtgctgatttgcgtgccgaaggcgttgagctaaaggttatcaagaacaaaatcttgacacgcgctgcggaagctgctgatgttgccgatttgaacgatttgttcgttggaccttcagccgttgcattctcattagaggatccaattgccccttcacgtatcttgaagaagcacgctgacgccgttgaagccttggaaatcaagggtggcgttgtcgatggtgaaattgctacgattgatgaaatcaaccgttatgcaactttgccagacaaggatggtttgttgtcaatgttgctatcaacattgcaagcacctgtccgcaactttgcctatgcagttaaggctgtatcagatgcaaag------------gaagcctaaatggctaagaagtatggaaaaaagtatttagcagccgcagaaaaagttgaagctgaaaagttatacaacttggatgaagctgctgcattggtgaaggaaattgacttcgccaagtttgattcaactgttgaaatctcattcaacttgaacgtggatacacgtcaagctgaccaacaattgcgtggggctgtagttttgcctaacggaactggtaaggaccaaacagttgttgtcttcgctcaaggagataaggcaaaagaagctgaagcagctggagccgatgttgtcggtggtgctgacttagttaagcgtatcgctgatggatggttggactttgatgttgccatcgctactcctgatatgatggctcaagttggacgtgttggacgtgtgcttggacctaagggattgatgcctaaccctaagactggaacagttacttttgatgtggctaaggccgttgaagagtctaagtctggtaaggttacttaccgtactgatcgtgacggaaacgttgctgttcctgttggtaaggtttcatttgatgctgacaagcttgctggaaatatcaagtcaatttctgacgttgttatcaaggctcgcccatctgctgttaagggaacatatgtacaacatgtatcaattgcttctacatttggacctgctattaacttagatattac---atcattgtaagtggctaagaaagtttcaagtattgttaagttgcagattccagccggtaaggctacacctgcacctccagttggacctgcattgggtcaagctggtgttaacatcatggggttcgcaaaggaatttaacgcacgtactgctgatcaagacggtatgttgatccctgtagttattactgtatatgaagatcgttcattcgaattcatcactaagacgcctccagcagcagttttgctaaagaaggcagctaaggttgaaaagggttcaggagaacctaacacgaagaaggtcgcaacagttactgcagctcaagttcgcgaaattgcagaaactaagatgcaagatctaaacgcagctgacgtagaagcagctatgcgcatgattgaaggtacagcacgttcaatgggattcactgttgaaggttaaatgggataccgtaagttaggacgttctagcgcacaacgtaaggctttgttgcgcgacttgacaacacaattgttgatcaatggttcaatccaaactacagaagcacgtgcgaaggaagttcgccgtactgctgataagatgattactttgggtaagcatggagatttggcttcacgccgtaaggctgctgctttcctacgtaacgtagttgcggacgtaaacgtttctgatgaagaaaacgttaagattcaaaatgctgtgcaatacttgtttaacgaagttgcaccacgctttgagggtcgtgcgggtggttacactcgtattctaaagatggaccaacgtcgtggagacgctgctcctatggttcttttgcaattggttgactaaatgcttgaattcgaaaacccaaagatcactcttgttgaagatagtaacaattacggtaaatttgtagttgagcctttagagcgaggctatggaacaacgcttggaaattctttgcgtcgtgtattgttatcttcattgccaggagcagcgatcaattctgtacaaatcgattctgttttgcatgagttttcaacaatcgaaggggttgttgaagatgttacgcaaattattttgaacttgaaaaaagtttcattacagatcgaaagtgatgaggaaaaaacacttgaaattaatgtcgctggaccagcaacggtaaccgcaagcgatattactggagacagtgatgtaaccatcttaaatgatgatttattcattgcaactgttgcagcggggtctaccttgcacatgactttgactgctgaacgtggtcgtggttatgtttcggctgatcaaaataaggaattgcatgaagatttgccaatcggcgttcttgcaattgactctatttttacccctatcgaacgtgtaaattatcaagttgaaagcactcgtgttggtcaacgtgatgattttgacaaactcactttggatgtctggaccgatggttcattgactccaacagaagctgtttctttagctgcacaagttctttcatcacatttgaacgcattcgttgaaatgtctgagcgtgcagttaaggctcaagtgatggtcgacaaggaagaaactgttgcgcctaagcatactgagatgccaatcgaagagcttgacttatcagttcgttcatataattgtctcaaacgggccggaattaactctgttcaagagttagtagaccggacagaaacacagatgatgtctgttcgtaacctcggtcggaagtcacttgacgaaatccaagataaacttgctttgatgggtcttggattccgtaaggaagattaaatggcaggtcgtaataatcgtaagcgtcatattaaaaagaatattgaaagtggtgttgcacatattcacgcaacattcaacaatacgatcgtaatgatcactgatgttcaaggtaacgctgttgcttggtcatctgctggtgctcttggtttcaaaggtagccgtaagtcaacgccatttgctgcgcaaatggcatctgaggctgctgccaagggagcgatggaaaatggtatgaagacagttgaagtaactgttaagggtcctggttcaggacgtgaatctgctatccgtgctttggccgctgcaggtttggaagtttcttctattaaagacgtaactccagtaccgcataacggttctcggccaccaaagcgtcgtcgtgtctaaatggctcgtattgcaggaatagatttgcctcgcgataagcgtatcgtgatcgcattgacatatgtatacggaatcggtaacactactgctcaaaagattttggcagaagctggagtttctgaagacgtacgtgttcgtgacttgacacccgaccaagaagattcaattcgcgcaatcgcggatggaatcaaggtggaaggtgacttacgtcgtgaagtatcaatgaacattaagaagttacaagaaattgcatcataccgtggaattcgtcatcgtaagggattgcctgttcgtggtcaaaataccaagaacaacgcccgcacgagcaaaggcccagctgttgcaattacaggtaaaaagaagtaagtggccaacgatgttattgaaatttctggtgtggtaaaggatactttaccaaatgccatgtttaccgttgaattagagaacggcgccgaaatccttgcgcatgtctcaggtaagattcgaaagaactttattcgaatccttccaggagatcatgttaaagttgagatgtcgccatatgatttgactaagggacggattactttccgtt---ttaagtaaatgaagcttaatgagcttgaaattgccgaaggttctcgcaaagtccgcaatcgtgttggacgtggtgagtcttcaggtaatggtaagactgcaggacgtggtcaaaaaggtcaaaaggcacgtagtaaggtacgtctaggattcgaaggtggtcaaatgcctttgttccgtcgtattccaaaacgtggatttacaaatatcaatcgtaaagaatttgctgttgttaatttggaccaacttaataagtttgaaaacggaactgaaatttcaccagcattgttggttgaatcaggaatcgttaaaaacgaaatggctggaatcaagattttggctaatggtcaacttgataaagctttgactgttaaggctaacaagttctcagcatcagcattaactgcaatcgaagcagctggtggtaaaactgaggtgatctaaatggcatatatcgatccaaagactcttggtgagttagaagaaaacgtcgtagctatcaaccgtgttactaaggttgttaagggtggtcgtcgtttgcgtttcgccgctttggttgttattggtgatcgtaacggtcacgttggatttggaactggtaaagctcaggaagttcctgaagctatccgtaaggctgttgaagctgccaatcgtaacatcgttgccgtaccaactgttggtacaactcttcctcactctgcattgggtgtcttcggtggtggtcgcgtgttagttaagccagccgctgaaggatctggagtagccgccggtggtgctgctcgtgccgttttggaattggctggaattgctgacgtgactgcaaagtcattgggatcagcaactccaatcaacgttgtacgtgctacttttgaagcaatttcagaattaaagaatgctgaagaagtcgcagatttgcgtcaggtctcattagagcacttggcagaataaatgattacgaagtcagacaagaataaagtgcgtcaacaccgacacactcgcgttcgtggaaagatttctggtactgcagagcgcccacgcttgaacgttttccgttctaacaaaaacatctacgctcaattaattgatgacgtagcgggtgtgacgcttgctagtgcctcaactttggatgcaaacattgcggatgcaccaaagactgaacaagctacaaaagttggtgcattaatcgctgaccgtgccaaggctgctggaattgaagatgttatctttgatcgtggtggatacttgtatcatggtcgagttcgtgcattagctgaatcagctcgtgaagctggtttgaagttctaaatgagtcgtattggttataagactttgactttgcctactggcgttgaattgtcacgcgaaggtaatgttgttactgttaagggaccaaagggtgagttatcacgcgaagtttcttcagaaattgcttttactatcgaaggaaacgatgtgaatttcactcgttcatcagatgatggtaagatcaaggctttgcacggaactactcgtgcgaacgtcgccaacatggttgagggtgtctcagaaggcttcaaaaagactttgaagcttgtcggtgttggttaccgtgcagccaagcaaggaaacaagcttgtgttgaacgttggttactcacacccagttgaatttgaagaccgcaccgaaatgacggtggaagttcctgattcagttactgttgtaatttcaggtatttcaaagcaaaaggttggagatttcgccgctgagatccgtgccgtacgttctcctgaaccttataagggtaagggaattcgttacgaaaatgaatacgttgcacgtaaggaaggtaagactggtaagtaaatgtcaatgactgacccaattgcagatttcttgactcgcattcgtaacgccaacatggttcgtcacgattcagttgaagttcctgcatctaagatcaaaaaagacatcgctgagatcttgaagaacgaaggctttgtccgtgatgttgaatacattgatgatgataagcaaggtgtaatccgtgtgttccttaagtatggtgctgataagcaacgcgttatttcaggtttgaagcgtatttcaaagcctggattgcgttcatacgttaaggccgattcattaccaaaggttttgaatggtttaggaattgctatcatctcaacttctgaaggtgttatcaccgataaggaagctcgcgccaagaacattggtggcgaggtattggcatacgtttggtaaatggcaaatcgcttgaaagaaaagtatgttaatgaagttcaaccttcattgatcgaaaagtttaactacagctcaattatgcaaactccaaaaatcgaaaagattgttttgaatatgggggttggtgatgctgtatctaactcaaagaacttggatgaagctgttgcagaattagaactaattgctggtcaaaagccagtcgttactcgtgcaaagaagtcaatcgctggcttccgtttgcgtgagggaatggcaatcggaactaaggttacgttgcgtggagaacgaatgtatgacttcttagataagttgatcaacatttctttgccacgtgttcgtgacttccgtggagtttcaccaaaggcctttgatggtcgaggaaactacactttgggaatccgtgagcaacttattttccctgaaattgattacgatgcagttaaccgcgtacgtggtttggatattgtaatcgtaactactgctaactctgatgaagagtcacgtgagatgcttactcaattgggtatgcctttcactaaataaatgtttgtaaagacaggtgacaaggttaaggttatcgccggtaaggacaaaggtaaagagggcgtagtcgttaagattattgctgcttcagaccgcgtcttggttgaaggtgttaacatgatgaagaagcaccaaaagccaagtaaccaatacccacaaggtggaattatcgagcaagaagctccaatccacgtatcaaacgtacaattgcttgacccttcaactaatgaaccagctcgttttggtatcaagattgaagatggtaagaaggtacgcgtatcaaagaagtctggaacggcttt---ataagtgattcaacaagaaagtcgtttgaatgttgctgataattctggagcacgcgaaatcttaactattaaggttttgggtggatctggtcgtaagttcgccggaatcggtgacatgatcgttgcaaccgtaaagcaagcaattcctggtggaactgtaaagaagggtgatgttgttaaggcagttatcgttcgtactgtttcatcatcacaccgtgcagatggttcatacatcaagtttgatgagaacgctgcagttatcgttaaggatgataagagtcctgttggaactcgtatcttcggccctgttgcacgtgaattacgtgacaacgattacatgcgtattgtgtcattggcacctgaagtattgtaaatgactgaagctcgtaatgcacgtaaggtttacacaggccgcgtggtttcagataagatggataagacaatttctgttgccgttgaaacttataagaaccacccagtttatggaaaacgtgttaagtacacgaagaagtttaaggctcacgatgaaaacaacgaagctaaagcaggagatatggtacgtatcatggagacacgtccaacttcagctacaaagcgcttccgtttggtagaaatcgtcgagaaggctgttattatctaaatgaagatcaaggatctaaaaaacgaaatcaagggtctaagtactgctgaattggttgccaaggaaaagagctacaaggaagaattgtttaacctacgcttccaactagcaactggtcaacttgaaaacactgcacgattggctgaagtacgtaagcaaatcgcacgtattaagactgctattcgtcaagacgaactaaacaagtagatgttagttccaaagcgtgttaagtaccgtaagccacatcgtggacacatgcgcggtgaagctaaaggtggtaaggcagttgctttcggtgatttcggattgcaagcaactacgtctcactgggtttcaaatcgtcaaatcgaagctgctcgtgttgccattactcgttatatgaagcgtggtggtaaagtttggattaaaattttcccacacttgtcatacacttctaaaggtgttggagtacgtatgggtaatggtaagggtgccccagttggttgggttgccccagtcaagcgtggtaaggtaatgtttgaagtcggcggtgttcctgaagaagttgcccgtgaggctttgcgccttgccgctaacaagttgccagttaagactaagatcttagctcgc---caagtggagggtgaataaatgggtcaaaagattaacccaactggtttccgtgtcggaatcatccgcgattgggatgctaaatggtacgcaaacaagaaggactacgctaatgttttgttagaagacatgaagttgcgtaagtatatcgagactaagttggctgaagcctcagtttcacgtattgaaattgagcgtacagctaaccgtgttaacgtctcaatccacactgctaagcctggaatggttattggtaagggtggatcagaagttgatgcattacgtaacgaattatcacgtttagtggttaagggtgaacgtgttcacatcaacatcattgagattaagaagcctgatttggacgcccatttggtaggttcacaaattgcacaagacttggaacgccgtgtggcattccgtcgttcaatgcgtggagctatccaacgagctatgcgttctggtgccaagggtatcaaaacacaagtttctggacgtttaaacggggcagatattgctcgtgttgagcagtatactgagggtacagttcctttgcacacattgcgtgcagatattgactactcttgggatgaggcagctacaacttacggtaaactaggtatcaaaacttggatttaccgtggtgatatcttgcctgagaaaaagtct----aagagcaaggaggctaagtaaatggctgaagaaatcacatcagcacgtgccacagcgaaaatcgttcgtgtcgcaccacgtaaggtccgccttgtgcttgaccagattcgtggaaagcgagtggctgaggcatttgcaattttgcaatttttgcctaaccactcatcagaagatgtatataaggtattgaattcagcagttgctaatgctgaaaacaattactcactagatcgcgaagatttggtagttgcagaagcctttgctaacgaaggaccaacgttaaagcgtttccgtccccgtgccaagggttcagcttcaccaatcaataagcgcacaagccacattactgttgtggtaacagaaaagtaaatgggtcgcagcctgaagaagggaccattcgctgacgcacacttgttaaagaaggttgaagcagctaatgcttctgaaaagcaagttgtcatcaagacatggtcacgtcgttcaacgatttttccaagtttcatcggtttgacatttgccgtttacgatggtcgtaagcacgtaccagttttggtacaagaagacatggtcggacacaagcttggtgaatttgtccctacgcgtacattccatggacacgcagcggatgataagaaaacgaagcgtagctaagtggctatcaagaaattcaaaccaaccacaaacggtcgtcgtaatatgactggttcagatttttctgaaatcacaaagacaaccccagaaaagactttgctagattcaaagtcaagtactggtggacgtaacgcctacggtcacatgactgttcgtcaccgtggtggtggacacaagcgccaataccgtgttatcgactttaagcgtaacaaggatgatgttacagctaaggttatcgcgatcgaatacgatccaaaccgtactgctaacattgcgcttcttcactacactgacggagttaaggcttacatcttggcgcctaagggactagaagttaacactgttatcgaatcaggtcctgaagccgacatcaaggtcggaaacgcaatgcctttgtcaaacattcctgacggaacgcaaatccacaacatcgaattgaagcctggtaagggtggacaattggtacgttcagctggagcgtcagcccaagttttgggtaaggaaggaaagtacgtacttgttcgcctacaatctggtgaagtacgtatgatcttggcaacttgccgtgcaactattggtgttgtcggaaacgaacaacactcattgatcaactggggtaaggctggtcgtaaccgttggcgtggtaagcgtccaacagttcgtggatcagtaatgaaccctaacgatcacccacacggtggtggagaaggtaaggctcctatcggacgtccttcaccattgtcaccatggggtaagaagactgccggtaagaagactcgtaacgttaatgctcgctcaagcaagtttatcgttcgtggtcgtaagggtaagtaaatggacgcacgcgatatcattttgcgcccgatcatcactgaacaaacaatgtcagtcttggacagcaagacttacacgtttgaagttgatgttcgcgctactaagccacaaatcaagcgcgctattgaagaaattttcgaagttaaaatcgaaaagatcaatactgcaaacgtacgtggtaagctaaagcgtcaaggacgctacgcaggatacactaagaagcgtaagaaggcaattgttaagttgtcagctgcttcaaaggatatccaactattcaacgaacaataaatgactaaggttgctttatttaagcaagatggttcaaatgccggagaagttgagttaaacgacgcaatttttggaattgagcctaataataacgtcatcactgatgccgttttgatgcaacgtgcatcaatgcgtcaagggactcacgccgttaagaaccgctctgctgttcgtggtggtggtcgtaagccttggcgtcaaaagggaactggacgcgcccgtcaagggtcaatccgtagcccacaatggcgtggtggaggtgttgtcttcggaccaactccacactcatatgcctacaagatgcctaaaaaggcatatcgtttggctttgaagtcagtgttgtcacaaaaggttttggattcatcattggtaatcgttgacggtttgtcatttgacgcaccaaagacaaaggaattcaaggctgttttgaacaacttgaacgttaacgaaaagacattagttgttttggatgacaacaatactaacgccgcattagctgctcgtaatcttgaaaacattacggttatgactgctaagggtgttaatgtgttggacgttatcaacaacgataagttggttgttgttcaatcagctttgtcacaagttgaggaggttttggcataaatgacaactaagggtatcttaggccgtaaaatcggcatgactcaggttttcactgataacggtgaacttattccagttactgtgattgaatcaacaccaaacgttgttcttcaagttaaaacacttgaaaacgatggttacaatgcgattcaattaggtttctctgataagcgtgctgttttatctaacaaacctgaacaaggtcacgttgctaaagcaaacacgacccctaagcgctacattcgtgagattcgcgacgctgagggtgaattaaacgttggggatgaggtaaaggttgatattttcgctgaaggtgaaagtgttgacgttactggaatcacaaagggtcatggttaccaaggtaacattaagaaagatggacaatctcgtggtcctatggcgcacggttctcgtttccaccgtcgtccaggttcattgggagccgttatcaatcgtgtcttcaagggtaagaaattgcctggacggatgggtaaccacaagcgcacggttcaaaacttgcaagtcgtacgagtagacgttgaaaacaacgtaatcttggtcaagggtaacgtccctggagcaaacaagtcacttgttactgttaagaactctgttaaagctaagtaaatggcaaacaagaagatccgtatccgcttaaaggcatacgaacacacaatcatcgatgcatcagcagagaagattgttgaaacagcaaagcggactggtgctgaaatttcaggaccaatcccattgcctacagaacgtactttgtacactgttttgcgttcaccacacaagcacaaggattcacgtgaacaattcgaaatgcgcacacacaagcgtttgatcgatattatgaatccaactgctcaaactgttgatgcattatcaaagcttgaattaccaagcggtgtcaacatcgaaatcaagttgtaa------------------ttgattgatgtcaataaatttgaaagcatgcaaatcggtttggcaagtccagataagattcgtagctggtcttatggtgaggtaaaaaagcctgagacgatcaattatcgaacacttaagcctgaaaaagatgggttgtttgatgagagaattttcggaccaactaaggattatgaatgtgcttgtggtaaatacaagcgaattcgttataagggaattgtctgtgatcgatgtggtgtggaagttacctcatcaaaggttcgtcgcgaacggatgggtcacattgaattagccgcaccagtttcacatatctggtacttcaagggtattccttcacgtatgggattagttcttgatatgtcaccccgtcaattggaagaagtaatttattttgcttcttacgttgtaacagatggtg--------gagat-acaccattagttgctaagcaattgttgtcagaacgtgaatatcgtgacaataaagctagttatggaaaccgtttcgaagcccaaatgggagccgaagcaattcgtacattgttacaaaatgctgatatggaaggcgaagttgagcagttgaaggcggacttgcgtgaagccactggtcaaaagcgtattcgtgcagttcgacgtttggatatcattgaagcctttgtaaagtcaggaaacaatcctgattggatggttatggatgtaattccagttattccacctgatttgcgtcctatggttcaattggaaggtggccgttttgccacatctgatttgaatgatttgtaccgacgggttattaaccgaaataatcgtttgaagcgtttgttagagttgaacgctcctggaattatcgtacaaaacgaaaagcgtatgttacaagaagcggttgatgccttgatcgataacggtcgtcgtggtcgtcccgtaactggaccaggaaatcgtccattaaagtctttgtcacatatgcttaagggtaagcaaggacgtttccgtcaaaacttgttgggaaagcgtgttgattattctggacgttcagttatcgacgttgggcctttcttgaagatgaaccaaatgggattgccagttcaaatggcaatggaacttttccgtccattcatcatgaaagaattagtttcacgtgaattagctggcaatatccgagctgctaagcgtaagattgatcgcaaggatgaagacgttatggacgttttggaggacgtgatcaaagaacatcctgttcttttgaaccgtgccccaacgttgcaccgtttgggaattcaagcgttcgaaccagttttggtttctggtaaggcaatgcgtttgcatcctttggttaccgaagcttataacgccgatttcgacggggaccagatggccattcacttgccattgtctgatgaagctcaagctgaagctcgtttgttgatgcttgctgctggccacatcttggcacctaaggatggaaagccaatcgttgccccatcacaggacatggttatcggaaactactacttaacgactgaagaagctggtcgtgagggtgaaggaatgatctttagtgatcttaacgaagcccagactgctttgcaaaacaagtatgttcacttgcatacacgagtgggagttaaaacgtcttcatttgatgctgctaagccatttacggatgaacaacgtagcaagattatggttaccactgttggtaagttaatctttaatgatatcttgccagttgattttccatatttgaatgaaccgactgaagataacttgaagaaaattgatgataagttcttcttggaaccaggacaagatattcatgaatat-atgaataatactcctatctatggtgcctttaagaagggttacttgtcagatattattgcggaagtttacaagatctataaggttacagaaacttcactactattggaccgaatgaaggacttaggttatgctgagtcaactaagtctggtttgacagttggggttgccgacgttaccgatttgaaggaaaagcctgaaattattgaagcagcccatgctaaggttgcaacagtttcaaagcaattccgtcgtggtttgatcaccgatgatgagcgttatacgcgtgttattgatatttggaacaaggctaaagatgatatcactgaaaagctgattgaacacttcgaaccagataataacatctttatgatgtcagattctggagctcgtggtaacatttctaactttactcaattggctggaatgcgtggattgatggctgctcctaatggaaaaatcatggaattgccaatcattgccaacttccgtgaaggtctatccgttttggaaatgttcttctcaacccacggagctcgtaagggaatgaccgatacggctttgaagacggccgattctggatatttgactcgtcgtttggtcgacgtggcccaagacgttattattcgtgaattggattgtgatactgatcgtggacttgacgtttcagccattatgaatggaaatgaaactatcgaaccattgtatgatcgagtacttggtcgttatgctcaaaagacagttgtaaaccctgaaactggggatgtaattgttgcacataacggtttgatcgatgaaaatatcgccaaggcaattgatgctgcaggtgttaagacggttaatattcgttcagcctttacttgtaatactgaacacggtgtctgtgttcactgttatggacgtaacatggctactggtgatgtggttgaaattggtgaagccgttggtacggttgctgcccaatcaatcggagaacctggtactcaattgacaatgcgtactttccacacaggtggagttgcc---ggtgatgatatcactcagggacttcctcgtgtgcaagaaatctttgaagctcgtaaccctaagggacaagctcaaatttctgaagtatcaggaattatcgaatcaattgaagaaaatccagctgatcggactaaggaagttactattaagggcgagactgatactcgtacttatactcttccaatgtctgcacgtatgaagtttgctgaaggtgatcacattcaccgtggaaacacaattagtgaaggatcagctgatccaaaggaaattatcaaagttcgtgatacgatggcaacggaaaactatattgttgaacaaattcaacaagtttaccggatgcagggagttgaaattggtgataagcacatcgaagttatggcacgtcaaatgttgcgtaaggttcgtgtgatggatccaggagcaactgaattgttgccaggaactttgcttgatatcgctcaattccgtgaggctaatgagcctgttttgaagtctggtaagttaccagcaacagctcgtccagttttgttaggaattacgaaggcctcattggagaccaattcattcctttcagcggcttccttccaagaaacaacacgtgtcttaactgatgctgctattcgtggaaagaatgatcctttgatcggattgaaagagaacgttattattggtaagctaatcccagcgggaactggaatgccagaatatcgttcagtaaaaccaaagcttgatgctgatccagttgtttcaacaactgaagaaggggcaagtattc---cttcaatttcagatattgaaaattcaatg---------aatttg------------------taattggcagaacatcatttagttaagtatggtaagcaccgagtacgtcgttcgtacgcacggattaaagaagtcttggacttgccaaatttgattgcaattcaaaaagattcctatgactggtttatggatgaaggattgagtgagatatttaacgatattttgccaattgaagactatcaaggtaagttaacccttgaattcgttgactacagattaaaggatgaaaaatatagtgttgaagaagctcgtatgcacgatgctaattattcagcacccttagaagttacgcttcgtttaacaaatcatgaaacgggagaaattcaagaagatgttgtcttctttggtgatttcccaaagatgacgccaagtggaaccttcattattaatggagcagagcgagtaatcgtttcacaacttgtgcgttcaccgggtgtttattacaacgttgaaaatgataaaaacggacgtcctcgttatggaactacttatattccatcacgtggtgcttggttggaatatgaaaccgatgccaagggacttagctatgttcgaattgaccgaacacgtaagttgccagttactgaattagtacgagcattgggttatggatcagaccatgaagttttgcaaatcttaggagatcaatatgattcaatcaatttgactcttgaaaaagatgtgcacaaagttatggaagattcacgagttgaagaagctttgaaggacatctttgaaaagttgcgtccaggagagccaacgacggttgatgcgtcacgaaatcttttggttgctcgtttctttgatccaaagcgttatgatttggctccagttggtcgttataaaatcaacaaaaagttggctatggagaaccgtttgctcggtttgactttggcagaaactttggcagatcctgaaactggtgaagtaattgcgccaaagggaacggttgttgataagaaggtcttaggacaattgaagccttatcttcaaaatcctgatttcaagactacaacttatacaccatctgatgatgctgttgtaaacacaccaatgactttgcaaacaattttggtaatggatccaaatgatcctgaaaagaacttgccaattattggaaatggtcaaattgatccaaaggttcgaactattcaaccagctgatatcatcgctggaatgaattatttcttaaacctttcatatggaattggaaacgttgacgatattgatcacttgggaaatcgtcgtattcgtcgagttggagaattgctccaaaacactttccgaatcggtttgacccgtatggaacgtgttgttcgtgaacgaatgactactttggatcctgaaacagtgaagccacaacaattgattaatattcgtccagtggttgcttcagttaaggaattcttcggttcatcacaactttcacagttcatggaccaaacaaatcctttgggtgaattgaccaacaagcgtcgtctatcagcccttggacctggtggtttgactcgtgatcgtgctggatatgaagttcgagacgtgcattatacgcactatggtcgaatggatccaatcgaaacgcctgaaggacctaacattgggttgatcaattctttggcaacctatggaaaagttaataaatatggatttattgaaactccataccgtcgtgtttcatggtctgatcacaaagttacagaccgtattgacttcttgacggccgatgaagaagataatttcaccgtagcacaaggaaactcagttttgaatgaagatggttcattcgctactgacactgttttggctcgtcgtggggatgaaaacttggaagtttcaattgaccaagtcgattacatggacgtttcacctaaacaaattgtagccgtagccactgctgcgatcccattcttggaaaacgatgactcaaatcgtgccttgatgggagccaacatgcaacgtcaagctgtgcctttgatcaagccccatgctccattaattggaactggaattgaatataaggccgcccatgacgcgggtgttgcaatgatcgcaagtaacgccggaacagttgaatatgttgatggtcgcgaaattcggattcgtcgtgaagatggttcactagataactataagttgatgaagttccgtcgttcaaacgccggaaagaattataaccaacgtccaatcgttagtgttggagatcatgttgatgttgatgaagttattgctgacggtccttcaatggaacaaggtgaactagctttgggacaaaatccattgatcgcctttatgacttggcaaggatataactttgaggatgccatcattattaacgaacgtttgattcgtgatgatgtctatacttcaattcacattgaggaatatgaatcagaggctcgtgatacaaaacttggccctgaagaattcacacgtgaaattccaaatactggtgaagaccaattgaagaatttggatgaagatggaactatccgtattggagctgaagtagaagatggtgacatcttggttggaaaagttacaccaaagggtgtaacagaactttcagctgaagaacgtttgttgcatgccatcttcggtgagaaggctcgagaagtacgtgatacttcattgaaggttccacacggtgggggcggagttgttcaagacgtccgagtcttcacacgtgaaaacggagatgaattggcccctggtgttaaccggatggttcgtgtttatatcgctcaacgtcgtaagattcaagttggtgataagatggccggtcgtcacggaaacaagggaacagtttcagtaattgttccttcagaagacatgccatacatgccagatggaacaccaattgacattatgttgtcaccaatgggtgtgccttcacgtatgaacattggacaagttttggaacttcacttaggtatggctgctcgtgaattgggtatccatattgcttcacctgtctttgacggggcgcgtgactcagatatttgggaagccgtaaaggaagccggattaccagctgatggaaagtcagttttgtatgatggtcgtactggagaagcctttgataagcgtgtttctgttggaatcatgcattatatgaagttagcgcacatgtcagaagataagatccacgcacgttcaatcggcccttactcattggttacacaacaacctttgggtggtaaggctcaatttggaggacagcgtttcggagaaatggaagtttgggcccttgaagcttatggggcagcacatactttgcaagaaattttgacttataagtccgacgacgttattggtcgtgttaagacttatgaagctattgttaagggtgaacaaattcctaagcctggagtgccagaatcattccgtgtgttggtgaaagaattacaatcacttggtttggatatgaaggttcttgatataaatcatcaagaaatcgagttgcgggatatggatgagga------tgacacagtcgtcaacattg---aagttgcaacagcacaagctcaacgtttagcaaaggaatttgcagatgagggcgacaaaaaagacgtc----------------------------ccagca-----------gcagattaaatgttggatattaaatatttacgaaataatgcagacgaagctaaggaacgcttagcaggtcgaggagttgcagctgaggatgttgatgcctatctagctgctgatacgaaacgccgggacttattagttcaatctgaggagatgaaagcacgccgtaacaaggtttctgatgaaattggacaaaagaagcgagctaaagaagatgccagtgccgtaattgcagaaatgcagcatgtttcaaaaagtattaaagaattagatgatcaaattcttgcaattgagtctgaattaaatgatcgggttttacactttcctaacttgccagaggcaaccattccagttggacctaatgaagattctaatcgtgaagagtataaatggggtgaggttcgtcaatttgatttcacacctaaggctcactatgagattggggaagaccttggtattttagattgggaacgaggagctaaggtttctggggcacggtttgtttactatgttggtcaaggagcccgacttgaacgggcgatttataactttatgctagatgagcatcaaaaagaaggttataccgaaatgattacgccttacatggttaaagatgatgctatgtatggaactggtcaatatcctaaatttaaagacgatgcttaccgtgttggaactaattcagacatgaccttaattccaactgcggaagtacctttgactaattattatcgtgaagaagttattgatgcagacaagttacccatctcagtaacggcactatcaccttctttccgccaagaagctggatctgcagggcgagatacacgtggtttaattcgcatgcaccaattcaacaaggttgaaatggttaagttcacaaaacccgagcaatcatatcaagcattggaagaaatgacaaaagatgcagaaaacattcttcgaaagttggaattgccatatcatgttttgacactgtcaaccggagacatgggcttctcagctgccaaaacgcatgacttagaagtttggatgcctgaacaaaatctttatcgtgaaatttcttcaatttcaaatactgaagcattccaagcacgtcgcgctaagattcaatatcgagatgatgatggtaagcttcaatatatccatactttgaatggatctggattagctgttggccgggctgtagcagccattttggaaaattaccaaaatgcagatggaacggttacagttccaaccgttctacgcccatactttggtgctgatataattaagcctgaag------tt---------------taaatgagtaacggacaaattgttcaagtcattggaccggttgtcgatgtggcctttccgactggaacaccaatgccagctatcaacaatgctttgcttgttgatcttggtgatggccaacagttgacggtcgaagtatcgattgaacttggtgatggagttgtacgtacaattgcgatggactctaccgacggactacaacgtgggatgcaagtaactgattcaggggcaccgattgaagtgcctgttggagaagcaacacttggtcgtgtgttgaatgtcttgggtgatccagtggataatggtgaagcttttgcagctgatgcaaagcgtatgccaatccaccgttcagcacctgcatatgatgaattaacaacttcagttgaagttttggaaacagggattaaggttatcgacttgttggcaccttatatccgtggtggaaagattggattgttcggtggagccggagttggtaagactgttttgatccaagaattgatccacaatattgcacaaggtcacaatggtatttctgtcttcactggtgtcggagaacgtacacgtgaaggtaacgacatgtaccacgaaatgaaggactcaggcgtattggcgcaaactgccatggtctacggacaaatgaatgagcctcctggagcgcgtatgcgtgtggctttgactggtttgacaattgcggaatacttccgtgatgtgaaccatcaagacgttttgttgttcattgacaacattttccgattcacacaagctggatctgaagtgtcagccttgctaggtcgtattccatcagccgttggataccaaccaacattggctactgaaatgggacaattgcaagaacgtattacgtcaactaagaatggatcaattacgtcaatccaagccgtttacgtgcctgccgatgactatactgacccagcgcctgcaacaacattcgcgcacttggatgcgacaactaacttggaacgttctttgacacaacaaggaatctacccagcggtggatccattggcttctacgtcaacagcgttgacgcctgaaattgttggtcaaatgcattacgatgtagcgtcagaagtacaacgtactttgcaacgttaccgtgaattgcaagacattatttcaattcttggtatggacgaattgtctgatgaagaaaagacaattgttaaccgtgcccgtcgtatccaattcttcttgtcacaaccattctctgttgcggaaacctttactggtgtccaaggagaatatgtgccagttgcggaaacagttcgcagtttcaaggctatccttgatggtgaatttgaccaataccctgaagaagcgttccgaaatgttggagcgattgaacaagtggcccaaaaagctgaaaagcttatgggttaaatgagcattaaagctgaagaaatcagttctctcatcaaagaacaattagctaactacaaagaagacttggacgttcaagaaactggaacagtgacttacgttggtgacggtattgcccgtgttgacggattggaaaatgttctttctggcgaactagtaacttttgcaagtggtgtttacggaatggcacaaaaccttgaatcaaatgatgttggtatcattattcttggtcgttatgatgatattcatgaaggtgacgcggttacgcgtactggacgtgtcatggaagtgcctgttggtgaggaaatgattggacgtgttgtgaacgcattgggacaaccaatcgatggattgggaccaatcaacacaacgaagactcgtccagtagaaacaaaggcacctggtgttatggaacgtaagtcagtttcagaacctctacaaactggatttaaggcgattgacgctttggttccaattggtcgaggtcaacgtgaattgattatcggagaccgtaagacaggtaagacttctgttgctattgacacaatcttgaaccaaaagggacaagatgttatcgcgatttacgttgcgattggtcaaaaggactcaacagttcgtacacaagttgaaactttgcgtcgacttggtgcgttggattacacgatcgttattacagctggaccttcagaaccagcaccattgctttacctagcgccatatgttggggcagccatgggtgaagaattcatgtataacggaaagcatgttttggttgtttatgatgacttgtcaaagcaagcaactgcttatcgtgagctgtcattgatcttgcgtcgtccgccaggtcgtgaagcttaccctggtgacgtcttctacttgcactcacgtttgttggaacgcgctgcgcgtttgtctgacgaattgggtggtggatcaatgactgctttgcctgttattgaaacacaagcgggtgacgtttcagcgtatatccctacaaacgttatttcaattaccgacggacaaatcttcttagatgcagatatgttctatgctggtgttcgtccagccattgatgcgggaacatctgtttctcgtgttggtggagacgcgcaaattaaggcgatgaagaaggtttctggaacattgcgtctagacttggcttcataccgtgaattggaatcatttgcacaattcggttctgacttggacgaagccacacaagctaagcttgctcgtggacgtcgtacagttgaattgttgaagcaaccattgcattcaccaatggctgttgaagaccaagttatggtattgtacgcgctaactcacggattcattgatgatgttgcaattgaagatattgcacgtttccaagatgaattgattagtgccatgcatgcatcacacacagacttgttgcaaactattttgcaaacaaaggacttgccagatactgacttgatggacaatgcaatgtctgaatttaagtcaactttt---------acaggcagccaagtctaa---atgagtaaactaactgtttttgaacatcctttaattcaacataaactaaccctaattcgcgataaaaaggttggcacgaaggagtttcgtgaaatcgttgatgaaattgcgtccttaatggcttatgaagtcacgcgtgatttgcctatgacggaagttgaagtggaaacgccaattacaacaacaacacaaaaaatcctagccgggaaaaaattggcaattgtgccaattttgcgagccggtttaggtatggttgatggcattatgaagttaatccctgctgctcgaattggccacattgggatgtatcgtgatgaagaaacgctagaaccggtggaatatttcgttaaattacctgatgatattgaccaacgtgaggtgttgttggtcgatccaatgttagctactggtggctcagctgacatggccattgatgcattaaagcggcgcggagcagataaaatcaagttaattacccttgtttccgcccctgaaggagtggctgcagttcaaaaggcgcatccagatgttgatatttatacggcgggccttgatgagggcttaaatgagaatggttatattgttcctggcttaggcgatgcaggtgatcgtttatttggaacacactaaatggatgaaatttttgaaaaagtacaaacccttgtggatcgctatgaagaagtgagcgaaatgctcagtgatccggaggtaatcggggatactaaacgttttatggaactctcaaaagaagagggttcattacgtgaaacggttgataccttcaaacgttatcaagcagtggtaacgaatttagaagaagataaagaaatgttgaaagaaaaactt---gatcccgaaatggaagaattaaccaaggaagagatcaaggaattaactagtcaaaaaactgattttgaagatcagttgaaaattatgttattgccaaaagatcccaatgatgaaaagaatattatcatggaaattcatggggcagctggtggtgatgaagccgctttgtttgctggtaatttgtatgaaatgtattctcgttatgctgaaaaacaaggatggaagattcaaattattgatgagaatcggactgaaattggtggatataaagaattagtattgatgattcagggagacaatgtttattcaaagttaaaatttgaaaatggtgcacatcgagttcaacgggttcccgaaactgaatcagctggtcgagtgcatacatcaacagcaacagtcggtgtgatgccagaatatgaagatgttgacataaaaattgaagataaagatttgcgagttgatgtttaccgttcttctggggcgggaggtcaacacattaataagacctcatcagctgttcgaatgacccatttgccaacaggagttgttgtggccatgcaagatgaacgttcacagcaacaaaaccgagctaaggcgatggaaattttgaaaactcgtgtttataacttctatgcttcacaaaatgaggcggaatattctgaaatgcgtaaaacagctgtgggaaccggtgatcgttctgaacgaattcggacttataattatcctcaaaatcgggtgactgatcatcgaattggtttgtctttgaataagttagaccggatcatgaacggtgaattagaagatgtgattgatgcattggttattgcagaccaagctgccaaattagaagaattgaagaa---ttaaatgactac------tatgaataaaaa---gaaaaaagtgctaacacctgatgaaaaagctgcacattatgcagctgctgaagagatgactaataaattagttgatcaagcagcaatcgctttacaaaaatttgcaacctatacacaagaacaagttgataaaattgttgcagcgatggccttagctggttctgaaaatgcattattgcttgctcatgaagcatatgaagaaacaggacgcggtgtcattgaagataaggatactaaaaatcgttttgcgtctgaatctgtttataacgctattaaaaatgataaaactgtcggtgttatttcggaagacaagatagccggaaaagttgaattagcagcacctttaggcattttagctggaattgttccaacaactaacccaacctcaacagcaatttttaagtcaatgttaaccgcaaaaacaagaaatgtgattgtgtttgcttttcatccacaagcacaaaaatcatcatcacatgcagctaagattgtttatgatgcagccgttgcagcgggggcaccgaagcattttattcaatggattgaaacaccttcaattgatgcaacaaatacattgattaaaaacccaaagattgcatcaattttagcgactggcggaccttcgatggtcaatgcagccttacattctggtaatccatcaatgggggttggtgctggaaatggtgcagtctatattgataaaacggctaacgttgatcgagccgtatctgatttgttattgtcgaaacgttttgataatggtatgatttgtgcttcagaaaattcggttgtcattgatgtttcaatttatgatgagatgttgcaaaaattacaagaacaaggtgcatacttaacgcctaagcaggattatcaaaagatttctgattttgtctttaaaccatcagcagatggctatggtgtcacaggaccagtagctggtcgttcaggtcgttggattgccgaacaagctggtttgaagttgccagttgataaggacgttttgctatttgaacttgataaaaagcacattggggagccattatcatcagaaaagctaagtccgttactctcaatatataaagcacaagatcgtgatgaagctgttgaaattgtacgcgcattattaaactaccagggggcaggacataatgcagcaattcagattggtgcgcaagatgatccatttgtaaaagaatatgcagaccgtgttgaagcatcaagaattttggttaatcaacccgactcaattggtggtgttggtgatatttataccgatgcattacgaccatcactaacgttaggaactggtacttgggggaagaattcattgtcgcataatttgtctacgtacgatttattaaatattaaaaccgttgctcgtcgtcgtaatcgcccacagtgggtacgattgcctaaggatatttattacgagacaaacgccattacttatttgcaagaattaccagatgttgatcgggcatttattgttgcagatcccggtatggtaaagttaggattcgttgataaaattttagatcaatttgcattacgtgaagatcaagttaagacatcattttatggttcagttagccctgacccaactatttcacaagcaattgatattgctcgtcaaatggctgatttcaagccagatacggttgttttgcttggcggtggttcagcattagatgcaggtaagattgcccgtttcttatacgaatattcagcaac------taagcctggtattttatatgatgatgatggtttgaagtcattattccaacaattagcacaaaaatttatggatattcgcaagcgaattgtgaagttcgaacatcaacgtttaacacaaatggtggctattcctacaacatcaggaacgggttcagaagttacgccatttgcggtaattactgatgatgaaacacatgttaaatatccattggctgattatgaattaacaccacaagttgctatagttgatcctgaatttgtgatgactgtgccaagtaagacagttgcatattctggaatggatgctttgtcacacgccctagaatcatatgtttcagtgatgtcatctgaatttacacgtccttgggcattgcaggccattaaattaatttttgattacctagaagcttcatatcattatgatgcaacgcaaccaactaaggaaggtgaattggcacgaacaaagatgcattatgcatcaaccttggctggtatgtcatttggaaatgcgttcttaggattaaatcatgcaatagcacataaaactggtggcgcttttggattaccacacggactagcaatttcaattgcaatgaccaatgtgatcaaattcaatggtgtaactggtaacgtgaagcgcacgcctttcccacgttatgaaacatatacggcacaaaaagattatgctgatattgctcgtcacattggtttgacaggtcaagatgatgcagaattggtaacagctttaattaataagattaaagaattagcaggacatcttgatatggacttaacgctatctggtaatggggttaaaaaagaagactttgatcgagaattgtcagggctgatggatttgatttataatgatcagacaacaccaggaaatccacgacaaccaaagttgagcgaaattaaacaactattaaatgaacaattttaaatggcagtagattttgattcacaagaataccttgctaaagttgatgcttggtggcgcgctaccaactatctttcagccggtatgatctttttgaagagcaacccattgttctcagtgactggtacacaaatcgttgctgatgacgttaaggttaagcctatcggacactggggaactatctcaggtcaaactttcttgtatgcacatgcaaatcgtttgattaacaagtacaacttgaacatgttctacgttggtggacctggtcacggtggacaagttatggttacgaactcatacttggatggaacttacactgacaattatcctgagatcactcaagatattgatggtatggcaaagttgttcaagaagttctcattccctggtggaattggatcacacatgaccgctcaaactccaggatctcttcacgaaggtggagaacttggatactcattgtcacacgcaactggtgcaattttggacaatcctgaccaaatcgcatttgctgttgttggtgatggtgaagctgaaactggtcctgcaatgactgcatggcactcaattaagtttatcaacccaaagaacgatggtgctgttttgcctatcttggatttgaacggattcaagatttcaaacccaactttgttctcacgtatgtcagacgaagaaatcactaagttctttgaaggtcttggatactcacctcgtttcattgaaaacgatgatatccgtgactatgctgcatatcacaagatggctgctaaggttcttgaccaagctatcgaagatatccaagcaattcaaaaggatgcccgtgaaaacggaaagtatgaagatggaactgttgccgcatggccagtaatcatcgctcgcttgccaaagggttggggtggacctacgcacaatgaagctggagaaccaatcgaaggttcattccgtgcgcaccaagttccattgaacctttcacaaaagaagatggcaacattgccacaattcgaagaatggttgaattcatacaagccagccgaattgttcaatgctgatggaactttgaaggatgaagtagctgcaatggcacctaagggtgacaagcgtatggctgctaaccctatcactaacggtggacgtcaccgtggtgaagctgcaaagaacttggaattgccagactggaagaagtttgctaacgatgttaatgcggacaaccgcggaactgaattagctgatggaaaccgtaatatggatatgaacgttttgtcaggcttcttcgctgaagttgctaagatgaaccctacttcattccgtatcttcggacctgatgagacgatgtcaaatcgtctatgggatatgttcaagatgacgaaccgtcaatggatggaaccaatcaacgaaccttatgaccaacatcaagctcctgaaggacgtattcttgattcacaactttcagagcaccaagctgaaggttggcttgaagcttacacattgactggacgtgttggagtattcgcatcatacgaatcattcttgcgtgtcgtggactcaatgattactcaacacttcaagtggttgcgtcatgcttcagaacaatcatggcgtaatgattacccatcattgaacttgatttcaacttcaactgttttccaacaagaccacaacggttacacacaccaagatcctggtatgttgactcacttggcagaaaagaaagcagactttatccgtcaatacttgccagctgatggtaactcattgttggccgtctttgaccgtgccttcactgaacgtcacaaggttaaccacgtggttgcatcaaagcaacctcgtcaacaatggttctcagtttctgaagctgaaactcttgctaacgaaggtttgatggttgttgactgggcttctactgctccacaaggtaag---gctgacatcgtcttcgcatctgctggtgttgaaccaacaatcgaaactttggctgctttgcaccttgttaacgaagcattccctgaagttgcaatgcgttatgtcaacgttgttgaattaatgcgtttgcaaaacaagaatggtgccatgaactcagaacgttcattgactgatgaagaattcactaagttcttcggtgagtcaggaacacctgttgtctttggattccacggttatgaagatttgatccaatcattcttctacgagcgcggacatcttggacttcatgttcacggataccgtgaagatggtgacatcactactacttacgatatgcgtgtctactcagaattggatcgattccaccaagcaaaggatgctgtttcagcattgcttgaaaatggagttgttgcatctgataaggctgatgtcttcttcgagaagatggatgctattttggcaaagcacttcgaagttactcgtaacgaaggtcgtgatatcgaagaattcactgactggaagtggtcaccattggtttaa--------atgaagattttaattgttgatgatgatcatgaaattgctgagttactagaaatttatgtcaaaaatgaaggccatgaaccagtgttggcctttgatggcaaagaagcattgaaaaaattacgaactaatcctgatattgggttggtggtattagatgtgatgatgccagaaatgaatggaacagaagtcgtgaaggaagtccgaaaggataatccagtcccaattttaattttatcagctaaatctggtgcgatggataagattcagggcttaattactggggctgatgattatgttactaagccgttcaatccattagaagtgatggcgcgaattaaagcattgttacgccgttcgcaaaatggagtacaacaaccaattcaagaaattttagatattggaccattgacgattaataaagatagccatgaggtgaaaactgctgatggagaaacagtgaatttgacggcgttggagtttggaatcttatatttgcttgcctcacatccaaatcgagtatttagtgcggatgatattttcgaacgagtttggcaacaagagtccgtggtcagtgctaaaacagtgatggttcatgtttcacacttgcgagataaattagaagaagcgaccgatggtaatcaagttgtgcaaacagtttggggtgttggttacaagattgaggtattatagatggctgaactcaagcaacaagaaagcatcctcgttctcgacttcggttcacaatacaatcaattgattgcccgccgaattcgagaaatgggagtatactcagaacttaagccacacaccattacaatagaggaaattaaagcaattaatccagtggggttagtcttttctggtggacctaattcagttaacgacgaaggggcctttaccattgatcctgaaatctataacttaaatatcccgattttgggaatctgttatggtatgcaactcatggcccatcaactccccggcggaaaagtagcacctgctaataattcatccgaatatggcgagactgagatggaagttactgatcctgaagcagtactatttaagggaacaccaaaaaagcaagttgttttgatgtcccatggtgattacgtggaccaagttcctgacgggtttacggctgtaggaacttctgacaacacaccaattgctgcaatgcaaaatccggataagaatctttatgcaatccaatttcatgctgaagttcaacacaccgtttatggtcaccaaattatagaaaactttat---caacgctactcgtgctaagcgcaattggtcaatggatgattttatcgaccagcaaatcgaagaaatccgttctacagttggtgataagaaggtattgcttggtctctctggtggtgtagattcttcagttgttggagttttactacaacgtgccattggtgatcaattaacttcaattttcgttgatcatggtcttttacgtaaaaacgaagctaacgaagtcatggaagctcttggtggtaaattcggtcttaatattattaaggtcgacgcccaagaacgtttccttaataaattagctggtatttcagatccagaaaaaaagcgtaaaatcattggtaatgaatttattcaagttttcgatgaagaagctactaaacttaagggcattgatttcctagcccaaggaacgctttatactgatattattgaatctggaactgacacggcccaaacaattaagtctcatcacaacgttgggggacttcctgaagatatgcaattcactttaattgaacctcttaagacactctttaaagatgaagtccgtgctttaggtgaaaaactgggtatgccacacgacttagtttggcgtcaaccattccctggtcctggacttggaattcgagttttaggtgatatcactgaagctaaactcgaaatcgtccgtgattctgatgcaattttgcgggaagaatttgctaaccacggccttgatgctgaagtttggcaatacttcaccgtcctaacaggtgtccgttccgttggtgtcatgggagatggtcgtacttatgactacactatcgccattcgtgccattacttctatagatggaatgacagccgattttgctaagcttccttgggatatcttggaagaagtatcacgtcgaattgtcaacgaagtgagtgggattaaccgcgtagtctacgacattacagctaagccaccagcaactgttgagtgggaataa
atggtggaagaagat------acacgca------------------------tgcatacacaacccgatgcttatgatgcaagccaaattcaagtcttagaagggctagaagcagtgcgtaagcgcccaggaatgtatattggggcgacatctgctcaaggcttgcaccatttagtctgggaaattgtagataatggaattgacgaagccttagctggctttgctgatcatataaccgtgacggtcgaacaggataattcgattacagtaactgataatggacgtggaattcccactgatacccagaaaaaaactggtaaatcagccttagaaaccgtgtttaccattttgcacgctggtggaaaatttggcggtggcggttataaggtttctggtggtctccacggtgttggggcttcagtggttaatgcactctcaacctttttggacgtaacagtggtcagagatggtcaggcttatagtatgaagtttgcccggggacatgttgtgcaagaaatgcaagtgacgactgcagaagggcaagata---------tttcacgtggaacaattgtacatttcttgccggatccagatatctttcgagaaacaactgaatttgacattaagacattgacaaatcgtgtgcgtgagttggcctttttaaataaagggttacgtatttcaattacggaccgtcgtcctgctgagcctgttgttaattcttttcactatgaaggtggaatcaaagagtacgtcgaatatctagatgttcacaaggatgtattgtttaaggatcccgtctatgttgagggggcagaaaacggaattgaggttgaagtctcccttcagtacaccgatgactatcatatcaatatgatg---tcctttactaataacatccatacttatgagggcggaacacatgagactggttttaaggccgcattgactcgggtaattaatgattacgctcgaaagcatggacagttaaaagagaatgacgaagcgctaacgggtgaagatgttcgggaaggtctgactgcaattgtgtcagttaagcatcctgatccacagtttgaaggtcaaacgaagaccaagttaggtaattcagatgcacggacagctgtagaacgaactttttctgaaacgtttgcccgctttatgatggaaaacccggatgtagccaagcaaatcgttgaaaaagggatgttggctagtcaagcgcgtaaggcagctaaacgtgctcgcgaagcaacgcgtaagaagagtggattagagatatcgaatctcccaggaaaattagctgacaatacttcaaaggatccaaaaatctcagagctattcattgtcgagggtgattcggcgggtggttcagccaagcaaggtcgtgaacgcttaacgcaagccattttacctatccgtggtaagattttgaatgttgaaaaggctagcttagatcgcatcttagctaatgatgaaattcgttcaatctttacagctatggggactggatttggcgaagactttgatgttgagaaggctaattatcataagttcattattatgactgatgccgatgtcgatggcgcccatatcaggaccctgctattgactctaatttatcgttatatgcggcctttattagaggctgggtatgtctacattgcgcaaccacctttgtatcaagtacgacaaggaaagtttatgcaatatattgattcagacgaagaattggcaactattttgccaaccctagctgcctcacctaagcccgttattcaacgttataagggtcttggagaaatggatgccgaacaactatgggagacgacgatggatcctaataagcggcgtttgctacgggttgaaatggatgatgctgttcaagctgatttagtattctcaatgttaatgggagataaggttgaaccacggcgtgagttcattgaagaaaacgcacaatatgctgaattagacgtttaaatgatgaaattaggaatgatcggtcttggtaaaatgggtcttggtttgtcagaaaatgcagtagacaatggtaatgaaattgtcgcatttgacttaaacaaagactttgttaaaaaagcaactgactactcagataagatctctag---tgcagattcaatcgaggatatgttggcgcaattgccatcaccaaaggttgtatgggttatggttccagccggagcaccaactaactcaactatcgatgaattaatttcaaagatggatgctggagatatcatcattgatggtggaaactcaaattacaaggataacttagaacaaaataagcgtacaacagcagcaggaatcaagttattcgatgctggaacttcaggtggaatggacggagcccgtaacggtggaaacttcatgatcggtggagatgacgcagaagcatggaagattttggaaccattgtttgaaggaatcgcacaagaaggcggatacctttacacaggacgtttgggatcaggacattacttgaagatggtccacaacggaattgaatatggaatgatgcaagcgattggagaaggattcgaaattttggaagcttcaccatttgactatgatttggaaaaggtagcacatttgtggaaccacggatcagttgttcgttcatggttgatggaattggctgaagaacaattcagcaaggatcctaagttggatgacattacaggacgtgtggtagcaactggagaaggaaagtggactgttgaagaagctttggataaccaagtaccagccccagtaatcgcaatttcattgatgatgcgtaaccgttcattacaagcagacacatttactggaaaagtagtatcagctttgcgtaatggattcggtggtcatgccatggaaaagaagaactaaatgacagaaaagaaattatttacgtcagaatcagtatcagagggacatcctgataaggtgtcagaccaaatatcagatgccattttagatgctgttttaaaacaagatccaaatgcacggactgcaattgaaacctcggttacgaccggttatgtgaatgtctttggtgaaatgacaacgactgcctatgttaacattaatcaaattgtccgtgaaacgttggcacggataggctatgatgacccagatgctggattcttagctgatgatgtccatgtcggcataacaattgatgaacaatcacctgatattgctcagggggttgaccaagcgattgaacaacgtgaagctggcggacacgatccgcttgatgaaatcggtgctggtgatcaaggcttgatgtttggttatgctaccaatgagacggatgaatacctacccttgtcgttggtactatcacataagttagtgaaaaagcaggctgctgtacgtaggtcaggggaactttcgtatctgttgcctgatgcaaaggctcaggttactgttgaattggatgatcaagatcgggccaagcggattgatactgtcgttttatcaacacagcaccgtgatacagtctcattgacacagttgagacaggaagtgcgagaacagattattgatcaagtgttgccagctgacttagtcgatgatgagacacggtattacattaatccaacgggccgctttgtaatcgggggtcctaagggtgatgccgggatgactggtcgtaaattgatggttgatacctacggaggttacgcccgtcatggtggtggtgccttttcaggtaaggatgcgacgaaggttgaccgctcggctgcctacgctactcggcatattgctaagaatattgtagcagctggtttagctgatcaggttgaagtccaagtcgcttatgctattggtgtggcagcgccagtatccattaatgttaatacctttggcacaggtaaggtagctgaggaagacttggtggccgctatccgcaccatttttgacttgcgaccagctggtattattaaggaattggatttgcgtaaaccacggtatgaacaagtggctgcttatggtcattttggacgtccagaattagatttgccatgggagcgactagataaggttgatgccttgcaggcctattt---ccagtag------atggcatataatcatcaagagattgaaaagaaatggcaacgctactgggatgaacatcagacctttaagacgtctaaggataccagtaaggaaaagtattatgcattggatatgtttccctttccttcgggtcaaggcctacacgtcggccatccagagggttacacggcaacagatattgtgtcacgaatgaagcgtatgcagggctacaatgtcttgcatccgatggggtttgatgcctttggtctaccaactgaggaatacgcgattaagatgggggttgatcctaaagaggtaacccgcaaaaatattaaaaatttccggcgccaaatgaaggctttgggcctatcttatgactggtcacgggaggtcaacacaacggatccagattattataagtggacccagtggatttttgagcaattgtataaaatgggcttagcctatgaagatgagatcatggtaaattgggcacctgattacaatgggggtaccgttgttgccaatgaagagattgttaatgggaaaacggaacgtggtggtttccccgtttaccgtgttccaatgcgacagtgggctctaaaaatcacggcctatgctgatcggttgattgatgacttggatggtcttgattggcctgaagcgattaaggaacaacaacggcactggattggacgttcgattggtgcggcgattaacttccaggttgaagg---tcaatcaacgccgattgaggtcttttctacccggccggatacgctttttggagcaacttatttagtgttggctcctgaatatgcgctggtagatgatattgtgaccgatggacagcgagcggctgttgagcagtttaaggctgacttagccactaagtctgatcttgagcgaaccgatttgaataaggataagtcaggggtctttacgggggcctatgcgattaatccgattaatggcgagcggttgccaatttggattggtgactatgtgctatcttcatacggtactggggccgttatggctgtgccagcccatgatcaacgtgattatgactttgccaaaaaatatgatttacctattcgccaggtgattgccggtggtgatattagtcaagccgcttatacgggcgatggtaagcatattcattctgactttttggatggcatggataagcagtcagcgattgagactgttcttcaatggttaagtgatcaccatgttggtgagaaaaaagttaactaccgcttgcgggactggattttctcacggcaacggtattggggtgagccaatcccggttattcattgggaagatgggcaaacaaccttagttcctgaaaatgaactacctcttcgtctgccagaagttgataatattatgccttctggaactggggagtcaccactggtgaacattgatgattgggtcaatgtggttgatgaaaatggccgtaaaggtaagcgcgagaccaatactatgcctcagtgggctggttcatcatggtactaccttcgctacatggatccgcataatgaggcggaattagtatcaaaggcagccattgattattggaaaaatgtcgatctttatgttggtggtgctgagcatgcagttttgcatctgctttatgctcgtttctggcataaggtcttatatgatttgggtgttgtgacgacgaaggaacctttccaacatctagccaaccagggcatgattttgggtgagaaccatgaaaagatgtctaagtcaaagggcaacgtagtgaatcctgatgatgttgttgctgagtatggagctgacactttgcgcctatatgagatgttcatgggaccgctggagcagtcaattgcatggtcagaagatggtttggccggttcacgacgttggttagaccgcgtttggcgactgtttattgatgacgatgacaaattacgtgatcatttgaccacaattaacgaccatcaattagataagatttataatgaaacggtcaagaaagtaacagataattatgaacagttacgatttaataccgcaatttctcagatgatggtgtttgttaatgaagcctataaagctgacagtattcctgtaggatacatggaaggtttcttgcaattacttaatccaattgcaccgcatattactgaggagttatggtcttacttacacccagaagcttccattacctacgctacttggccaagttatgatgagtcggccttagttgaagatgaaattaacattgttgtacaagtaaacggtaaggtgcgggcaaatatcacgattccagcagatgcggatcgagagcaaatgattgctgctgccttagcagatgagacaattcaaaaacgtttagctggtagtgagcctaagaagacaattgctgtgccaggtcgcttagttaacttggtagtttaaatggagaaatatgcagatccgcatttaaaggtcttttcattaagtggtaataagccgttagcacaaaaggttgctacggcgattggagtagaactttcaaaaattaatatttctcggttttcggatggtgaaattcaaattaacattgaagaatctgttcgaggcgataatgtttatatcatccaatccacatctgctccagtaaacgacaatttgatggaacttctcattatgattgacgcgttacgacgtgcaagtgcaaaaacgattaatgtggttatgccttattatggatatgctcgccaagatcgtaaagcacgttcacgggagcccattacagctaaattagtagcaaatatgttagagacggtcggtgcaactcgtgtgctagcattagatttgcatgcagcacaaattcaaggcttctttgacattccggttgatcatatggcaggggctgcaaaattagcagactatttgattacgagtggaattgccaatgataataccattgtagtttcgccagatcatggtggtgtgactcgtgcacgggctttggcagaattgttaggttctagcgaaccaattgctattattgataagcgacgtcctaaagctaacgtagcacaaattatgaatatcattggggatgttaaaggtaagcgagctatcatgattgatgatatgatcgatactggtggtacgattgctaagggtgctcaaaagttaaaagacgaaggggcagcagaagtttatgttgttgcaactcacgctgtgttctcagctgaagcggttgataatttgcagaattcagtctttgaaaaagttattgtaactgattcaattgacttacctgaatcaaagaaattccctaaattggtgcaagtcacaattgcggatatgatggcagaggcaattgtccgaattaatgaagatcgggcagtttcaccgatgtttaggaagcgtttt-ac--------cgtggatgagattacca------aataaatgg---------catacgaattaacgtacatcatccgcccaaacttggatgctgatgctaaaaaggcattggttgaacggttcgacaagattttgacggataatggtgcgacggttgttgaatcaaaggattggtcatcacgccgttttgcatatgaaattgatggttaccgcgagggtacttaccacgtggtaaacttcactgctgacgattcagctgctcttgatgaatttgaccgtttgtcaaagatctctgaagatatcttgcgtcatatggttgttaagcgcgaccta---ccagaagctaagtaaatggcacaacaacaacgtcgtagcggtggacctcgtcgtcgccgtaaggttgactttattgcagccaaccacatcgaatacgtggattacaagaacactgaattgttggaacgtttcatttctgacaatggtaagatcttgccacgccgtgtaactggtacatcagctaagaaccaacgtaaggtgactgctgctgttaagcgcgcacgtattatgggtcttttgcctttcgttgcagaaaactaaatgacaaaaattttagtagttgatgacgagaagccaatctcggacattattaaatttaacttgagtaaagaaggctatgacgttgttgtagcaatggatggtaaagaagctttggaagtattcgaagtggaatcacctgacttaattttattggatcaaatgttacctgaagtagaaggaacagaagtattgcgtcaaattcgaacaacttctcaagttcctatcattatggtgacggctaaggactctgaaatcgacaaagttctaggattagagatgggggcagatgattatgtcaccaagccattctcaaatcgtgaattgttggcccgtgtaaaagcgaacttacgtcgac----------aggctccaatggcagttgcagtagatga-agtagaag---ctggagatatcaagattggttcattgattattcatccagatgcatatatggttgctaaagatggtgaagacattgaattgactcaccgtgagtttgaattgttgcaccatttggcaaagcacattggtcaagtgatgacccgtgatgatttgctacaaacggtttggggatttgattactttggagatgtccgtacagtagacgttaccgtacgtcgaattcgtgaaaagattgaagaagcaccaagtcatccacaaattttgatgacgcgacgtggtgtcggatactacctcaaggtggctgaagacgcttaattgaagttttcagaattaggtctcacaaaagacctacttacagccattgaaaaacatggttatgtcgaggcaacaccaattcaagccgaaacaattcccttaacgcttgccggtaaggatgtcatcggtcaagctcaaaccggaactggtaaaacagctgcgtttggattgccaattttagagatgattgata---gcagtcgtcaag-ttcaagctttggtagtttcaccaacgcgtgaattagcgattcaaactcaagaagaactatttaaattaggacgtgataagcgcgttcgcgtacaagccgtctttggtggggcagatattcgtcgccaaattgatggtttgaagcgcggagttgatatcgtcgttggaacacctggtcgtttaattgaccacatccgtcgaggaaccattgacctttcacatgttcggacattagttttggatgaagctgatgaaatgttaaacatgggattcttggaagatattgagtcaattttgaaggccgttccagatgaacgtcaaacattattgttctcagcaacaatgccatctgcaattaagcggattggtgttcaattcatgactgaaccagaacacatccaagtagccgctaaagaattgacgacagacttggttgatcaatactacgttcgagttcgtgaacccgaaaagtttgatactttgactaacattttggctgttcaacaaccaaagttagcaattttgtttgggcgtactaagcgccgagttgatgaattaactcgtggtttggaattgcgtggatttaaggcttcaggaattcatggagacttaactcaacaaaagcgtacacaagttttgaagtcattcaaagctggtgaaatccaaatcttagtggcaactgatgttgctgctcgtggattggatgttacaggagttactcacgtttataactttgatattccacaagaatccgaatcatatgttcaccgaattggtcggacaggtcgtgccggttctcacggaacttcagttacgtttgtaacaaatgctgaactagattatctaaaagatatcgaaaagcttactaagaagcgtatgttggcattaaagccttactcacacgaagaagctgttgcagctcgaatgaagactgcagtccaagatgtagatgcagttgttaaaactgtagatgctaacttggtt---tcagctgaagttgatgaattattagaaaagtatgatgttcggacattagctgctgctgcattggctgcttcagctaatatttctgaaatcgatgctgaattcgatttgacccgcgaacgtccattaccaaacaaacactttggtc---gtggtggatcacgtggtggtagtggatcacgcggtaattaccgtggtggaaaccgacgttctggtaacggtggtgga---ggttcacgctctgctggttctggtaatggtggtgctgcacgtggtggtcgacgtgaagaaaatggtagccatggtggtggccatgattcagaacgtcgtaagtcatatgatcgtggtgcacgtactggttcaggggatcgc------------tcacaacgtggttcacgtccagccgg------acgt---------cgcaagtttgtgatccgcgaaaatgataaataaatggctaagttagttatgatccgtcacggacaaagtgaatggaacgcaaagaacctatttaacggatgggtagacacaaagttgagccctgttggaatcgaacaagcaaagactgctggtaagatgttggcagaagctggtattgattttgatcaagcgtacacatcagttttgacacgtgcgattgaaacattggatttgacattgttcgaagctggacaaatgtttattccagaagaaaagtcatggcgcttgaacgaacgtaactacggtgcgttgcaaggattgaacaaggcagatgctgctgaaaagttcggtgctgaccaagttttgcaatggcgtcgttcatacgatgttttgccaccacttctagaatcagctgaagaaacagttgaagttgaagggcaaacttacgcatcatacgaccgtcgttacgctgaagtagctgctgaagaattgccattgggtgaaaacttgaaggttactttggaacgtgttatgccattctggaacgaaaagatttctgcagacttgaaggctggtaagaacgttgtgattgctgcccacggaaactcacttcgtgcattggcaaagcatatcgaacaaatttcagacgaagacattctaggtcttgaaattgcgaacgcacaaccaatcatctacgacttcgatggtgacttgaacgtgctttcaaaggatattttgacagccgaa---taaatgtcacgttatactggaccaaagtaccgtgtgtcacgtcgtcttggcgtttcattgtcaggtactggtaaagaacttgctcgtcgcccttatgcacctggtgaccatggtaatggtcgtcggagcaagccatctgattatggcgttcaattagctgaaaagcaaaaggttcgttttacttatggtttgactgagcgtcaattccacaacctctttaacaaggctggtcgtatccgtaagggaactcacggtgacaacttcatggccttgttggagcgtcgtttggataacattgtttaccggttaggtttggcgacaactcgtcaacaagcccgtcaattggtaaaccacggtcacattacagttgatggaaagcgcgttgatattccatcatacgaagttaaggttggccaagaaatttcagttcgtgagaagtcacgtaacaatgtatacatccaagctgctttggatggtcaagcaggtactttgccatttgttgagtttaaccgcgatacaatgactggtagcttgattcgtttgcctgagcgttcagaattggatcatgattacaatgaagcactaatcgttgaatactacaaccgtttgggataaatggagaacttactcatgtttatccttgtttcgtttgccgcaatcgtaatcggtggttttctgggttatttttttgcgaataaagcaattaataagcgactttcagatgcccatagaaatgcaacagatatcacgaatcaagcaactgtcgaagcgacacaattaaaaaagtctgctttggtggaagctcgagatgaaagccaacgttaccaagaccgtattgaatctgaactacaagaacgtcgttcagaagtaaaagtacaagaagaacgacttgttagtcgtgaatctgtattagatcgtaaagatgcttcgttgcaaaagcgcgaagaaggagttgttgataaggaaaagattctggatcaacaacgtcaaagtgtctcagataagttgaagcatgcagatgctttggttgatgcacgagaaacaaagttaagtgaaattgccaatcttgatcaagaagaagcacgtgaacgcgtgttagctgaaacgaaggatgctttagcagccgaacgtgcagtcatgattaaggaaagcaatgcccaagccaatgctgaatcagaaaagcgtgccaaggaattaatcgttggtgccattcaacgttctgcagcggacatggtagctgaaacaactgtttcagttgttaatttgcctaatgatgatatgaagggacgaattattggtcgtgaaggacgtaatattcgtgccttggagacagtaactggaattgacgttattatcgacgatacaccagaagcggttgtattgagtggttatgacccaattcgtcgtgaaatcgccaagaatacattggacaagttgatttccgatggacgtattcacccagctcgtattgaagaaactgttgaaaagtctcgtaaagagatggacgaacatattcgtgaagttggggaacaagctgtctttgatctagggattcataacatgcatcctgatttgattaagacaattggacgtttgaactaccgtacaagttatggtcaaaatgtcctagttcattcaatcgaagttgcgaagctatcaggtttgttagctgcggaacttggagaagatgttacacaagccaagcgtgctggtttgttacatgacattggtaaggcgattgaccatgatgttgatggatcacacgttgaattgggtgttgaattggcaaccaagtacagcgaacgtccagaaatcattaacgcaattgcgtctcaccataatgatgtagaaccagaattcgttgtatcagaattagtagcagccgcagattcaatctcagctgctcgtccaggggctcgttcagaatctttggaaaactatgtacaacgcttgaagcaattggaaacaattgccaacggatttagtggtgttgataagtcatttgctatccaagctggtcgtgaagtacgtgttgttgttgaaccagcagccgtgtctgatctagaggctactgttttggcacatgatattaaaacacaaattgaaacagagttagattacccaggtcacattaaggtgacggttattcgtgaatctcgttcaattgaatacgcgaaataaatggcaacaattggtatgaatgatttgaagactggtttaacaattttgtataaccaatcaatctggcgagtattggaattccaacacgttaagccaggtaaaggagcggccttcgtgcgctcaaagttaaagaacctgcgtacgggagcagttaatgaagtaactttccgtcctggtgataagttccaaacagcaagtattgagagtgcagatatgcagtatctttatgctgaaggggatgcacgggtattcatgaataccgaaacctatgaccaaatttcaattccagatgataagttgcaagatgccttacgttttctgctagaaaatatgaccgttaaggttacaacctatgaaggtgaaattttggatgttgaagtaccaaaaacagttgagttgacggttaaggaaacgcaaccaggcattaagggtgctacagcaaacggtggtggtaagccagcaacgatggaaacaggtttggtcattacggtaccagattttgttaatgctggagacaagttgattgtcaacaccgatgatggtggttcttattcatcacgggcataaatgccaaagtttaagacacaccgtgcctcagccaagcgtttcaagaagactgccaagggtggtttgaagtcagcgaacgcgtttacgtcacaccgtttccacggtaagactaagaagcaacgtcgtcaattgcgtggaacttcaatgatgaaccacactacgttgaagaactacatcagcatgttgggtcgt---taaatgcgagtaaaaggtggaacagttacacgtgcgcgtcgtaaaaagatgatcaaattggccaagggttaccgtggtcaacgtcacatcaactataaggttgctaagcaacaagtttggaagggttgggtttatgctttccgtgatcgtaagaccactaagcgtaacttccgtaagctttggattacacgtatcaacgctgctgcccggatgaatggattgtcatattcacgtttcatgaacggtttgaacttgatgggatcaaagttgaaccgtaagatgttagctgatttggctatcacagatgcaactgcattttcagctttggcagatgcagcaaagaaagctttgactgataacaaccaaactttccacgctatcacacctgcaacaactgaaaaggttattgaaatc------catactgccgaagcaaagcctgctaagaca---gcggaatca------aagccatctgaaaagaatactgttgctgaaattaaagcatatttggacgcccaagggactgaatacgcttcttcagcaaagaaggctgacttgttagctttggtataaatgcctacaattaaccaattggttcgtaagcctcgtaagtcaaagagcacgaagtcaaactctccagctttgaacttcggttacaactcacaaaagaagaagatgacgcgtgttgactcaccacaaaagcgtggtgttgctactcgtgtcggaactatgacaccaaagaagcctaactcagctttgcgtaagtacgcccgtgtgcgtctttcaaacttgattgaagttacggcttacattcctggtatcggtcacaaccttcaagaacactcagttgtcttgatccgtggtggtcgtgttaaggacttgcctggtgtgcgttatcacatcatccgtggtgctttggatactgccggtgtagatggtcgtatgacatctcgctcaaagtatggaactaagcgcccaaagaag---------taaatgccacgtaagagttatactaagcaggctgaagtcttgcctgatccaatttataattcaaagcttgtttcacgtttgattaaccgtttgatgcttgacggtaagcgtggaactgcttcaacaattttgtacaatgcctttgaccggattaaggaaacgactggtcaagagccattaactgtctttgaagaggcaatgaacaatatcatgcctgttttggaagttaaggctcgccgaattggtggttctaactaccaagtgccaattgaagttcgtccagagcgtcgagtaacgttgggccttcgttggttggttcaatatgctcgtcttcgtggagaacacacgatggacgaacgtttggctaaggaaattatggatgccgctaacaacactggtgcatctgtaaagaagcgtgaagacacgcacaagatggctgaagccaaccgtgccttcgcacactatcgttggtaaatggctaacacgcgtgaatacccattaagccggacccgtaatatcgggatcatggcccacattgacgccggtaagacaacaactactgagcgtattttgtactatacaggaaagatccacaagattggtgaaactcatgatggagcttcacaaatggactttatggatcaagaaaaagaacgtggaatcacgattcaatcagctgctacaacagctgtttggcatggtttccatgatcaattcaaaacagaaccataccgtgtcaacatcattgacacaccaggacacgtggacttcactatcgaagttgaacgttcattgcgtgtgcttgatggagccgtagccgtattggatggggctgctggagttgaaccacaaactgaaacggtttggcgtcaagctgaaacttatcaagtacctcgtattgttttcgttaacaagatggataagttgggggctgatttccaaatgtcagttgactcaatcaagtctcgtttgggagcaaatgctaaagctattcaatggcctattggaactgaagatgacttcgctgggatcattgacttgatcacaatggaagctttgttcccagttgatgatttgggtgaaaagtgggaaccacgtgaaattcctgctgattacaaagaattagctgaagaaaagtataatgaattggttgaagctattgctgatgtcgatgatgttatcatggataagtacttgaatggtgaaactattgctcaagacgaattgaaggcagctatccgtcgtgcagtcttggctttggaattctacccagtacttgctggatcagcttataaagacaagggtgttcaaatggttttggacgcggttgttgattacttgccatcacctttggatgttaagccatatattgctacagatccagatactgatgaagaaattgacttgatcgctaacgatgaagacccattcgcagccttggcctttaaggttatgactgacccatatgttggacgtttgactttcgttcgtgtttataccggaactttggaatcaggttcatatgtacaaaacacttcaaagggaaagcgtgaacgtgttggacgtttgcttcaaatgcacgccactgaccggactgaaattgaagaagtcttctcaggtgatatcgcggctgctattggtttgaaggatacgacaactggagattcattgacagctatggatcgtcctttgattttggaatcaatggaattccctgatcctgttatccaattggctatcgagcctaagactaaggctgaccaaactaagatgggtgaagcccttcaaaagttggcggaagaagatccttcattccgtgccgaaactaaccctgaaactggagatactttgatctctggtatgggtgaattgcacttggacatcatcgttgatcgtatgcgtcgtgaatttaacgttgatgcaactgttggtgcacctcaagttgcttatcgtgaagcctttactaaaaccgttgaagcgcgtggatacttcaagcgtcaatctggtggtaagggacaatatggagatgtttggatcgaatttagccctaacgaagagggagctggatttgaattcgaagatgccattgttggaggagttgttccacgtgaatatattccttcagttgaagctggattgcgtgattcattgaataatggaccacttgccggattcccattggttgacttgaaggccaagttgtatgatggatcatatcacgatgtcgactcatctgaagctgcctttaaggttgccgcttcattagcattgcgtgaagcagctaagaccgctggagccgttatcttggaaccaatcatgaaggtcgatattgttgtacctgaagataatcttggtgacgttatgggacatatctcagcacgtcgtggaatgatcgaaggacaagaacaacgtggaaattcattgatggttcacggtaaggttccgttgtcagaaatgtttggatatgcaacaactttgcgttcatcaacacaaggtcgtggtacattccaaatggtctttgatcactatgaagctgtacctaagagtgttcaagaagatatcgttaagaagtatggtcgtggaagtgttgaagattaaatgaaaccagtacgtaaagcaattattccagcagcaggattgggaacacgtttcttgccagcgactaaggcgcttgctaaagaaatgttgcctattgttgataagccaacgattcaatttattattgaagaagctttggaatcaggaattgaagaaattgtaattgttgatggaaagtcaaagcgctcaatcgaagatcactttgattcaaatccagaactagaaaacaacttgcgtgataagggtaagatggaaatgttgaagatggttgaagaaacaacagacatcaacctttacttcattcgccaatcacacccacgtggtttgggagatgccgttttgacagccaaggcctttattggtgacgaacctttcgttgtgctgttgggtgatgacatcatgcaagacgaagtacctttgacaaagcaattgattgaacgttacgaacaaacgggagaatcaacacttgctgttatggaagtgccacatgaacaagtttcagaatatggtgttattaacccagaagaagaagttgaaagtggattgcaccgtgtatcaaactttgttgaaaagccaaagccagaagatgcgccatcagacttggcaattatcggacgttacttgttgacgcctgaaatctttgaagaacttgaacgtacagaacctggtaagggtaatgaaatccaattgacagatgcgattgattcattgaacaagcgtcaacacgtgtacgctcaccaatttaagggaaagcgttacgatgttggatcaaagattggtttcttgacaacaaatattgaatttggtttgaaccactcacaaacaggtgatgacctaaaggcatacatcaaggatctagcaaagactcttgactagatggaatcacgcgaatttcacattacagccgaaacaggtatccacgctcgcccagctactttgttggttcaaacagcatcaaagttctcatcaaatatcactttatcatacgatggtaaggacgttaatttaaagtcaatcatgggtgtaatgtctttgggtgttggacaacatgctgatgttaaaatttcagctgatggtgacgatgctgctgaagcaatcgaagccattggacaaacaatgacaaatgaaggattagca---taaatgtctgcaattactgatatttacgcacgcgaagtcttggactcacgtggtaacccaactgttgaagttgaagtttacactgaattgggtggtttcggtcgcggaatcgttccttcaggagcttctactggtgttaacgaagccgttgaattgcgtgacggtgacaagggtcgtttcttgggtaagggaactttgaaggccgttgaaaacgttaacaaggttatcaaggacaagttggttggtatggatgtaactgaccaagttttgttggaccgtacgatgatcgaattggacggaacgccaaacaagggtaagttgggtgccaacgctatccttggtgtttcaatcgccgctgctcgtgcagctgctgatgagttgggaacgcctttgtacaactaccttggtggtttcaactcaaaggttttgcctacgccaatgatgaacgtcgttaacggtggtgcccacgcggacaactctgttgacttccaagagttcatgatcatgccagttggtgcaaagactgttgctgaagctatccgtatgggttcagaaactttccacgcattgcaagcattgttgaaggagtcaggtcactcaactgctgttggtgacgaaggtggatttgcacctaactttgcttcaaacgcagagccattcgagttcttgttgaacgctatcgagcgcgctggttacaagcctggtaaggacatcgcaattgcctttgacgttgcctcatcagaattctacgaccacgagaagaagatctacacgttggcaggtgagcctgataagaaggaatacacgactgacgagttcatcgactacttggagaacttggtaaacaagtaccctgttgtttcaatcgaagaccctctagcagaagctgaggacttgaacgatgaagagcaatgggataactgggtaaagttgactgaccgtttgggcaagaaggttcaattggttggtgacgacttcttcgttacgaacacgaagttcttggctaagggtatcgaaaagggtgccgctaactcaatcttgatcaaggttaaccaaatcggtactttgactgagacgatggaagctatcgaaatggctaaggaagctggttacacggctatcgtttcacaccgttcaggtgaaactgaagacacgacgatcgctgacttggttgttgctacgaacgcaggtcaaatcaagactggttcaatgtcacgtactgaccgtattgcaaagtacaaccaattgatgcgcatcgaagacttgttgactgaaaaggttgctgaatacaagggtatcaacagcttctacaacattgacaagtcagctcgtgaagcaatcgttaactacgtgcgc---taaatg---aaaaatccacgtaatggtggcaattttgttcgaaatagtctcttttatgttgtcgtagtattgggattcctgggactgatttattgggtcgctggaccaaatcaggttgccacgaccaagaatacgtcaacgtcagagtttatgacagaattgcgcgataagaaagtgaagaatctgacgattcaacctggcgctggggtttaccagattagtggtgagtaccgtaagcctcaagcaaatagtaagtcagatgataaagataagcaggggcttgtgatacctcagatt-------ttagagaccaagcca-----agtaaaagtaagaactttaagacgcaagttgtcgccagtgatgaggtgattgctgacgtacaaaaggcagctaataagtcgaatacagaaattacaactcaacctgagccttctaatttctggagcacaatgttggtttcattcttaccaattgtgttgatgattggtttgttctatatgatgtttagaggaatgaaccaa---ggtggtggccagggcggccgcggtggcggtatcatgggcgttggtaagtctaaggctaagccggctgatcctagtgaaaacaaggtgcggtttaaggatgttgctggtgccgaagaggagaaacaagaactggttgaggttgttgagtttttgaaggatcccaaaaagttctcacgtttaggcgctcgtatcccatcgggggttctacttgagggccctcctggaactggtaaaaccctgctagcaaaagcggttgcaggtgaagcccaggtaccattcttttcaatttcaggttctgattttgttgagatgtttgttggtgtaggtgccagtcgtgtccgtgatctgtttgaaaatgcgaaaaaagttgcaccatcaatcatctttattgatgagattgatgcggttggtcgtaagcgtggctcaggaatgggtggcggaaatgacgaacgtgagcaaacattgaatcaaatgttagttgagatggatggcttctccggtactgaaggggttattgttatggcagcaactaaccgttctgatgtcttagatcccgccctcctgcggccaggtcggttcgaccgtaaaatcttggttggtcgtcctgatgttaagggacgtgaggcgattcttaaggtgcatgcaaaaaacaagcctttggatagtgatgttgatttgaaggaagttgctaagcaaacacctggttttgtgggtgctgacttggagaacttgttgaatgaggctgctcttttagctgctcgacaggatcacacaacgattaatgctagtgacgttgatgaagctgaagatcgggtcattgctggaccagcaaagaaggatcgggttgtttcagctaaggaacgtgaagtggttgcttatcatgaggctggtcatgccattgttggcttagtcctcaatgacgcccgggttgttcataaggtgacgattgtaccgcgtggtcgggcaggtggatatgccattatgctaccacgtgaagatcaaatgttgatgtcaaagtcggatgccaaggatcaaattgctggtttgatgggtggccgtgcggctgagatgtatatgtgggaacaacaatcttctggggcttctaatgactttgagcaagcaacgcaaatcgcgcgttcgatggtgacacagtatggaatgtcagaaaagttgggtatggttgaactag---aaaatgccaatacagcttacatgggac------gcgatggtt---taacttactcagaaaagacggctgcactgattgatgatgaggtgcgaaagttaacttctgaaggttataacacagcgatttcaattattgctcaatatcatgataagcatgaagctattgctaaggccttattagaatatgagactttggatgagaagcagatcttaagcttgtttgaaactgggcatatgccag------ca---gggactacctctacacatgatgatgccaag---ccaatgtcatatgaggaggctaagcaagcggcaaaccaaaaactcacaagtga---------ggaaaaggatgctgttgctgatcactcaaaggctgaagtcttggagccaga---------tgatagtgcacttgatccagacagtgaaaacgggcctgatcaagtatagatgaagaagaccaagattgtttcaacgcttggaccagccagctctgatgtagagacgattacaaagataatcgaatctggtgcaaatgttgtccgtttcaatttttcacatggtgatcatgaggaacatttgggacgaatgaatgcagttcgtgaggccgagaaggcagctggcaagaaagttggtttcttgctggataccaagggtgctgagattcgtaccactgtacaaga------gcctggtaagattgaatttaacattggtgatgttgttcgtatttcaatggattcttctattgaaggtacgaaggagaagattgctgtaacttatcctggtttgtttgatgatgttcatgttggtggtcatgtcttgtttgatgatggtaagcttgacatggtcatcactgaaaaagatgatgcaaacaaggaattggtaactgaagtacaaaaccacggtatcttgggatcacgtaagggtgttaacgccccaggtgttgcaattaacctacctggtattactgaaaaggatgctgatgatatccgtttcggtttgaagaatggtattcaatacattgctgcatcatttgttcgtaaggctgctgacgtacttgaaattcgtgaattgttaactgaatcacatcacgaagaagttatgattttcccaaagattgaatcacaagagggaattgataactttgatgagattttggaagtttctgatggactaatgattgctcgtggagacatgggtgttgaaattccagcagaaaatgttcctttggtacaaaagaacttgattcgtcgcttaaatgcagctgctaagccagttattacagctacggatatgcttgattcaatgcaagagaatcctcgtccaacacgtgcggaggcgtctgacgttgcgaacgctgtgtttgatggtactgatgcaacgatgctatcaggtgaatctgctaatggtgcttacccagttgaagctgttgccactatggctcgtattgacgaaaaggcagaaacttcattggcaatgaatggtcatcatgatgatgatcactttgatacaactgacgtc---actgagtcagtcgcatcagctgttgcgaacgcagctggtaacttggatattaaggcaattgttgctgcaactaattcaggttacacggcaaagatgatttcaaagtatcatccaaatgctgatattttggcaatcacctttacagaaggtgtacaacgtatgttgaacattttctggggtgtacaaccaacaattgctgaaccagtgggtgacactgatgcaatgattgagttggcaaagcgcgaagctgttaaaaacggtgttgcaagtaagggtgatacaatcatcgttactgcaggtatccctgtaacaacttcaggtacgactaatttgatgacaattgttacaattgactaaatggcagttgatgcaattactggaaagcgtactcgctttggtaaccaacgttcacacgcccttaactcaagtcgtcgtagctggaagccaaatttgcaaaaggtaaccgttaagattaacggttctgcaccaaagaaggtttacttgtcagctcgtactttgaaggctggattgaagaacggttcaatcgaacgtgtttaaatggcatttgaaggcttaacagatcgcctgcaaaaggcattaacgggattaaaacgcaagggtaaagtgacagaagccgatttacgggatagcttacgcgaaattcgactagcactgcttgatgccgatgttaattacacagttgttaaggaatttattcgtaatgtacgagataaggccaatggggccaaggtccttgaaggtttgaacccagcccaacaaattgtctcgattgttaatgatgagatggtagccatgatgggtgaagaggcagtctcacttaacaaggcccctaagattccaactgttattatgatggttggtttgcagggagctggaaagaccacgacggctggaaaattagccaaaaaattaaaggatgagcaggatgctagacctttgatgattgcagctgacgtttaccgacccgcggctattgaacaattaaagacgttgggcgcacagattgatgtacccgtctttgatcaaggggtagatgtcgacccacgtgaaattgtgcgtgccgggatggcgttagcccgtgagcaaaaaaacgattatgttttcattgatgcggccggacgtttacaaattgatgaagcccttatgcaagagttggctgatattaaagcaattgctcagccggatgaaattatgttagttgtggatgccatgacggggcaaaacgcaacggaaacagcgcaaggattcaacgaacgtttaggcttaaccgggattaccttaacgaagttagatggggacaccagaggtggggcagccctttccattcgggctgttaccggcactccaattaagtttgtcgggcaaggcgaaaagttgactgatttggatgttttttatccagatcggatggctagccgaattttggggatgggggatattctgaccctcattgaaaagacgcaaaaagagtatgatgaaaaacaagcccaggcgacgatggagaaaatgaaggaaaatagttttgacttcaatgatttcctgacacaaatggagcaggtccaaaatatggggcccatggaagatttgattaaaatgatcccagggatggccaataatccggcccttaaaaacgttaagattgatccaaaagatatggcccatttaaaggccattgtgtattcgatgacacctgctgaacgggagaatcctgatttactaaccccatcgcgacgtcgtcgattggcagctggtgctgggcgtccgattgttgaagttaatcggatgattaagcagtttaacgagatgaagaaaatgatgagttcagtcttaaatggtaatatggctggcatggaacaaatgatgggcgccatgggcatgggcggt---------------------------------caaggtgctggttcaggtatgcaaggtaagatggctaactttgccatgaaacaaatggcccgccgggttaaaaagagt---aagcgtaagcgccgcaaataaatggctacgaagattcgtttgaagcgtatgggttcaaagaagcgcccattttaccggattgtgattgctgactcacgtgcaccacgtgatggtcggtttattgaaacggtgggaacttacaacccattgcttaaccctgctcaagttaccttggacgaagaggcaattttgaactggttgaacactggtgctcaaccttctgatacagtaaagaacttgttgtctgatgctggtatcatgaagaagtaccacgaagcaaagtacagcaagtaaatgcgtcaaaatgctttgttggaaaagttaactgcagatcaactacgtacggacttgcctgaattccgtgcaggagatactgttcgtgtacacgcccgtatcgtcgaaggaacacgtgaacgtgttcaattgttcgaaggggttgttatcaagcgtcaaggtactggtatccaagctacgtacactgttcgtaagatttcaagtggtgttggtgtggaacgtacattcccactacactcaccacgtgtagataagattgaagtagtacgttacggtcgcgttcgtcgtgccaagttgtactacctacgtgcattgcacggtaaggctgctcgtattcctgaagcacgcc------------------------------------------------------------------------------------------------gttaaatggtgattatcacagctggtatgatcggtgttggaaaaacaacactaactgatttgattgcaaaacatcttaacacgcaggctttttttgaacctgttggtgaaaatcccgtgttacccctttattatgcagatcccaagcaatatggatttctgttacaaatttactttttaaacaagcgttttgccatgataaaaaaggctttatctgacgacaataacgtattggatcgatcaatctatgaagatgctttgttcacacaagaaaatcatcgtgaaggaaacatttctgatgccgagttaaaagtttacatgactttgttagacaatatgatgtctgaaattcaaacaatgcaaaaaggccgacctgatttaatggtctttgctaatgcagactttgatacaatcctatatcgtattaaaaaacgtggtcgtgactatgagcaatttgaagataatgatgaactacgtcaatattactttaaaatgtggtcagcttatcaaaaatggtataaagattacgatgcatcaccaaaaatgaccattgatctacaaaaatatgatttggaggatgaggctagtcgtaaaatcgtattacaacaaatcgacgatcgtctagcagctttatctg---------aataaatgactatgactgttgttcgtaagaatgagtcactagatgatgcactccgtcgcttcaagcgtggagtctcaaaggatggtactcttcaagaataccgtaagcgtgagttctacattaagccatcagttcaacgtaagttgaaggctgaagctgctcgtaagcgcaagaacaagaagggacgttaaatgagcacaaaaatgagtgtccaagatattattttaacgcttcaaacattctgggcgaagcaaggtgccatgttaatggaagcctacgatactgaaaagggagctgggactatgagcccatacacgttcttacgtgcgaatggaccagaaccttggaatgctgcctatgttgaaccatcacgtcgtccagcggatggacgttatggagacaaccctaatcgtttgtaccaacaccaccaattccaagtggttatgaagccatctcctgataacattcaagaactatacctagaatcattggaagcattgggaattgatccacttgctcacgatattcgtttcgttgaagataactgggaaaacccatcaatgggtgcggctggaatcggttgggaaatctggttagacggaatggaagtgacgcaatttacgtacttccaacaagttgggggaatcccagttgatgccgttacatcagaaatcacatacggtttggagcgtttggcgtcatacattcaagacgtaccaactgtttacgatctagaatggggaaatggtgttctttacggtgacatctttaaggaaccagaattcgaacactcaacatactcatttgatacatctgatgcagagatgttattgcgtcacttcaatgaatacgaagttgaagcaaagcgtgcattggaagctggtttagtacaccccgcctatgactacattctaaaggcatcacacacatttaacttgttagatgcacgtggaacggtatctgttacagaacgtgcgaagtacttgagccgtatccgtaacatggctcgtatggtggctaaggcctttatcgctgaacgtaagaagcttggtttccctcttttgaaggacgaagcattgcgtgaaaagtacttaccaacgcaagaagaggaggccaagtaa-------------------atgaaaggtggatatccaacaatggctatttctgcagaacgcaagaatgaaatcatcaatgagttcgctcgtcacgaaggtgatactggttcagttgaagttcaagttgcagtgttaactgctgacatcaacgaattgaacggacatatgtcagagcacaaccatgactttcactcacaacgtggcttgatgaagaaaatcggtcaccgtcgtaacttattacgttacctacgtaacaaagatgtacaacgctaccgtgagttgatccaaaagcttggtttgcgtcgttaaatgccaattattgagtcatcaatccaacgtgcccgtttgaataaggtacaacgcgagcgaaacgttcaccaattaagt---acttaccgtactagtgtgaaaaagttccgtaaggctgttgctactggtgctgacaacttggatgagttgtttgctgcagcaacttcagctattgatcgcgctgcctcaaagggtttgatttctaaaaacaaggctgctcgtgacaagtcacgtttggctgctttgttgaatgataagtaattggctaaagaaaattttgagcgcactaagcctcacgtaaacattggaactatcggtcacgttgaccacggtaagactactcttactgctgcaatctctaaggtattggccgacaagggattggcacaacaacaagactttgctgctatcgacgctgctcctgaagaacgtgaacgtggtatcacgatcaacacttcacacatcgaatacgaaactgaagctcgtcactacgcgcacatcgacgcgcctggtcacgcggactacgttaagaacatgatcactggagccgctcaaatggacggtgccatcttggttgttgccgctactgacggtcctatgccacaaacacgtgaacacatcttgttggcacgtcaagttggtgttgactacctagttgtcttcttgaacaagactgacttggtggacgacgaagaattggttgaattggttgaaatggaagttcgtgaactgttgtcagaatacgatttcccaggggatgatattcctgtacttcacggttcagctttgaaggccttggaaggtgacgcagctaacgttgcagttatcgaaaacttgatggacacagttgacgaatacgtgccaactccagatcgtgaaactgacaagccattcttgatgcctgtcgaagacgtattcacaatcactggtcgtggaactgttgcttcaggacgtatcgaccgtggaacaatcaacttgaacgacgaagtcgaaatcgttggtttgcacgaagatgttcgtaagactgttgttactggtatcgaaatgttccgtaagtcaatggaacaaggacaagctggagacaacgttggagcattgctacgtggtgttgaccgttcagaaatcgaacgtggacaagttttggcaaagcctggatcaatccaaactcacaagaagttcttgggtgaagtctacgtattgtcaaaggaagaaggaggtcgtcacacaccattcttcactaactaccgtccacaattctacttccacactacagacgttactggtgttgttcaattgccagaaggtgtagaaatggttatgcctggagataacgtgacattcgacgttgaattgatcgctcctgttgccattgaaaagggattgaagtttactgttcgtgaaggtggccgtactgttggtgccggaactgtttcagaagtcttggactaaatgaccaagcgaatttttgaattagcaaaagaattgaatgttccatcaaaggaattggtcgctacggctaaagctgctggaattgaagttaagtcgcacatgtcaacggtagacgctgaccaagaagcggcttta--------cgtcaaaagaaacaa------ccggcatcaaaagaagcaacta---------agtcaacccaaaatgcagctaagcctgct------------------------------aatcataaaaaagaggttcaaccggtggaaaaaaagt------------------cagctgagaat------------caaaaaccaaaag--aacaagaaaataacaa--tcaaccagctaaagcagccaaacctgctgttaaaaaagttg---------tcgtagcacaaaaaag--tcaaggtaatca------acgcaacaaccgtaataataatggtggttggagtgatcgc------------------------cgtggtaataataacggtaatcgccgtggtaagcgtaataataaccgtaat------cgcaac---aataataatgctaatcgtccagcaccaactgttcgtaaagaccagcctttaccagaaactttggtttattcagttgggatgaatgttcaagatattgctaagttgattcatcgtgatgcaacagaaattatcaagaagttgtttatgctcggtgtaatggtcaaccaaaatcaatctttggatgctgatacaattgaaattttggctgcggattatggaattaatgctgagccaaaagttgaagttgacattactgatttggaccaattctttgaagctgagccagaaaatagtgatgatttagagccacgagcacccgttgttactatcatgggacacgtcgatcatggaaagacaactttgttggactatcttcgaaactcacacattacagaaggcgaagctggtggaattacccaacatattggagcttaccaagttaaattagatgg---acgagttataactttcttggatactcctggtcacgcggcctttacggcaatgcgtgcacgtggagctgatatcaccgatattacgatcttagttgttgcggctgatgacggtgtgatgccacaaacaattgaagccatcaatcacgctaaggcagctaacgcaccaattatcgtagcagttaataagattgataagcctggggctaatcctgaaaatgttattaatcaattaatgcaatacgaattgattccagaagaatatggtggagataccattttcgttaatatttcagctaagtttggtcaaaatattgatgaattattggaaatgatcttgttgcaagctgacgttttggatttgcatgctaatcctaatcaacgtgcggctggttcagttattgaagcacgtttggataagggacgtggagcaactgctacggtcttagtacaacaagggacaatgcacgttggtgatccaattgttgttgggaatacctttggtaaagttcgtacgatgactaatgatcgtggtcgtcgaattaaagaggctacaccatcaactccagttgaaattactggattaaatgatgtaccatcagcaggagatcgtttcgtggtctttgaagatgaaaagacagctcgtgcagctggtgaagaacgagcaaagcgtgctttgcttttggatcgtaagcgtaataatgttgtttcagtggccgacctctttgataagatggctgaaaatgaaatgaagtctgttcctgttatcatcaaggccgatgtacaaggatcagtggaagcattagctggttcattgaagaagatcgatgttgaaggcgttaaggttgatattatccacactgctgttggggcaattaatgaatctgatattactttggctgaagcatctggggcaatcattgtcggatttaacgttcgaccaacaccacaagcaaagatgcaatctgaatctaattcagttgatatccgtttgcactctgttatttataacgctattgatgaaatcgaagctgctatgaagggtcaattggaaccagtctttgaagaacaagtaattggaacggctcaaattcttgaactattccgtgtttcaaaggttggaacaattgctggttcaatgatgatgagtggaaaaataacgcgggattcaagcgtacgtttaatccgtgatggaattgtgatttttgatggtaaaattggttcattacgtcgtggtaaagatgacgttaaggaagttaagaatggaactgactttggaatgaccattgaaaattataatgatgaaaaagttggcgatgaagttgaagtttatcaaatggtcgaagttaagccgaagtaattggcaaaacgtgaaaatcttcgtaatattgcaatcatcgcccacgttgaccatggtaagacaaccttagttaacgaaatgttgaagcaatctgatactttggatatgcgaacagaacttggtgatcgggctttggacaccaatgacatcgaaaaagaacgtggtatcacgattttagccaagaataccgccgttcatgtcggtgataagcaaatcaacatcctagacacccctggtcacgccgactttggtggtgaagttgaacgaatcatgggcatggttgacggtgtacttttggtggttgacgcctttgaaggaactatgcctcaaacacgtttcgtgcttaagaaggctttcgaacaaaacttgacgcccatcgtggttgttaacaaggtcgatcgtccaggtgcccgaccagaagaagtggttgatgaagttttggatttgttcattgaattgggagccgatgaggatcaactggacttcccagtgatttatgcttcagccatgaatggaacgtcttcatatgatcctgatattcaaacgcaagagcatacgatgacaccaatctttgacactgtctttaagactattcctgctcctgaagatacttcagacaagcctcttcaattccaagtggccttacttgactataatgacttcgttggtcgaattggaattgggcgtgtctttaatggtaaaatcaagattggtgatcaagtttcggttatgaaacttgatggctcacaacataatttccgagtaacaaagttatttggttacttgggcttggaccgggttgatattcaagaagctgaagctggtgatttgattgctgtttctggtatggatgaaatttcagtgggtgaaaccgttgtttcacctgaccatccagaggctttgcctatcttacgcatcgatgaaccaaccttgcagatgactttccggacaaacgattcaccctttgctggtcgtgaaggtaagtttgttacggcccgccaattagaagaccgtttgatgcgtgaattgcatactgatgtttctttgcgggttgaatcaacgga---tgaggccggcgcttggctagtatctggtcgtggtgagttgcatttgtcaattttgattgaaaacttgcgccgtgaaggatttgagttgcaagtatcacgtccagaagttattttccggaatattgatggtgttgattcagagcctttcgaagctgtgcaaattgataccccagatgagtatactggttcagttattgattcattggctcaacgtaagggtgagatgcaaaacatggagtcaacgggtaatggtactacccgtttagagttcttagtgccatcacggggcttgatcggatatgcaactgaattcctttcattaacgcgtggttatggtatttacaaccataccttcgaaaagtacgcgcctgttgtcaagaactgggagcctggccgtcgtaatggtgctttggtttccattaatcaaggtgctactaccacctacgccattatgggtgttgaagatcgtggtacgatgtttgtacatcctggtaccgaggtttatgaaggaatggttgttggtatgaatagccgtgacaatgacatttcagtcaacgttaccaaggctaagaatatgactaacgtgcgttcttcaaataaagaccaaactgcttcaattaagacaccacgggatatgactcttgaagagtcattagagttcttaaatgaagatgagtatgcggaagtaacaccagagaatgtgcgtattcgtaagcaaattttgaatacaagtgaacgtgaaaaggctgctaagcggcgtaaggcatcacgtcaaggataaatgcctaaaaaagtagagca---aactgatgtagattttgatcaaaaaggttttgacaaagcgattaaggatcttgtaaaagaatacaaaaaatcaacgacaattaaagaagatgaattgcatgaaacattggttaaacgttggaatttaaatgctaaccaaattgatgaactatatgataaggtcgaagcagctgggattgccattgttgatgaacaaggtgaaccagctatgcgtgctttgaataataaaaagacggctttaagtgaaaaagaattaaagcaagcagctgaagcaccatctgggattaaaattaatgatcctgtacgtatgtatttaaaagagattggccgtgttagcttattgacaggtccagaagaagttgcattggccgaacgtattgaagagggtgatgcatctgctaagcaagaattggctgaggctaatttgcgtttggtggtttcaattgcaaaacgttatgttggtcgtggaatgcaattcttggatttgattcaagaaggaaatatgggcttgatgaaggcagttgagaagttcgattaccgtaaggggttcaaattttcaacttatgccacatggtggattcgtcaagcgatcactcgcgcaattgccgaccaagctcgtacaattagaattccagtgcatatggtggaaacgattaataaattaatccgaatccaacgatcattgctttctgatttgggacgagaaccaactcctgaggaaattggggctgagatggatattgcgacagaaaaagttcgtgatattcttaaaattgcgcaagaaccagtttccttagaaacgccaattggtgaagaagatgattcacatctaggtgatttcattgaagacaatgaagctgtttcaccagctgattccgccgcatatcaaatgttgaaggaacagctagaatcagtactagatactctaactgatcgtgaagagaacgtcttacgtttgcgctttggattagaagatggccggactcgaacattagaagaagttggtaaagtctttggtgtgacgcgagaacgaattcgtcaaatcgaagccaaggcgcttcggaaacttcgccatccaacgcgttcaaagcaattacgtgatttcttggactaaatgaccaataacgtattgattattgaagatgaagataacttggcacgctttgtagaattagaactacaacatgaagggtatgccacgcaaatcaaagacaatggccgcagcgggttggatgaagctcttgcgaataactatgatttaatcttgctcgatttgatgttacctgaactaagtgggcttgaggtagcacgtcgacttcgtgaagtgaaaaacacaccaattattatgatgaccgcacgtgattctgtattggatcgtgtatctggtctagactatggggcagatgattatgttgttaagccatttgccattgaagaattattggcgcgttcacgtgcattactacgtcgaattgatattgagacggttgaacatggtacaactaagagcgttgtgacataccgtgacttaacaattgaaaaagaaaatcgtattgttcgtcgtggcgatgaaattattaacttaacaaaacgcgaatatgaactgttgttgattttgatggagaatgtcaacgttgtacaatcacgggaagaattactaaagaatgtttggggctacgatgctgatattgaaacaaatgtcgtcgatgtttacattcgttacttgcgtaataagattgatcaaccaggcgctggacaagtgtcttacattcaaacagttcgtgggactgggtatgttatgcgtcagtagatgcaaacaccaacaaaagaacaaaactttgacttagtctcaaagtatgaacccactggagatcaaccagctgcgattaatcaattatcgttaggcttagatgaacatgtgaaagaacaaattttgttgggtgcaacgggaaccggaaaaacatttacgatttcaaatgtgatcgccaatgccaataagccggttttggtgttatcacacaataaaaccttggcgggtcaactctatagtgaattcaaagaattcttcccgaataatgcggtggaatactttgtgtcttactatgactattaccaaccagaggcgtatgtaccatcatcagatacgtatattgaaaaagactcatctattaatgatgaaatcgacaagttgcgtaatgccgcaacggcatcgctattgtctcgtaatgacacaattgtggtggcgtctgtgtcatctgtctttgggttgggtagcccagaacaatatcgtgatcatgtgattaatctacgtgttggtgaagaactcgatcgcaatgacttgatgcgtaagctagtcgagattcaattccaacgtaatgacattgattttcaacgtggtcgtttccgtgtacgtggtgatgtgttagaaattttcccggcgtcttctgattcacgtgcaattcgtgtggaattctttggggatgaaattgaacgcattcgtgagattaatgcactaacgggggaaatcgccttagaaacagatttcgtgacgatttatccagcgacgcatttcatgactaatgatgatattcgatcacgggccgtgaagacgattcaagcggaattggatgaacaattaaagaagtttgaagacgaaggtaagttgctggaagcacaacgtttaaagcaacgtactgagtatgacttggaaatgattcaagaaatgggcttcactaatgggattgaaaattattcacgccatatggatggtcgtgtcccaggagaaccaccatttaccttacttgatttcttcccagaagatttcttaattgtggtcgatgagtctcacgtgacaatgccacaaattcgggggatgtacaaaggtgaccgcgcacgtaaagaaacattgattgattatggtttccgtttgccaagtgctttggataaccgtccgctaaagcttgaagaagtggaaaagcatatcaatgagattatttatatgtcagcgacaccaggtgattacgaattagaacatgtccgaccagagcacattgcgcaacaaattatccgaccaactggtttgttggatccaacgattgaagtgcgaccagtgatgggccaaattgatgatctgttgggtgaaatcaatgaacgtgccgctcgcgatgaacgtgtgttcgtcacaacactgacgaagaaaatggcagaagacttgaccgactacttagaggacgtcggagtaaaagtaaagtatctgcattctgatatcaaaacattggaacgaacagaaatcatccgtgatttacgtttaggtaaatttgatgtgctaattgggattaatctgttacgtgagggaattgacgtacccgaagtatctttggttgcgattttggatgcagacaaagaaggctttttgcgtaatgaacgttctttgattcagacgattggacgtgccgcccgtaatgcgaatgggcatgtgttaatgtacgctgataaaacgacgcgttcaatgcaagccgccatcgacgaaacgcaacgtcgtcgtgaaattcaaatggcttataatacggagcatgggattacgccacaaacgattattaagccaatccgtgaaaatatccaagtttcacgagaagctgatgccgg---tcaaaagacggaaagctttacccaagttgctttccaagatatggctaaagccgatcaagaagaaacagtggctaacttggaagaacaaatgcgtgccgccgcaaagcgtcttgattttgaagaagccgctaatttgcgtgacacagtcatggaactacgcgttcaaatgggcaagtagatggatacaattcgattagaggatgtcaaaaactacgtggggcaggaagttagaattggggcttggttacgtaataaacgtggctcaggtaaactacaatttctacaattgcgtgatggaacggcttttatgcaagccgttgtagttaaggctgaagtgggtgacgaaatttttgccaaagctaaagagttaaagcaagaaacaagtatgtacttagttggaactattaaagaagatgctcgttctgattttggatacgaaatggatgtcaaggatttggtagtagttggtgcttctgaagattatccaattactcctaaagaacatggaacagatttcttgatggatcgtcgtcatctatatcttcgtcacatccaaccgtttgctgtgttgcgtatccgaaatactatgattgcagcaacttatgaatttttcaataaagaagggttcatcaaagtcgatgcaccgttcttaactggttcagcacctgagggaacgactgaattattctctacagagtattttgatacagaagcatatttatcacagactggtcaattatatgctgaagcgggagctatggcgtttggaaaggtctttacttttggtccaactttccgagcagaaaagtcaaaaacacgccgtcatttgactgaattctggatgattgaaccagaaatggcttggatggatcaagatgcatccttagaaatacaagagcgttatattgcttatctaattaattctgtcttagaacgtaattcatatgaattagaccttttgggacgcgacaaggagctattagcttcgtatacgaagttgccatatccacgggtttcatatgatgatgctattaagttgctacaagaaaatgactttgatgtcgaatggggtgtagatttcggttcaccagaagaaacattcttggctaatcattttgctagtccggtctttattactaatttcccaaagaagatcaaggctttctatatgaaacgccatccaacacgggatgatgtggttatttcagcagacttattagcacctgaaggttatggtgaaattattggtggttctgagcgtgatactgattatgattacttagctcaacgtattgaagagcagggacttgatatggatgaatatgcttggtatctagatcttcgtaaatacggttcagttccacattctggatttggacttggcttggaacgagctgttacttggatcacgggtgaagaacatattcgtgaagcaattccattcccaagaactatgacgcgtttgcgcccatagatggctaagaagtcaaagatcgcaaaagaattgaagatcgaagcaactatcgaaaagtacgctgcaaagcgtgctgaattgaaggctgctggagattacgtaggactttcaaagttgccacgtaacgcatcaccagttcgtgcacacaaccgcgacaagatcgacggacgtccacacgcatacatgcgtcaatttggaatgtctcgtttgaacttccgtgacttggcacacaagggtcaaatccctggtgttaagaaggcttcttggtaaatgcgcattaacattatattggaagccgccgaaactggtgagcgtatctaccttacttcgaagaatcgtcgtaacacaccagaccgcttggagttgaagaagtattcaccaaagctacgtcgcgttactacattcaaggaggtaaagtaaatggcctacccagttgtagcaattgtaggacgccctaacgttggtaaatcaacgatttttaatcgaattgcgggtgatagaatctcgattgttgaagatacacccggtgtgactcgtgatcggatatatacacgcgctgaatggttgactcatgagttccggttaattgatactggtggaattgaaatgagtgacgaaccattcatgagtgaaattaagcaacaagccgaaatagcaatggatgaagctgatgtaatcgtctttatggtttctggtcgtgaaggcctagctgaagcagatgagcaagttgctaaaatgctttataagactaataaaccagttgttttggcggttaataaagttgataattttgaaatgcgtagtgaaatttttgatttttatgcgcttggatttggtgaaccattcccaatctctggttcgcatggaactggattaggtgatttacttgatgaaatcataagtaaattcccaactgatgcaggagttccagatgatgatactattcgattctcgtttattgggcgaccaaatgttggaaagtcttcattagtgaacgctttgctaggagaagaacgagtaattgtttcagatatagcgggaacgactcgtgatgcaattgatactaaattcgtcactgatagcggtgaccaatttacaatggttgacacggctggaattcgtaagcgcggtaaagtctatgagaacactgaaaagtattctgttatgcgggcgatgcgagcaattgatgattcaaatgtcgtattaatggttttgaatgctgaagaaggaattcgggatcaagataagcacgttgctggatatgcacacgaggctggtagagcagtaattatcgttgttaacaagtgggatacacttgaaaaagataatcacacaatgcatgaatttgaagagttgattcgtgcagagttccagtatttggcatatgcaccaattgtcttcgtatcagctaagactaaacaacgtttggacaagttacctgagatgattaagaaagttaatgaaaatcatcaacgtcgtattcaatctgcaaccttaaatgaggtggtgatggatgcgttggccttgaatccggcaccaaatcgcaatggtaaacgattgcgtgtttattacgctacgcaagtttcaattcaaccaccaacgtttgtagtctttgtgaatgatccagaattgatgcacttttcatatgaacgatttttggaaaataagatcagaaaatcctttgattttgaaggaactccaattcatattatcaagcgagcaagaacataaatgaacgaagagaacaacgagctattggaagctcttaatagcgtagccgaagtaaaggttggcgatgtggttaagggtgaagtcttggctattgatgataaccgtcaaattattgtcggtattgaaggcgctggtgttgaaggtgtcattcctttgcgtgagttaacttcagaccgtgatgctgacgttaatgatcttgtcaaggttggagatgttttggacttggtggttgtatcaactatcggttctgacaaagaaggtggctcatacctattgtcaaagcgtcgccttgaagctcgtcgtgcttgggaggaagtcgcaagcaagtatagcgtagatgacattgttgaagttcccgtaacacaagttgttaagggtggcttggttgttgatgtagatggcgtacgtggattcgtccctgcatcaatgattgaaaaccgttttgtccaagatttgaaccagtacaagggacaaactattcgggctaagattattgaaattgatccagctgagagtcgtttgatcttgtcacgtcgtgaagtgcttaatgaagagcgtaaagaagctttggagcgcatctttaacgaattgtcagttggcgatgtcgttgaaggtaaggttgcgcggatgactaacttcggtgcctttgttgaccttggtggtgttgatggattggttcacgtttctgaaatctcacatgagcgtgtttcacaaccttcagatgtattgtctgttggtgaagacgttaaggtgaagattttgggcttggatccagaacgtgagcgtatttcattgtcaatcaaggctactcaaccaggaccatgggagaacattgaagaaaatgctcctgaaggtgctgttcttgagggaactgttaagcgtgtcgtagactttggtgcctttgtggaagtattcccaggcgttgaaggtttggtccacgtttcacaaatttcacacaagcatgttgataacccagccgacgttttgaaggccggtgacaaggtacaagttaaggttttggatgttaacccagaacgtcagcgtctatcattgtcaattaaggctttggaagaagcacctgcacgtagtgaaga---------------------------------------------------a---------------------------ggcaacaatgacgagcgtccacgccgtcaacgtcgtccacgtcaagaccgtgcaccaaagaactactcaacttcagaggatgagggttcagctactttaggtgacgcctttggtgatatctttaagaagtttgactaa----atggcaaatgtgaagtataaacgagtgctcctgaaactatctggagaagctttggctggttcaaatggttttgggattgatccaacaacggtgaatgcaattgccgctcaaatcaaggatgtttatgcgctaggaatcgagattgccatcgtcgtcggtggtggtaacctttggcgcggcgaggctggcgcaaaaatgggtatggaacgtgcccaggctgactatgtaggaatgttaggtacgacaatgaatgccttggccctacaagatgctttggaatcaaatggggtgcctacccgcgtccaaacggctattgaaatgcggcaagtcgctgaaccctatgtccggcggaaagcagttcggcatctagagaagggacgcatcgtaatttttggggccggtactggttctccatatttctcaacggatacgactgctgcattgcgggctgctgaaattaatgctgatgccatcttaatggctaaaaatggcgttgatggtgtctattctgacgatcctcgtaagaatgctgatgcaacgatgtttaagaccttgacacatagggacattattgatcgtgatttgaaggtgatggattcaactgcatcgaccttagcgatggataatgatatcaatcttgtcatttttaacatgaacacatcaggtaacattcgccgggtagtcttaggtgaagatgttggtacaacagtggaggcagaataaatggcagtaatctcaatgaagcaattgcttgaagctggtgttcacttcggtcaccaaactcgtcgctggaacccaaagatggaagaatacatctttacagaacgtaacggaatctacattatcgacttgcaaaagacggtaaagttggttgaccaagcgtacaactacatgcgtgacgccgctgctgatggagccatcgtattgttcgttggtactaagaagcaagctcaagacgcaattgctgaagaagctactcgtgcaggaatgtacttcatcaaccaccgttggttgggtggaacattgactaactggcaaacaatccaaaagcgtatcgaacgcttgaaggaattgcgtgctatgtcagaagatggtactttcgacgtattgccaaagaaggaagtttcattgttgaacaagcaacgcgaaaagttggaaaagttcttgggtggtatcgcagatatgcctaaggttccagacgtactttacgttgttgacccacacaaggaacaattggctgttgaagaaggtcgcaagttgaacttgcctatcgtggctatggttgacacaaacgctgacccagaccaaatcgatgttgttatcccatcaaacgacgacgctatccgtgccgttcgtttgatcactgctaagatggccgatgcggttatcgaaggacgtgaaggtgaaactaacgttgaagaagcaatggttgctgaagaagcttc---tg------ttgaatcaatcgaagaattgactaacattgttgaaggt---------taaatgtcaaagattattggtattgatttaggaactacaaattctgctgttgctgttatggaaggtggaactccaaaagttatcactaacccaaacggtggacggacaactccatcagttgtttcatttaagaatggtgagagccaagttggtgatacagctaagcgtcaagcaatgacaaacccagatacaattgtatcaattaagtcacatatgggtgaagatggttataaagttacggtagccggaaaagattatactccagaagaaatttcagcaatgattttgcaatacatcaagaagtatgctgaagattatttgggagaaacagttgataaggctgttatcactgttcctgcatactttaacgacgcacaacgtcaagctactaagaatgctggtaagattgctgggttggaagttgaacgtattatcaacgaaccaacggctgcagctttggcatatggtcttgatgatttgactaaggatgaaaaagtcttagtttatgaccttggtggtggaacatttgacgtttctattcttgaattaggggatggagtctttgaagttttgtcaacatcaggagatacacaccttggtggtgatgactttgacgaaaaggttattgattggttagctgaagacttcaagaacgaaaatggtattgatttgaagcaagatgctttggctatgcaacgtttgaaggaagctgctgaaactgctaagaagactttgtcacaagctacagaagcacaaattgatttgccatttattgcttcatcagataatggtcctcttcatattcaaacaactttgactcgagctaagttcaatcaattgacacatgatctagttgaacgtactaaggcttcagttgaaactgctttgaaggatgccggactatcaaatgctgacattgatcaagttatcttgaatggaggatctactcgaattcctgctgtgcaagaattcgttaaggatttgactggtaaggaaccaaatcactcaatcaatccagatgaagcggttgctttgggagctgctgtacaaggtggtgttattactggtgatgttaaggatgtcgttttgcttgatgtcacaccattaacacttggaattgaaacgatgggtggtgtattcactaagttgatcgatcgtaatacaactattcctacttcaaagtcacaagtcttctcaactgctgctgataaccaaccagccgttgatattcatgttttgcaaggtgagcgagctatggccgctgacaacaagacattaggacgtttccaattggctgatattccagctgctccacgtggtgtaccacaaattgaagttaagtttgatattgaccgaaacggaattgtaactgtttcagctaaggatcttggaactcaaaaggaacaaaagattactatccaaaattctggatcattgtctgacgaagaaattgaaaagatgatgaacgatgctaaggctaatgaagaagccgacaagaagcgtaaggaagaagttgatttgcgcaacgatgttgaccaattgattttctcagctgagaagacattggaagatacaggagacaagttatcagctgatgacaagaagcctgttgaagatgctcttacagaattgaagtctgctaaggaagctgatgatctagatcaaatggctgaaaagaaggaagctttggaaaaagtttctcaagagttagcagttaagttgtatcaacaagcagctcctgaacaaggt------------gctgaagggtctgaagataaggccgatgataatactgttgatggtgatttcgaagacgtttctgacgat---aaaaagtaaatggaacaaggaacagtaaagtggtttaacgcagacaagggattcggtttcctttcacgtgagtcaggtgacgatgtattcgttcacttctcagctatccaaggtgacggcttcaagtcattggaagaaggacaagctgtatcattcgaagttcaacaaggtgaccgtggcttgcaagctgctaacgttactaagttg---taaatgga---tttagaagaaatgcaggcgcgccagtcccacattcgtaacttcagtatcgttgctcatattgatcacgggaagtctactatttcagaccgtatcttagaggctacacatacagttactgaacgtgagatgcagaaccaattattagatacaatggaacttgaacgtgaacgtggtatcacaatcaagatgaatgctgttgaagtgcactataaggctgacaatggagaaacatatattttccatctagttgacacaccaggtcacgtggacttttcatatgaagtatcacgttcattggctgcggccgatggtgctattttggttgtggacgctgcccaaggtgttgaagcacaaacattggccaacgtttatttggctatggaaaacgatctagaaatcatcccattgattaacaagattgatttgccagccgctgaaccagaacgtgttcgggatgaaattgaagaagtgattggtattgacgccgaacaagctgtgttagcatctgccaagcaaggaattggaattcatgatttgctagaacaaattgtggaaactgttcctgcaccagatggtgaactggatgccccattgaaggcgttgatctttgattcaacgtacgattcatataagggtgttatcctaactgttcgtgtccgtgatggtgttgttaagccaggtgacaagattcgctttatgaactctgaagcagaatatgaagtcacagaagttggggttaactcaccacaaccaatcaagcgtgatgccttgatggcgggtgatattggatacgttgctgcgtcaatcaagaacattcgtgatgcacgccctggtgatacaattacatcggttgctaacccagcagatgaaccattaccaggataccaaccaatgacaccaatggtgtattctggattgtacccaacagataacgcacgttacaatgacttgcgtgaagcgttggaaaagctacaattaaacgatgcgtcattggaattcgaaccagaaacatctcaagctttgggattcggattccgtactggattcttgggtcttttgcacatggacgttattcaagaacgtttggaacgtgaatttgatctagaattgattacaacagcaccttctgtaacgtattatgcatacacagcagacggtgaaaaggtcgaagtcttgaatccagctgacatgcctgatccaagtgaaatcaagtctattgaagaaccatatgtgcttgcacaaattatggttccaaatgactatgttggagctgttatggaattggcacaacgtaagcgtggggaatttgaaacaatggaatacttggacgaaacacgtgttaacgtgaagtaccacattccgttgtctgaaattatttttgacttcttcgataagttgaagtcatcaactcgtggttatgcttcattggactatgaaattgaaggataccgtcaatcagaccttgttaagattgatatcttgatgaatggtgaaaaggttgatgcgttgagctttatcgttgcgcgtgaattctctcaagatcgtggtcgtgtgattacgaagaagttgaaggaaatcattccacgtcgtaactttgaagtgcctattcaagccgcgattggttctaagattattgcccgttcaacgattaaggcataccgtaaggacgttacctcaaagatccacacaggtgacccagaccgtcgtgcgaagttgttggataagcaaaagcgtggtaagaagcgtatgaagtctgttggtaccgttgaagtgccacaagaagcctttatgtctgttttgaacacggatgatgaag------------------------attaaatgtcaaagttagctgtaaatgacttggatttgcaaggtaagaaagtattgatgcgtgttgacttcaacgtaccgttgaaggaagaagaaggagaaatggttgttgggaacgacaaccgtatcgttgctgcattgccaacaattaagtacgtgttggaaaatggtggacgtccagttatcttctcacacttgggacgtatcaagtcaaacgatgacaagaagaagctttcaatgaagccagttgcacaacgcttggctgacttgttgggacaatctgtaacatttgtaccagcagttgaaggacctgaattggaagaagctatcaatggattggctgacggacaagttcttgtctttgaaaacactcgttttgctgatgttgatgcagaaggaaacgaagtaaagcgcgaatcaaagaacgatccagctttgggtaagtactgggcatcacttggtgatgtttttgttaacgatgcctttggaactgcgcaccgtgcgcacgcttctaacgttggaatcgcctcaaacatcgaccaagctgctgctgggttcttgatggaaaaggaaatcaagttcttgggtgaagcggttaacgcgccagaacgtccattcgttgcaatcattggtggagccaaggtttcagacaagattgaaatcgttgaaaacctattgcacaaggctgataaggtaattatcggtggtggaatggcttacacattcgacgtagcaatgggtaagacaattggtaactcattggttgaaatggataaggttgaattggctaagaagttgattgctgaatcaggagacaagttggtcttgcctgttgacgcaatcgctgctgatgctttctcaaacgatgccgacacttacgtggc---aactgatggaatcaaggatggatacatgggactagacattggacctgcatctatcgaattgttcgattcagttcttgctgacgcaaagactgttgtttggaatggacctatgggtgtattcgaaatgcctaacttcgctaagggaactctttcaattggtgaacaattagttaaggttactgaatcaaacaacgcaactacaatcgttggtggtggtgactcaacagccgctgttcaacaattgggtgttgcagacaagctatcacacatctcaactggtggtggggcttctcttgaataccttgaaggtaaggaattgcctggaatcgctgcgatttcagacaag---taaatgactgttaaaattggtatcaacggtttcggccgtattggacgtttggcattccgccgtatcttagaattaaaaggtacagcagatgatattgaagttgttgcaattaacgacttgactaaccctgcaatgttggcttacttattgaagtatgactcaactcacggaactttgaatgctgaagtttcagcagacgaaactggtatcatcgttgatggacgccacatcacagtttacgcagaacgtaatgctgcagacttgaagtgggttgcaaatgacggtgttgaaatcgttttggaatcaactggattctacacttcagcagaaaagtcacaagctcacttggatgcaggtgctaagaaggttcttatctcagccccagccggtgatgttcctactgttgtttatggtgttaaccaagatgttttgaaagcagatgacacaatcgtttctgcaggttcatgtactacacaatctttggcaccattggcaaacgctttgaatgctgaatttggaatcgaacttggtttgatgacaactgttcacgcctttacttctactcaaatgattttggatggacctaagggtaagaaggctcgttcaaaccgtacagcttcagttaacactatccctcactcaactggtgcagccaaggctatcggacttgttgttcctgaattgaagggtaagttggatggacatgcacaacgtgttggtgttgttgacggttctatcactgaattgactactgttttgtcaaagactgttactgttgaagagattaacgatgctgttaagaagtacgagactccttcattcggttataacggagacgaaattgtttcttcagacatcattggagatactcacggtgctgtctttgacccaactttgactaagattatcactgttggtgacaagcaattggttcaaactgctgcttggtatgacaatgaatacggatttacttcaaacatggttcgtactttattgcacttggcacaattgtaa------------------------------------------------------------------------------------------------------------------------atggcaga---tattgagattaagttcccagacggagcaattaaaaattttgcaagtggtgttacgccgcttgaaattgcaaatggtatttcaaagtcattggcaaaaaaagctgtatctggtcgtttaaacggtgaatatgttggaatgcatgaccaaatgatggttggtggtgattttgaattaattactaaagattcagaagaggccctacgcttattgcggcactcagcgtcacatttgatggctcaagctttaaaacgtttgcatcctgat---atgaattttggagttggtccagcaattgataatggtttctattatgatactgataatgcagaag---gccaagtttcagttgaagaattcccagcaattgaaaaaattatgcataaaattgtggaagaaaacttacctattgtttcacgtgtgatttcacgtgaggaagcattagatatgtttaaagacgatccatacaaagttgaattgattaatgacttgccaattgatgaaaaaatttcaattgctgtacaaggtgatcacgttgaattggataagggtggtcttgttccatcaacaggttggattaaaaactttaaattgacttctgtagctggagcatactggcgtggaaagtcttcaaatccaatgctacaacggatttatggaactgccttttggaataatgatgatttacaagctgaattaaagcgtcgtgatgaagctaaggaacgcgatcaccgccgtattggggctcaacaagatctattctttacttcacaagaggttggatcaggattacctgtttggatgccaaacggagcagcaattcgtcggactttggaacgttacattgttgatcgcgaattagaagctgggtatgaacacgtttatacaccaatcctttctaatttagatttgtataagacttcagggcactgggatcattatcatgatgatatgttcccaccaatggacatgggagatggcgaattcctagaattacgtccaatgaattgtccttcacacattcaagtgtataatcaccatccacgttcatataaagaattgcctttgcgcattgcagaattaggtatgatgcatcgttatgaaaaatcaggggctttgactggactatcacgtgttcgtgaaatgacattgaacgatggacacacatttgtgactctggaccaaattgaagatgaatttaaaaacattttgaatttgatgattgatgtctatcatgactttaatattagtgattaccgcttccgtctttcttatcgtgatcctaaaaatatagaaaagtattttgacgatgatgaaatgtgggctaactcacaacggatgttgaaggctgctatggatgatttgggattagaatactttgaagctgaaggtgaagccgccttctatggtccaaagttggatgttcaaattaagactgccttgggtggtgaagagacactttcaacaattcaattggatttcttgttgcctgaaaagtttgatttaggttatgtaggtcctgatggggaacaacatcgtccagttatgattcaccgtggtgttatttcaacgatggaacgctttacagcttacctaattgaaatgtacaagggtgctttcccaacttggttggcacctcatcaagtacgagtaatcccagttaaccgtggagctcacggtgaatatgcagaaaagattgtggagcaattgaagcaccaaggaattcgtgccgaatatgaaaaccgcaatgaaaagttgggttatttgattcgtgatgctcaatcattgaagatt-----ccatatactttggtaattggggatgatgagaagaataatgaaagtgttacaattcgtcgtttcggttcacgggatactgagacgatgccattggctgagtttgaaaaaactttgttagctgacattgctaattattcacggac--------tgatcaaaa----------------ataaatggcaaaagatttgatgtttggtcaagatgcacgagcaaagatgcaagctggtgttgataagcttgcaaatactgttaagacaactatggggcctaagggtcgtaatgttgttattgagcaaagttatggcgcaccaactattaccaatgatggtgtgacaattgctaaggccattgagctagaagatcactttgaggacatgggggctaagcttgttgctgaagttgcttcaaagaccaatgatattgctggtgatggtacaactactgctacagttttggctcaagcaattgttaatgaaggtttgaagaacgttacagctggtgctaacccagttggtgtgcgtcgtggaattgaaattgcaactgatacagcggttgatgctttgcacaagatgtcaaagacggtttctactaaagaagaaattgcgcaagttgcgtcaatttcagctgctaatccagaagtcggtgacttgattgccgaagcaatggaaaaagttggtaacgacggtgttattaccattgaagaatcaaagggtattgaaacaacacttgatgttgtcgaaggaatgcaatttgatcgtggttggatgtcacagtacatggtaaccgatacagacaaaatggaagcatccttggataacccatatatcttgattacagataagaagattggtaacattcaagatattttgccattactacaaggtgttgttgagcaaggtcgtgctttattgattattgccgatgatattactggggaggctttgccaacacttgtattgaacaagatgcgtggaacctttaatgtcgttgcagtcaaggcgccaggctttggtgaccgtcgtaaggcaatgcttgaagatattgctacgcttacaaatggaacggttattactgatgaccttggtttgaacctaaaggatgctactttggagcaattgggtcaagctggtaaggtaacaatcgctaaggatagtacgacaatcgttgagggtagtggtaacaaggatgctatcgctgaacgtgtagctgtaattaagggacaaatcagcgaaacaacttctgattttgaccgtgagaagctacaagagcgtctagctaagttagctggtggtgtcgcagtgatcaatgttggggctgctactgagactgaacttaaagaacgtaagtatcggattgaagatgcattaaatgcaacgcgtgcagccgtcgaagaaggcttcgttgctggtggtggaacggcattagttaatgcaattccagcagttgcagcgttgagcgaagatggcgatgtacagactggtattaatatcgttttgcgtgctttagaggagccagttcgtcaaattgccgaaaatgccggtttggaaggttcagttattgtaaaccgcttgaagactgaggccgatggtatcggttataatgcagctaccaatgactgggttgacatgatttctgctggaattgttgatccaactaaggtaacacggtctgctttgcaaaatgccgcttctgtttcagctttgttgttgacaactgaggccgtcgtagctgagcaaccaaaggaagaag---------ctcca---atgccagccgcacaaccaggcatg---ggcatgatgtaaatgcgagaaattgaaatgccaggtaagtacgatccaactgctgttgaggcggggcgatatgataagtggctgcaagacaagcggtttgcaccatccgaaaataaaaaggctcgaccttattcgattgttattccacctcctaacgtaactggaaagttgcatctaggccatgcatgggatactactttacaagatattattattcgtcaaaagcggatgcaaggatttgatacagtttggattcctgggatggatcatgccggaattgctacacaagcaaaagtagaacaacgtttagccgaacagaatatttcacgatatgatttgggacgggataagtttgtggaccaagtttgggactggaagaatgaatatgctgataccattaagtcacaatggagtaagcttggtctttccctagactatgatcgtgaacgttttactttagatgatggactttcagcggccgttaaaaaagtatttgttacattgtatgaaaaagatttaatttatcgtggtgagtatattattaactgggatccaaaggcacggaccgcattatcagatatcgaagttatttataaagatattgaaggggctttttatcatgttaaatatccatttacggat---ggaacaactttagatggtaaagattatattgaaattgccacaacccgtccggaaactatgtttggagacgttgcggtagcggttaatcctaaggatgaacgttatcaagatattattggtaagacgattaaagtgccattagttgatcgagaaattcccgttattgcggatgaatatgttgaaatggattttggaacgggaatggttaaaattacaccagcccatgatcctaatgattttgaagtcggaaatcgacatgatttggaacgaatcaataccatgaacgaagatggatcaatgaataatcgagctggcaagtatgccggaatggatcgtgatgatgcacgtaaggcgatcgtcaatgatttgacggatgctggttggatgttgaaagtagaaccatatacccattcagttggacattcagaacgaactggtatgccagttgaagctcgtctttcaactcaatggtttgttaaaatgaagccattggctgaacaatcattggctatgcaaaagactgaagatcgagtcgacttttatccaccacggtttgaaaatacctttactaattggatggaaaatattcatgattgggtgatctcacgtcaattatggtggggacatcaaattccagcttggtatcataaagaaaccggtgaaatctatgttggtgaagatgcaccaagtgatctggaaaattgggaacaagagacagacgtcttagatacttggttctcatctgctttatggccattttcaacgatgggttggccggatacagaagcacctgatttcaagcgctacttcccaactaatactttagttacaggatatgatattatcttcttctgggttgcgcggatgatgttccaatcaaaggaattcacaggtcgacgtccattccaaaatgtcttaattcatggtttgattcgtgatgaacaaggtcgtaaaatgtcaaagtcattgggaaatggaattgacccaatggatgttattgaaaagtatggggctgatgcattacgttggttcttggctaacggatctactcctggattagatgttcgcttttcatatactaagatggacgcggcttggaacttcattaataagatctggaatgcgtcacgttatgtcatcatgaatttggatgatgatacagaagtgaaaatacctgctaa---aactgacttaactttagcagataagtggattttgtcacgcttgaaccaaacaattgccacagttaatcagaattttgataaatttgaatttggcgaagctggtcgtaccctttataacttcatttggaatgattttgccgattggtatattgaaatgacgaaagaaacgttgaatggggatgatgatcaggccaagcaaaatgttcaacaagttttggcgtatgttttggaccaaaccctacgtttattgcacccaattatgccatttgtaaccgaagaaatttggttaacgatgccg---cacgtgggggactcattgactagtgctgaattcccaactgctaatgaccaattagatgatcaaaaagcagaagctgattttaagcgcttagttgatttaattacagcagttcgtaatattagaacagaggccaatgctccaatgtcaactttgattgacgtgatggttcaaacttctgatgaagaattgatgcaaattattaaaacgaattctgattatattaaccgctttgttaagcctaagcaattggtagtttctgctgaagtaaaggctccgcagttagcaatgacgaaggttatcactggggctgaagttattgtgccattggctgaattaatcaatttggatgacgaaattatacgcctagaaaatgaagctaaaaagttccaaggtgaagttaaaagagctcaaggtaagttaaaaaatgaaaaatttgtaaattccgcacccgaaaaagtagttttggcagaacgcgaaaagctagctgattgggaaagtaaatttgcaactacaaatgaacgtttaatggaattgaaggctgct---aaatagatggatgagattagagaagcactaacaaaaactagtgccgctactaaaaaagatcgttttggtcgagctatttcaatgtcagcattagctttgattttaattgtggttatatcgattttttggtttgttgcttccaaaggattagcaacattctttaccaatcatgtcaatttgggtgactttttaactggttcaaaatgggcgccggggcaagttgatgcacaaggtaaaccaatggctggagccgcatcaatgattgttggatcatttttggtaactttgttatcggcaattattgcaacaccctttgcgattggaacagccgtctttatgacggaaatatcgcctagaaaaggtgcgaaaattttacaaccagttacggaattattggttggaattccatcagttgtttacggatttattgggttaacgattgtagtacccacgatgcgcagtttatttggtggttctgggtttggaattttagctggggcgatagtattgtttgtaatgattttaccaacagttacatcaatgacagtggatactttacgagccgtaccacggcattatcgtgaatcggctttagctttaggagctacacgttggcaaatgatttataaagtgattttacgttcagcaaccccaggaattttaacagccatcgtatttggaatggcacgggcatttggagaggctttggcggtacaaatggtggtcggaaatgcggcattgatgccacataatttaacttcaccatcagctacattaacttcagttttgacccaaggaattggaaatactgttatgggatcacttgaaaataatgccttatggtcattagcattaatcttattgttaatgtcacttgtctttaatttggtcatccgtgcaattggtaagaagggagcaatgtag------atgcaattgaatttgactaacttgacgatgcttgcccaccacaaaggtggaggttcatctgctaacggacgtgattcagcaggtcgtcgcctaggtacaaagcgtgccgatggacaagacatcaaggcaggatcaatcatttaccgtcaacgtggaacacacatctacccaggggcaaacgttggtcgtggaaatgatgatactttgtatgccaaagctgatggtgtggtaaagttcggtcgtttgggccgtgacaagcgccaagtttcagttatttctcgtgaagagtataagactgttattgcaaagtaaatggcatcatatgcaatcattgaggatggtggaaagcaatataaggtttctgccggtgacgtaatttacgtcgaaaagaaggacgctgcagaaggtgacaaagttatctttgacaaagttgtctacgcagatggtactgtaggtgcaccttacgttgacggtgcttcagtttctggaactgttgctaagcatggtaaggaaaagaaggttgttacttttaagtacaagccaaagaagcactcacacagtaagcaaggtcaccgccaaccttatactaaggttgtcattgacactattgcttaaatgggacgcaagaactatacgcaagacgacgttcgacaattaataaaagatgaaaacgttgaatttttacgtttacagttttcagatgtttttggcaacattaagaatgttgagttgccagtatcacaattggataagcttctgagtaataaagtgatgttcgatggttcctccattgatgggtttgtgcgaattgaagagtctgatatgtatctttatccagacttgacgacctttatgattttcccttgggcaacggatgcacatggcggtaaggtcgcccgtattatttgtgatatctatacagtagatggagagccctttgctggtgacccacgcaacaaccttaaacgggtgctaaaggaaatgacggatgctggttattcgtcctttaatttaggaactgaacctgaattctttctcttcaagatggatgcagacggtcatccaacgatgaagcttaatgataaaggggggtattttgatttagcgcctttggacatgggcgaaaatacccgacgtgaaattgttctggaaatggaaaaaatgggctttgaagttgaagcagcacatcatgaagtggcccccggacaacatgaggtcgactttaagtatgctaatgctttagaggctgctgataatattcaaacctttaaattgattgtcaaaaccattgcacgtaagcacggcctatatgcaaccttcctaccaaagcccgtttcaggaattaatggaaacggtatgcatatcaatatgtcactctttaaggatggaaagaacgtcttttatgatccaaaggacaaggaaggactatcacagacagcctaccatttcttaggtggaattttagaccatgcagctaattttactgcgttagctaacccaaccgttaattcttataagcgcttaacccctggttttgaagcccccgtctatattgcttggtctggttctaaccgttcgccaatggtgcgggtgccagcttcaagaggtcaatcaacgcggctggaattgcggtcagttgacccaacagccaacccatatttgatttttgcagccatcttagaagcgggcctagatggtattcggcggaagctcgagccaaacaattctgttgatcaaaatatctacttgatggatgaaggtgagcgcaagaaggcgggcatcaaagatctaccggatacgcttttggccgccattgatgatttttcaacagatgatgtcatgaaggcagcaattgggccagtgatgacgcggacctttattgatgctaagcggcttgaatatcaatcttaccgtcaggctgtatcaaagtgggaaattgataattatctcgatcaatactaaatgagtttagctgatgagttacaagctttaaaaaagcaagcattaaacgaaattaaagactcagttgataacttaaaagag---ctgaatcaagttcgggttaattggcttggtaaaaagggaccgattactgaagtattgcgcggtatgaaagatttaagtgctgaggaacgcccaaaagttggggcaattgccaacgagcttcgcgataagttggctgatgccattagtattaagcaagcccagctggaaaaagctgctttgcaagcccaactaagtgctgagaaacttgatgtaactttgccaggaaggcctttaaaacaggggcaaccccatgttttgcaacaaatcattgatgacttggaagatcaatttatgggaatgggttatcaagtattagagggaccagaagttgaaactgacaagtttaattttgaaatgatgaacttgccaaaagatcaccccgcccgtgatatgcaagataccttttacattacacccgagattctgatgcggacgcagacatcaccaatgcaagctcgggcaatggtaaaccatgactttactaaggggcctttgaagatgatttcaccaggtcgtgtttatcggcgtgatacggatgatgcaacgcattcacatcaatttcaccaagtcgaaggcttagtacttgataagcacattacaatggctgatttaaagggtacattgctagcagttgcccaccaactctttggtgatgaccacgatatccgcctaaggccatcatactttccttttactgagccttcagttgaggttgatgtttcttggggaccggttaccgctgataccaagccagaagatatcgaatggattgaagttcttggtgctggaatggttcaccctaacgtattgcgcatggcaggcattgatgcagatgtatacggcggctttgcctttggcttaggcccagatcgttttgccatgttaaagtatggggtcgaagatatccgtaacttctatttgaatgatgtacgtttcttagaacaattcacgcagagaggataa---------------------------------------------------------------------------------------------------------------------atgggacaagcagatttttggaatgataatgtaaaggcacaagccttaattgatgaaaacaatgatgtaaagcaacggcgggataattatttacagttaagaaatgggatcgaatcggtcgaaactgctcttgaattgttgaatgaaatgcccgatgatgagatggaagctgaacttgatgttgagtttcaaaatctacaagaaaagttagaacaataccgacttgaacaattattgaatgaaccctatgatgctaacaacgccattttggaaattcacccgggatcagggggaacggagtcagcagactggggtgccaacttacaacgaatgtatacacgctgggcggaaaaacataactttaaggtagatattttagattatcacccgggggatgtggccggaattgattcagtaacattaaaaattacaggacataatgcctttggttatttgcgttcagaacgaggcgtccaccgatttgtacgaatctcaccatttgattcagctggtcgtcggcatacttcatttgtgtccgttgatattatgcctgaattagatgattcaattgaaattgatattaatcccgcagacgttaaaatggatgtttatcgcgcctctggagcaggaggacagcatattaataagacttcttcagcggtacggttgacgcacttgcctacgggggttgttgtagcttcacagcaacaacgttcacaatttcaaaataaggataccgcttatggaatgttaaaagctaagttgtatcaattggaaatggataaaaaagaggctgaacgggccgaaatttcaggtgatcatctcgaaaacggttggggttcacaaattcgttcatatgtttttcaaccatatcgaatggttaaagatcaccgaactaattttgaaagtggaaacccacaaggggtgatggatgggaatcttgatggtttcatgaatgcctatttgcaatggaaacttggtttattaaaccctgaatagatg---aaaatttttgcatatggtattcgagaagatgagcaagccgcactacgtgagtggatgtcaaaccacccagaagtagaagtagactttactgataagttattggatccagaaactgctaagttagctgaaggcgcagatgcagttgatgtttaccaacaactatcatacacacctgaaacgttgaccgctttgcatgaattgggcattaataaaatgtcactacgtaacgtaggtacagataacattgactttgagactgctcgtcgtttcgacttctcaatctcaaacgttgctgtttattcacctaatgcgattgctgaacacgcagctattcaaggggcacgcgtgctacgtcaaacaaaagcattagataacaagattgctaaccatgacttgcgttgggcaccaacaattggtcgtgaggttcgcatgcaaacattcggaattatcggtactggacacattggtcgtgtgttgatcgacatcttgaagggcttcggagctaaaatcgttgcttatgatgtataccgtaaccctgagcttgaagcagaaggtatttacgttgatacattagatgaattatacgcacaagctgatgcgatttcacttcatgtaccaagtttgccagaaaactaccacatgattaatgcagagtcaattgcaaagatgaaggatgatgttgtattgatcaacgtttctcgtggtgatttgatggatattgatgctgttatcgatggtttgaattcaggtaagatctttggtcttgcaatggatgtttatgagaacgaagttggcttgtttaacagtgactggtcaggtaaagaattcccagatgctaagattgcagatttaattgctcgcgacaatgttttggtaacacctcacacagccttctatacaactaaggctgtctatgagatggttacacaatcaatggatgcctcacttgcctttattaagggtgaagagacaccaaaccaagttaagtattaaatgttaccaattccatacgtgattgagcaatcatcacgcggtgagcggtcctacgatattttttcgcgcttactgattgatcgtattatcatggtgactggtgaaattaattcacaaatgtcaacttcgattattgctcaattactttttttggatgcacaagatccagataaagacatttatatgtatatcaactcacctggtggggaagtgattgccggcttagcaatttatgatactatgaatttcattcatgctgatgtgcaaacgattaccattgggctagccgcatcaatggcctccgtcttggcttcatctggagctaaagggaagcgattcatcttgcctaattctcagtttatgattcatcaaccttctgggggcgcccaaggacaacaaactgaaatcgcgattgctgctgaagaaatcatgaagacccgtaagcggttaaatgatatcttagcaaagaataccggtcaaaagttagaacgagttgaacgtgacacggaacgtgatcactggttggatgctcaacaatccctagattatggtttggttgatcaaatcatgacgaatgttgatgagcgtgatccaaaaaagaaagcttaaatggctacagtacaatactatggaactggtcgtcgtaagaactctgttgctcgtgtacgtttggtacctggtaacggaacgatcacaatcaacggtcgtgaccaagaacaatacgttcctttcgcaaatttgcgtgaggtaatgatccaaccattcaacgtaactgaaactctaggaaactatgatgtattggttaacgtaaatggtggtggtttctcaggacaagccggtgcaatccgtcatggaatttcacgtgccttgttggcagtggatcctgacttccgtgcagccttgaaggctgctggattgttgacccgtgacgctcgtatgaaagagcgtaagaagccaggtcttaagaaagcccgtaaagcttcacaattctcaaagcgttaaatgcgtacaacttatatggcaaaagccggtgaaattgatcgcaagtggtacattcttgacgcgactgatgttcctttgggacgtatctcaactgtagcagcatcaatcttgcgcggtaagaacaagccaactttcacaccccacgttgacactggtgacaacgtaatcattatcaatgctgaaaaggtcgctttgactggtaacaaggcatctgacaagatttactaccaccactcaaaccaccctggtggattgaagcaacgtaaggccggtgacttgcgtgaaaagaacccacaacgtttgcttgaactttcagttcacggaatgttgccaaagggatctcttggtcgccaacaaggtttgaagttgcatgtcttcgctggttcagaacacaaccacgaagcgcaacaaccagtgttgttggacatcaacaaccttatctaaatggcttttgataaggatacaatcatcgcttcattgaaggaagcaactatcatggatttggctgacttggtttcagctattgaagaagaatttggtgtttcagccgctgctcctgttgcagctgctggtgccgctggtggagctgctgaagctgctaagtcagaattcgatgttgaattgacttctggtggagccgctaaggttaaggttatcaaggcagttcgtgaagcaactggtttgggattgaaggatgccaaggaccttgttgatggtgcaccatcaatggttaaggaaggattgtcagaagacgatgctaacgaattgaaggctaagttggaagaagctggagccgttgttactgttaagtaaatgagtgaagcaactattgctgttaaagcacaaaaagtagaagaaattgcatcaaagtttaaagatgcaactacttctgttgtagttgacgtccgtggattgactgttgagcaatctaacaacttacgtaagtcattacgtgaggaaggcgttgagttgaaggttatcaagaacaaagttttgacgcgtgccgccgaagctgctgacttgtcagccttgaatgacttgtttgccggaccttcagccgttgcattttcaaacgaagatgcaattgctccagcccggattttgaagaagtatgctgatgaaatcgaagcccttgaaatcaagggtggtgtggttgacggaaacattgctagtgtcgaagacattaacaagtatgccgctttgccagaccgcgatggattgctttcaatgttgttgtcaacattgcaagcacctgttcgtaacgtcgcttatgccgttaaggctgtgtcagacgcgaaggcagaa---gcagaagcataaatggctaagaagtatggaaaaaagtatttagcagccgcagaaaaagttgaagctgaaaagttatacaacttggatgaagctgctgcattggtgaaggaaattgacttcgccaagtttgattcaactgttgaaatctcattcaacttgaacgtggatacacgtcaagctgaccaacaattgcgtggggctgtagttttgcctaacggaactggtaaggaccaaacagttgttgtcttcgctcaaggagataaggcaaaagaagctgaagcagctggagccgatgttgtcggtggtgctgacttagttaagcgtatcgctgatggatggttggactttgatgttgccatcgctactcctgatatgatggctcaagttggacgtgttggacgtgtgcttggacctaagggattgatgcctaaccctaagactggaacagttacttttgatgtggctaaggccgttgaagagtctaagtctggtaaggttacttaccgtactgatcgtgacggaaacgttgctgttcctgttggtaaggtttcatttgatgctgacaagcttgctggaaatatcaagtcaatttctgacgttgttatcaaggctcgcccatctgctgttaagggaacatatgtacaacatgtatcaattgcttctacatttggacctgctattaacttagatattac---atcattgtaagtggctaagaaagtttcaagtattgttaagttgcagattccagccggtaaggctacacctgcacctccagttggacctgcattgggtcaagctggtgttaacatcatggggttcgcaaaggaatttaacgcacgtactgctgatcaagacggtatgttgatccctgtagttattactgtatatgaagatcgttcattcgaattcatcactaagacgcctccagcagcagttttgctaaagaaggcagctaaggttgaaaagggttcaggagaacctaacacgaagaaggtcgcaacagttactgcagctcaagttcgcgaaattgcagaaactaagatgcaagatctaaacgcagctgacgtagaagcagctatgcgcatgattgaaggtacagcacgttcaatgggattcactgttgaaggttaaatgggataccgtaagttaggacgttctagcgcacaacgtaaggctttgttgcgcgacttgacaacacaattgttgatcaatggttcaatccaaactacagaagcacgtgcgaaggaagttcgccgtactgctgataagatgattactttgggtaagcatggagatttggcttcacgccgtaaggctgctgctttcctacgtaacgtagttgcggacgtaaacgtttctgatgaagaaaacgttaagattcaaaatgctgtgcaatacttgtttaacgaagttgcaccacgctttgagggtcgtgcgggtggttacactcgtattctaaagatggaccaacgtcgtggagacgctgctcctatggttcttttgcaattggttgactaaatgcttgaattcgaaaacccaaagatcactttggttgaagatgatggtaactacggtaagtttgtggttgaaccgcttgaacgtggttatggaactactctagggaattccctacgccgtgttttgttgtcttcattaccaggggctgcaatcaactcagtacaaattgatggagttttgcacgaattttcaaccgtcgaaggcgttgttgaagatgtgacgcaaatcatccttaaccttaaaaaggttgcaatgcgtattgatagtgatgatgcaaaaacactcgaagttaacgtaaatggtccagcaatggttacagccggtgacatcatcggtgatgctgatgttgaaatcttgaacaaggatttgcacatcgcgactgttgcggcaggggcaacgttgcacatgacgcttacagcggaacgtggacgtgggtatgtttcaggagatcagaacaaagaattgcattctaatatgccaatcggagttcttgcaattgattcaatctacacccctatcgaacgcgttaactaccaagtcgaagaaactcgtgttggtcaacgtaacgactttgataagttgacaatggacgtatggactgatggatcactaactgttactgaggcaatctcattggcagcacgtatcttgtcagaccacttgaacccatttgttgaattgtcagaacgtgcggtggaaacacaagttatgttagacaaggaagaaacgacaacgagcaagcatgcggaagttccaattgaagaattggatctttcagttcgctcatacaattgtctaaagcgtgctggaattaacacgattcaagagttgactgatcgctcagaaaaccaaatgatgaatgtgcgtaaccttggacgtaagtcattagacgaaattcaagataagctaacagcacttggattaggtttccgtaaggaagactaaatggcaggtcgtaatactcgtaagcgtcgtgtaaagaagaatattgaatcaggtgtagttcacatccacgcaacattcaacaacacgatcgttatgatcacagacgttcaaggtaatgctgttgcttggtcttcagctggttctcttggtttcaagggaagccgtaagtcaactccatttgctgcgcaaatggccgccgaagccgctactaagggagcgatggaaaacggaatgaagactgtggcagttactgttaagggtcctggttcaggacgtgaagcagctatccgtgccttggccgctgctggtttggaagtaacttcaattaaggacgttactccagtaccacacaacggatgtcgcccaccaaagcgtcgtcgtgtctaaatggctcgtattgctggtgttgacttgcctcgcgacaagcgtgtcgtgatcgcattaacatatatatatggaatcggtaacgcaacggcgcaaaagattttgaaggaagcaaatgtttccgaagatgtccgtgttcgtgacttgacccctgaccaagaagatgccatccgtgctgttgttgacagcatgaaggtggaaggtgacttgcgtcgtgagatctcaatgaacattaaagccttgcaagaaatttcatcataccgtggtatccgtcatcgtaagggcttgcctgttcgtggacaacacacgaagaacaatgctcgtacacgaaagggcccagctgttgcaattgcaggtaagaaaaagtaagtggccaacgatgttattgaaattcaaggtgtggtaaaggatactttgcctaatgccatgtttaccgttgaattggaaaacggcgccgccattcttgcacacgtctcaggaaagattcggaagaatttcatccgtattttacctggtgaccgtgtgacggtagagatgtcgccatacgatttgactaagggacggattacataccgtt---tccgttaaatgaagcttaatgagcttgaaattgccgaaggttctcgcaaagtccgcaatcgtgttggacgtggtgagtcttcaggtaatggtaagactgcaggacgtggtcaaaaaggtcaaaaggcacgtagtaaggtacgtctaggattcgaaggtggtcaaatgcctttgttccgtcgtattccaaaacgtggatttacaaatatcaatcgtaaagaatttgctgttgttaatttggaccaacttaataagtttgaaaacggaactgaaatttcaccagcattattggttgaatcaggaatcgttaaaaacgaaatggctggaatcaagattttggctaatggtcaacttgataaagctttgactgttaaggctaacaagttctcagcatcagcattaactgcaatcgaagcagctggtggtaaaactgaggtgatctaaatggcatatatcgatccaaagactcttggtgagttagaagaaaacgtcgtagctatcaaccgtgttactaaggttgttaagggtggtcgtcgtttgcgtttcgccgctttggttgttattggtgatcgtaacggtcacgttggatttggaactggtaaagctcaggaagttcctgaagctatccgtaaggctgttgaagctgccaatcgtaacatcgttgccgtaccaactgttggtacaactcttcctcactctgcattgggtgtcttcggtggtggtcgcgtgttagttaagccagccgctgaaggatctggagtagccgccggtggtgctgctcgtgccgttttggaattggctggaattgctgacgtgactgcaaagtcattgggatcagcaactccaatcaacgttgtacgtgctacttttgaagcaatttcagaattaaagaatgctgaagaagtcgcagatttgcgtcaggtctcattagagcacttggcagaataaatgattacgaagtcagacaagaataaagtgcgtcaacaccgacacactcgcgttcgtggaaagatttctggtactgcagagcgcccacgcttgaacgttttccgttctaacaaaaacatctacgctcaattaattgatgacgtagcgggtgtgacgcttgctagtgcctcaactttggatgcaaacattgcggatgcaccaaagactgaacaagctacaaaagttggtgcattaatcgctgaccgtgccaaggctgctggaattgaagatgttatctttgatcgtggtggatacttgtatcatggtcgagttcgtgcattagctgaatcagctcgtgaagctggtttgaagttctaaatgagtcgtattggttataagactttgactttgcctactggcgttgaattgtcacgcgaaggtaatgttgttactgttaagggaccaaagggtgagttatcacgcgaagtttcttcagaaattgcttttactatcgaaggaaacgatgtgaatttcactcgttcatcagatgatggtaagatcaaggctttgcacggaactactcgtgcgaacgtcgccaacatggttgagggtgtctcagaaggcttcaaaaagactttgaagcttgtcggtgttggttaccgtgcagccaagcaaggaaacaagcttgtgttgaacgttggttactcacacccagttgaatttgaagaccgcaccgaaatgacggtggaagttcctgattcagttactgttgtaatttcaggtatttcaaagcaaaaggttggagatttcgccgctgagatccgtgccgtacgttctcctgaaccttataagggtaagggaattcgttacgaaaatgaatacgttgcacgtaaggaaggtaagactggtaagtaaatgtcaatgactgacccaattgcagactttttgactcgtattcgtaacgccaacatggttcgtcacgattcagttctagtacctgcatcaaagatcaagatggacatcgctgaaattttgaagaacgaaggctatgttcgtgacgttgaatacattgaagatgacaagcaaggtgtcatccgtgttttccttaagtacggttctgacaaggaacgtgttatcactggtttgaagcgtatttcaaagccaggattgcgttcatacgtaaagtcagatgctgtgcctaaggtattgaacggattgggaactgctatcatttcaacttcagaaggtgttatcaccgacaaagaagctcgcgccaagggtattggtggcgaagtattagcttacgtttggtaaatg---aatcgcttaaaggaaaagtttgttaaggaagttcaaccttcaatgatcgaaaagtttaactacacttcatcaatgcaaaccccaaagatcgaaaagatcgttttgaacatgggtgttggtgatgctgtatcaaactcaaagaacttggatgaagctgttgctgaattggaattgattgctggtcaaaagcctgttatcacacgtgctaagaagtcaatcgctggcttccgtttgcgtgagggtatggcaatcggaactaaggttacgttgcgcggtgagcgtatgtatgatttcttggataagttaatcagcgtatcattgccacgtgttcgtgacttccgtggtgtttctgcaaaggcctttgatggtcgtggaaactatactttgggaatcaaggaacaattgattttcccagaaatcgattacgatcaagttaaccgtgttcgtggattagacatcgttattgtaacgactgccaacactgacgaagaagctcgtgaaatgcttacccaaatgggtatgccattcgctaagtaaatgtttgtaaagacaggtgacaaggttaaggttatcgccggtaaggacaaaggtaaagagggcgtagtcgttaagattattgctgcttcagaccgcgtcttggttgaaggtgttaacataatgaagaagcaccaaaagccaagtaaccaatacccacaaggtggaattatcgagcaagaagctccaatccacgtatcaaacgtacaattgcttgacccttcaactaatgaaccagctcgttttggtatcaagattgaagatggtaagaaggtacgcgtatcaaagaagtctggaacggcttt---ataagtgattcaacaagaaagtcgtttgaatgttgctgataattctggagcacgcgaaatcttaactattaaggttttgggtggatctggtcgtaagttcgccggaatcggtgacatgatcgttgcaaccgtaaagcaagcaattcctggtggaactgtaaagaagggtgatgttgttaaggcagttatcgttcgtactgtttcatcatcacaccgtgcagatggttcatacatcaagtttgatgagaacgctgcagttatcgttaaggatgataagagtcctgttggaactcgtatcttcggccccgttgcacgtgaattacgtgacaacgattacatgcgtattgtgtcattggcacctgaagtattgtaaatgactgaagctcgtaacacacgtaagacttaccaaggccgcgtggtttcagataagatggataagacagtgactgttgcaatcaacacttacaagaaccacccagtttacggtaagcgtgttaagtacacgaaaaagtttaaggctcacgatgagaacaacgaagctaagacaggtgatttggtacgtatcatggagacgcgcccaacgtcagctacaaagcgcttccgtttggtagaaatcgtcgagaaggccgttattatctaaatgaagatcaaggatctaaaaaacgaaatcaagggtctaagtactgctgaattggttgccaaggaaaagagctacaaggaagaattgtttaacctacgcttccaactagcaactggtcaacttgaaaacactgcacgattggctgaagtacgtaagcaaatcgcacgtattaagactgctattcgtcaagacgaactaaacaagtagatgctagtaccaaagcgtgttaagtaccgccgtcctcaccgtggtaagatgcgtggtgaagctaagggtggtaagacggttgccttcggtgagtttggattacaagccactgagtctcactggattacaaaccgtcaaattgaggctgcccgtgttgccatgacacgtcacatgaagcgtggtggacaagtttggattaagattttcccacatttgtcatacacttctaagggtgtcggtgttcgtatgggtaatggtaagggtacgcctgaaggttgggtagcacctgttaagcgcggtaaggtaatgttcgaagttgccggcgtgccagaagaggttgctcgcgaagccttgcgtcttgcatctaacaagttgccagttaagactaaaatcttgactcgt---caagtggagggtgaataaatgggtcaaaagattaacccaactggtatgcgtgtcggcattatccgcgactgggatgctaagtggtacgcaaacaagaaggactatgtaacttcattacatgaagatttgaagttgcgtaagtacatcgagactaagttggctgatgcttctgtatctcgtatcgagatcgagcgtacagctaaccgtgtaaacatctcaatccacactgctaagccaggtatggttattggtaagggtggttcagaagttgacgcattgcgtagccaattgtcaggtctagtggcaaagggtgagcgcgtgcacatcaacatcattgagattaagaagccagatttggatgctcacttggtaggatcacaaatcgcttctgacttggaacgccgtgttgctttccgtcgcgctatgcgtggtgcaatgcaacgtgcaatgcgtgctggtgccaagggtatcaagacacaagtttcaggtcgtattaacggagctgatattgctcgtgttgagcaatacacagagggtacggtacctttgcacactttgcgtgcagatatcgattactcatgggatgaggcaactactactttcggtcaactaggtgttaagacttggatttaccggggtgatattttgccagaga------------agaagcaaggaggc-aagtaaatggctgaagaaatcacatcagcacgtgccacagcgaaaatcgttcgtgtcgcaccacgtaaggtccgccttgtgcttgaccagattcgtggaaagcgagtggctgaggcatttgcaattttgcaatttttgcctaaccactcatcagaagatgtatataaggtattgaattcagcagttgctaatgctgaaaacaattactcactagatcgcgaagatttggtagttgcagaagcctttgctaacgaaggaccaacgttaaagcgtttccgtccccgtgccaagggttcagcttcaccaatcaataagcgcacaagccacattactgttgtggtaacagaaaagtaaatgggtcgcagcctgaagaagggaccattcgctgacgcacacttgttaaagaaggttgaagcagctaatgcttctgaaaagcaagttgtcatcaagacatggtcacgtcgttcaacgatttttccaagtttcatcggtttgacatttgccgtttacgatggtcgtaagcacgtaccagttttggtacaagaagacatggtcggacacaagcttggtgaatttgtccctacgcgtacattccatggacacgcagcggatgataagaaaacgaagcgtagctaa---------------------------------------------atgactggttcagatttttctgaaatcacaaagacaaccccagaaaagactttgctagattcaaagtcaagtactggtggacgtaacgcctacggtcacatgactgttcgtcaccgtggtggtggacacaagcgccaataccgtgttatcgactttaagcgtaacaaggatgatgttacagctaaggttatcgcgatcgaatacgatccaaaccgtactgctaacattgcgcttcttcactacactgacggagttaaggcttacatcttggcgcctaagggactagaagttaacactgttatcgaatcaggtcctgaagccgacatcaaggtcggaaacgcaatgcctttgtcaaacattcctgacggaacgcaaatccacaacatcgaattgaagcctggtaagggtggacaattggtacgttcagctggagcgtcagcccaagttttgggtaaggaaggaaagtacgtacttgttcgcctacaatctggtgaagtacgtatgatcttggcaacttgccgtgcaactattggtgttgtcggaaacgaacaacactcattgatcaactggggtaaggctggtcgtaaccgttggcgtggtaagcgtccaacagttcgtggatcagtaatgaaccctaacgatcacccacacggtggtggagaaggtaaggctcctatcggacgtccttcaccattgtcaccatggggtaagaagactgccggtaagaagactcgtaacgttaatgctcgctcaagcaagtttatcgttcgtggtcgtaagggtaagtaaatggacgcacgcgatatcattttgcgcccgatcatcactgaacaaacaatgtcagtcttggacagcaagacttacacgtttgaagttgatgttcgcgctactaagccacaaatcaagcgcgctattgaagaaattttcgaagttaaaatcgaaaagatcaatactgcaaacgtacgtggtaagctaaagcgtcaaggacgctacgcaggatacactaagaagcgtaagaaggcaattgttaagttgtcagctgcttcaaaggatatccaactattcaacgaacaataaatgactaagattgctttgcataagcaagatggttcacaggccggcgaagttgaattgaacgatgcaattttcgctgttgagcctaacaataatgtcattactgatgcagttttgatgcaacgtgcatcaatgcgtcaaggtactcatgccgttaagaatcgttctgcggtttctggtggtggaaagaagccttggcgtcaaaagggtacaggtcgtgcccgtcaaggatcaatccgttctccacagtggcgtggtggtggaatcgtcttcggacctacccctcgttcatacgcatacaagatgccaaagaaggcttaccggttagcattgaagtcagccttatcacaaaaggtgatggacaatgatttggtcttggttgacgtattaacttttgatgctccaaagactaaggacttcaaggctactttggaaaatctaaatgcaaacggaaagacattagtagtcttggacgatgacaacaccaacgcagcattggcagcacgtaacttagaaaacgttactgtcatgactgctaagggtgttaatgtcctagacgttgtcaacaacgataagttggttgtcgtacaatcagctttggcacaagttgaggaggttttggcataaatgacaactaagggtatcttaggccgtaaaatcggcatgactcaggttttcactgataacggtgaacttattccagttactgtgattgaatcaacaccaaacgttgttcttcaagttaaaacacttgaaaacgatggttacaatgcgattcaattaggtttctctgataagcgtgctgttttatctaacaaacctgaacaaggtcacgttgctaaagcaaacacgacccctaagcgctacattcgtgagattcgcgacgctgagggtgaattaaacgttggggatgaggtaaaggttgatattttcgctgaaggtgaaagtgttgacgttactggaatcacaaagggtcatggttaccaaggtaacattaagaaagatggacaatctcgtggtcctatggcgcacggttctcgtttccaccgtcgtccaggttcgttgggagccgttatcaatcgtgtcttcaagggtaagaaattgcctggacggatgggtaaccacaagcgcacggttcaaaacttgcaagtcgtacgagtagacgttgaaaacaacgtaatcttggtcaagggtaacgtccctggagcaaacaagtcacttgttactgttaagaactctgttaaagctaagtaaatggctaacaagaagattcgtatccgcctaaaggcatacgagcacaagattttggattcatcagctgaaaagattgttgaaactgcaaagcgtacaggtgctgaaatttcaggtcctattccattgccaactgaacgtacactatacacagttttgagttcacctcacaagcacaaagatgcacgtgagcaattcgaattgcgtacacacaagcgtttgattgacatcatgaacccaactgccaagacagtcgatgcattgtcaaagttggaattgccaagtggtgttgacatcgaaattaagttgtaa------------------ttgattgatgtcaataagtttgaaagcatgcaaattggcttggctagtccaaacaagattcgcagctggtcttatggtgaagtaaagaagcccgaaacaatcaattatcgaacacttaagcctgaaaaagatggcttgtttgatgaacgaatctttggtccaaccaaggattacgaatgtgcttgtggaaagtacaagcggattcgttataagggtattgtctgtgatcgttgtggcgttgaagtaacgtcatcaaaggttcgccgtgagcggatgggtcacattgaattagctgcaccggtgtctcatatttggtactttaaaggcattccatcacgaatgggcttggtacttgatatgtcaccacgttcattagaagagattatctattttgcttcatacgttgttactgaccctg--------gtgac-acaccattagtaaagaaacagttgctttcagagcgtgagtatcgtgacttaaagcaacagtatggtgatgcctttaaagcaggtatgggagctgaagcaattagaaccttgttagcggatgttgatttggaaactgaagttgacgagttaaaggcacagttgcgggaagcaactggccaaaagcgtgtgcgggcggttcgccgtttggacatcttggaagcctttttaaagtctggtaacaagccagagtggatggtcatggatgttgtgccagttattccacctgacttacggccaatggttcaattggaaggtggtcgctttgccacttctgacttgaatgacttgtaccggcgggtgattaaccgtaacaaccggttgaagcgtctcttagaattgaatgcaccaggtattattgtccaaaacgaaaagcggatgcttcaagaagccgttgatgccttggtcgataatggccgtcgtggtcgtcctgtaacgggtcctggtaatcgtcctttgaagtcactttcgcacatgctgaagggtaagcaaggccgtttccgtcaaaacttacttggtaagcgtgttgactattcaggtcgttcagttattgatgttggtccattcttgaagatgaaccaaatgggattacctgtcagcatggcggttgagttattccgtccattcattatgcgtgaattagttaagcgggacttggctggcaatatccgggctgctaagcgtaagattgatcggcgcgatgatgatgtgatggatgtattggaagatgttgttaaagaacatcctgtgctcttgaaccgtgcgcctactttgcatcgtttgggtattcaagccttcgagccagtcctagtttcaggtaaggcgatgcgcttgcatcctttggttactgaggcctacaatgccgactttgacggtgaccaaatggccattcatttgccattgtcagacgaggcgcaggccgaagcacgtctcttgatgttagctgctggtcatattttggcacctaaggatggaaagccaattgtgacgccttctcaagacatggttattggtaattattacctaacgaccgaagaggctgaccgtgaaggtgaaggcatgatctttaaggatattaatgaggcccggactgctttacaaaacggctatgtgcacttgcatacccggattggggtccagacgtcttcattcccagcagaaaagccattcactgatgagcaacgttctaagattatgacaacgactgttggtaagttaatctttaatgatatcttgccagttgacttcccatacttgaatgaaccaactgaagctaacttatctcgaattgatgataagtacttcctcgagccaggtgagaacataaaggaacac-ttcaagaacacgccaattcttgaacctttcaagaagggttacctttctgatgttatcgcccaagtttacaagatctataaagttactgagacatcattacttttggaccgcatgaaggatttgggttatgctgaatcaactaagtctggtttgacggttggtgtggccgatgtcactgaattgaaagaaaagcctgaaattattgcggctgctcatgataaggttgctacggttaccaagcagttccggcgtggtttgattacggatgaagagcgttatgagcgggttatcgatatttggaaccgggctaaggatgatatcactgaaaagttgattgaacattttgaaccagataacaacatcttcatgatgtctgattctggtgcccgtggtaatatttctaacttctctcaattggctggtatgcgtggtttgatggctgcgcctaatggtaaaatcatggagttgccaattattgccaacttccgtgaaggcttgtcagttttggaaatgttcttctcaacccacggtgctcgtaagggaatgactgatacggccttgaagaccgccgattctggttatatgacccgtcgtttggttgatgttgcccaagatgttattgtccgtgaagaggactgtggtaccgatcgtggtttggatgtggctgccattatgaatggtaacgaagtcatcgagccactttatgatcgtatcttgggtcgttttgcccagaaggaagtggtcgacccaactactggtgaagtcattgttaagcataacgagatgattactgaggataaggctaagcaaattgttgaagccggcgtgcaaacagttaacatccgttctgtctttacttgtaatacagaacacggtgtctgtgtacgttgttatggccgtaacatggctactggtgaagtggttgaagttggtgaggctgtcggtactgtggctgcccaatcaattggtgagccaggaacgcaattgactatgcggactttccataccggtggtgttgcc---ggaaacgatattacccaaggtcttcctcgtgtgcaagaaatctttgaagctcgtaaccctaagggtcgtgccattatttctgaagtaaccggggaagtgaagtccattgaagaaaatccttctgatcggaccaaggaagtgacgattgagggtgaaactgatacacgcatttataccttaccaatgactgcccggatgcgagtcgctgaaggtgaccacattcaccgtggtgagaccttaaatgaaggttctgccgatccaaaggaaatgatccaagtccgtgatactttggcaactgaaaactacctagttgatcaggtgcaaaaggtttatcggatgcaaggtgtggccatttcggataagcatattgaggttatggcccggcaaatgttgcgtaagattcgcgtaatggatcccggtgagactgatttgttgccaggtaccttattggatattgctgatttccgtgaagctaacattaagcctttgcgcgaaggaaagattccagcaactggtcgaccagttttgcttggtattaccaaggcttcattggagaccaactcattcttgtcagctgcctccttccaagagacaacgcgtgtcttgacggatgctgctattcgcggtaagaatgatccattagttggtttgaaggaaaatgttattattggaaagctgattccagctggtactggtgtgaaggcttaccaggctattcaacctgaagtggttgcagaccctgtggt---agccactgatgatgcagagaacctgg---tttctctatcagatattgagcagtcaatgcactctggtaattcaggtgaagaagcttacgaataattggtaggaacgc---ttgttaaatacggtaaacaccgtgttcgtcgtagttatgcgcgaattaaggaagtccttgatttgcctaacttgattgaaattcaaacggattcatacaactggtttttggatgaaggattgcgtgaaatgtttacggacatcatgccaatcgaagacttccaaggcaagttgtcactggaatttgtggactataagctcttagagcctaagtacacaattgaagaggcacggaaccatgatgcaaattattcggcaccattgcatgtgaccttgcgattaactaataaggaaactggcgaaatcaagtctcaagatgtattctttggcgatttcccattgatgaccccacaaggaaccttcattattaatggagcagaacgggttattgtttcacaattagttcggtcacccggtgtttattacaccgaagagccagataaaaatggccggccaatttatggaacgacctttattcctagccgtggggcttggatggaatttgaaacggatgccaagggattagattacgtgcgaattgatcgtacccgtaagttaccaatgactgagttggtacggtccttaggttatggatctgattctgaaatcctacaaattctgggtgaggattatgattctattaatctgaccctagataaggatgttcacaaggatattaacgattcacgtgttgaagaggccttaaaggatatctatgagcgtttacgcccaggtgaacctaagactgctgattcatcacggtctttgttaactgcgcgtttctttgatcctcgtcgctatgacttagctcctgttggtcgttataagatcaataagaagttgtcactaaagacccgtttgatgggcttgaccttaggtgaaactttagctgatcctgatacaggtgaggtcttatttgaaaaaggtaccctcattgataagcgagttatgggcaagttagctccttatcttgaccgggatgatttcaagacggaaacgcatattccagctgatgaaggtgttgtaacggagccaatggtgctacaacgcattctcgtgcaagatcctaatgatccagaaaagacactaccaatgattggtaatggtcattttgatgagtcagtacggacattgaagcctgccgacattattgctggcatgaactacttcttgaacctacaactaggattaggcgcagttgatgatattgaccacttgggtaaccgccgtattcgtcgtgttggtgagctgttgcaaaacactttccgaattggcttaagccggatggaacgagttgttcgtgagcggatgtcaattcaagatccggacactgttacgccacagcagttgatcaatattcgccctgttgttgcagctgttaaggaattctttggttcctcacaactctcacaattcatggatcaaaccaatccattgggtgaattaactaataagcgtcgtctttcagcccttggtcctggtggtttgacccgtgaccgggccggttatgaagttcgagacgttcactatacgcattatggtcgtatggaccctattgaaacgcctgaaggtcctaacatcgggttgattaattccctagcaacgtatgcccgggttaaccggtatggctttattgaaacgccataccgacgtgtctcttgggatacacataaggtaacggacaagattgactacttgatggctgatgaagaagataactttgtggtagcccaaggaaattctgtcttgaacgatgatggttcctttgctactgatacggttttggcacgtaagggtgatgaaaacgttgaagtaccaattgaacaggttgactacatggatgtgtcacctaagcaaatcgttgcggtcgcaacagcggctattcctttcttggaaaacgatgactctaaccgtgccttgatgggagctaacatgcagcggcaagccttgccactgattaagccacacgctgccttagtaggaactggtattgagtataaggctgctcatgatgccggtgttgcgattattgctaagtatccaggaactgttgagtacgttgatgcacgtgaaattcgtgtacgccgtgaagatggttctttggataagtataagttgatgaagttccggcgttcgaatgctggtaagaactacaatcaaacaccaattgtagcggttggcgataaggttgacgctgatgaagtcctagccgatggtccagctatggagcaaggtgaattagccttgggacaaaacccattaattgccttcatgacttggcaaggttataacttcgaagatgccatcattatcaatgaacgcttaattcgtgatgatacctacacgtcaattcatattgaagaatatgaatcagaagcacgtgatacaaagcttggacctgaagagttcactcgtgaaattccaaataccggtgaagatcagttaaagaatcttgatgaacgcggtattattcgtgtgggagccgaagtccacgatggagacattttggttggtaaggtaacgccaaagggtgtgactgagctttcagctgaggagcgtcttttgcacgcaatctttggtgagaaggcacgggaagtacgtgatacttctttgaaggttcctcatggtggtggcggtgtcgtccaagatgttcgcatcttcacccgtgaaaacggggatgagttagcaccaggggttaacatgatggttcgggtttacattgcccagcgccgtaagattcaagttggtgataagatggccggccgtcacggtaataagggtacggtttcagtcgttgtcccatccgaggacatgccatatatgcctgacggtacgccaattgatatcatgctttccccaatgggtgtgccatcacgtatgaacatcggacaagtactagaacttcaccttggaatggctgcgcgtgagttaggtattcatatcgcttcgcctgtctttgatggtgctcgagatacagatatttgggatgccttaaaggaagctggattgccagctgatggtaagtcagtgctttatgatggtcgtacgggtgaacctttcgataagcgaattgcggtcggagtcatgtattatatgaaactggcccacatggctgaagataagattcatgcgcgttcaattggaccttactcacttgttacccaacaacctttgggtggtaaagcacaatttggtggccaacgatttggtgaaatggaagtttgggcgctagaagcttatggagctgcacataccttgcaagaaatcttaacgtataagtccgatgatgtggttggacgtgttaagacctatgaagctattgttaagggtgaacaaattccaaagcctggtgtacctgagtccttccgtgtcttagttaaggaattgcaggcactaggtctagacatgaaggtcttagacgctgaccatcaagaaattgagttacgtgacttagatactgaagaagaagatgaagtggttaacctagataaggataagacccctactgatcaagcagttgatgctcaattcaataaggatgacgagtcagctaatgct------------gacggggttatcacgtctgatggtaatattgaaaaaaagtaaatgttggatattaaatatttacgaaataatgcagacgaagctaaggaacgcttagcaggtcgaggagttgcagctgaggatgttgatgcctatctagctgctgatacgaaacgccgggacttattagttcaatctgaggagatgaaagcacgccgtaacaaggtttctgatgaaattggacaaaagaagcgagctaaagaagatgccagtgccgtaattgcagaaatgcagcatgtttcaaaaagtattaaagaattagatgatcaaattcttgcaattgagtctgaattaaatgatcgggctttacactttcctaacttgccagaggcaaccattccagttggacctaatgaagattctaatcgtgaagagtataaatggggtgaggttcgtcaatttgatttcacacctaaggctcactatgagattggggaagaccttggtattttagattgggaacgaggagctaaggtttctggggcacggtttgtttactatgttggtcaaggagcccgacttgaacgagcgatttataactttatgctagatgagcatcaaaaagaaggttataccgaaatgattacgccttacatggttaaagatgatgctatgtatggaactggtcaatatcctaaatttaaagacgatgcttaccgtgttggaactaattcagacatgaccttaattccaactgcggaagtacctttgactaattattatcgtgaagaagttattgatgcagacaagttaccgatctcagtaacggcactatcaccttctttccgccaagaagctggatctgcagggcgagatacacgtggcttaattcgcatgcaccaattcaacaaggttgaaatggttaagttcacaaaacctgagcaatcatatcaagcattggaagaaatgacaaaagatgcagaaaacattcttcgaaagttggaattgccatatcatgttttgacactgtcaaccggagacatgggcttctcagctgccaaaacgcatgacttagaagtttggatgcctgaacaaaatctttatcgtgaaatttcttcaatttcaaatactgaagcattccaagcacgtcgcgctaagattcaatatcgagatgatgatggtaagcttcaatatatccatactttgaatggatctggattagctgttggccgggctgtagcagccattttggaaaattaccaaaatgcagatggaacggttacagttccaaccgttctacgcccatactttggtgctgatataattaagcctgaag------tt---------------taaatgagtaacggacaaattgttcaagtcattggaccggttgtcgatgtggcctttccgactggaacaccaatgccagctatcaacaatgctttgcttgttgatcttggtgatggccaacagttgacggtcgaagtatcgattgaacttggtgatggagttgtacgtacaattgcgatggactctaccgacggactacaacgtgggatgcaagtaactgattcaggggcaccgattgaagtgcctgttggagaagcaacacttggtcgtgtgttgaatgtcttgggtgatccagtggataatggtgaagcttttgcagctgatgcaaagcgtatgccaatccaccgttcagcacctgcatatgatgaattaacaacttcagttgaagttttggaaacagggattaaggttatcgacttgttggcaccttatatccgtggtggaaagattggattgttcggtggagccggagttggtaagactgttttgatccaagaattgatccacaatattgcacaaggtcacaatggtatttctgtcttcactggtgtcggagaacgtacacgtgaaggtaacgacatgtaccacgaaatgaaggactcaggcgtattggcgcaaactgccatggtctacggacaaatgaatgagcctcctggagcgcgtatgcgtgtggctttgactggtttgacaattgcggaatacttccgtgatgtgaaccatcaagacgttttgttgttcattgacaacattttccgattcacacaagctggatctgaagtgtcagccttgctaggtcgtattccatcagccgttggataccaaccaacattggctactgaaatgggacaattgcaagaacgtattacgtcaactaagaatggatcaattacgtcaatccaagccgtttacgtgcctgccgatgactatactgacccagcgcctgcaacaacattcgcgcacttggatgcgacaactaacttggaacgttctttgacacaacaaggaatctacccagcggtggatccattggcttctacgtcaacagcgttgacgcctgaaattgttggtcaaatgcattacgatgtagcgtcagaagtacaacgtactttgcaacgttaccgtgaattgcaagacattatttcaattcttggtatggacgaattgtctgatgaagaaaagacaattgttaaccgtgcccgtcgtatccaattcttcttgtcacaaccattctctgttgcggaaacctttactggtgtccaaggagaatatgtgccagttgcggaaacagttcgcagtttcaaggctatccttgatggtgaatttgaccaataccctgaagaagcgttccgaaatgttggagcgattgaacaagtggcccaaaaagctgaaaagcttatgggttaaatgagcattaaagctgaagaaatcagttctctcatcaaagaacaattagctaactacaaagaagacttggacgttcaagaaactggaacagtgacttacgttggtgacggtattgcccgtgttgacggattggaaaatgttctttctggcgaactagtaacttttgcaagtggtgtttacggaatggcacaaaaccttgaatcaaatgatgttggtatcattattcttggtcgttatgatgatattcatgaaggtgacgcggttacgcgtactggacgtgtcatggaagtgcctgttggtgaggaaatgattggacgtgttgtgaacgcattgggacaaccaatcgatggattgggaccaatcaacacaacgaagactcgtccagtagaaacaaaggcacctggtgttatggaacgtaagtcagtttcagaacctctacaaactggatttaaggcgattgacgctttggttccaattggtcgaggtcaacgtgaattgattatcggagaccgtaagacaggtaagacttctgttgctattgacacaatcttgaaccaaaagggacaagatgttatcgcgatttacgttgcgattggtcaaaaggactcaacagttcgtacacaagttgaaactttgcgtcgacttggtgcgttggattacacgatcgttattacagctggaccttcagaaccagcaccattgctttacctagcgccatatgttggggcagccatgggtgaagaattcatgtataacggaaagcatgttttggttgtttatgatgacttgtcaaagcaagcaactgcttatcgtgagctgtcattgatcttgcgtcgtccgccaggtcgtgaagcttaccctggtgacgtcttctacttgcactcacgtttgttggaacgcgctgcgcgtttgtctgacgaattgggtggtggatcaatgactgctttgcctgttattgaaacacaagcgggtgacgtttcagcgtatatccctacaaacgttatttcaattaccgacggacaaatcttcttagatgcagatatgttctatgctggtgttcgtccagccattgatgcgggaacatctgtttctcgtgttggtggagacgcgcaaattaaggcgatgaagaaggtttctggaacattgcgtctagacttggcttcataccgtgaattggaatcatttgcacaattcggttctgacttggacgaagccacacaagctaagcttgctcgtggacgtcgtacagttgaattgttgaagcaaccattgcattcaccaatggctgttgaagaccaagttatggtattgtacgcgctaactcacggattcattgatgatgttgcaattgaagatattgcacgtttccaagatgaattgattagtgccatgcatgcatcacacacagacttgttgcaaactattttgcaaacaaaggacttgccagatactgacttgatggacaatgcaatgtctgaatttaagtcaactttt---------acaggcagccaagtctaa---atgagcaaactaacagtatttgaacatccactaattcaacacaagttaacgattatccgtaataaggaagtcggaactaaagaattccgtgaagtcgttgacgaaatcgcgtcattgatggcctacgaagtaacacgtgacctaccaatggcagatattgatgtggaaacaccggttgcttggacaacacaaaagactttggcaggaaagaagttggctattgtgccaattctacgtgccggtctaggaatggtggacggaatcatgaagcttatccctgcggcccgtattggtcacatcggtatgtaccgtgatgaagaaacactagaacctgtagaatacttcttgaagttgccagaagacatcgaccaacgtgaagtgttgatggttgacccaatgcttgcaacgggtggatcagctgacatggcgatcgatgctttgaagaagcgtggcgcaaagaagattaagttgatcacagttgttgctgcacctgaaggtgttgccgctgtgcaaaaggctcacccagacgttgatatttatacggctggtttggacgatggcttgaatgaagctggttacatcgttccaggtctaggggatgctggagaccgtttgtacggaactcactaaatggatgaaatttttgaaaaagtacaaacccttgtggatcgctatgaagaagtgagcgaaatgctcagtgatccggaggtaatcggggatactaaacgttttatggaactctcaaaagaagagggctcattacgtgaaacggttgataccttcaaacgttatcaagcagtggtaacgaatttagaagaagataaagaaatgttgaaagaaaaactt---gatcccgaaatggaagaattaaccaaggaagagatcaaggaattaactagtcaaaaaactgattttgaagatcagttgaaaattatgttattgccaaaagatcccaatgatgaaaagaatattatcatggaaattcatggggcagctggtggtgatgaagccgctttgtttgctggtaatttgtatgaaatgtattctcgttacgctgaaaaacaaggatggaagattcaaattattgatgagaatcggactgaaattggtggatataaagaattagtattgatgattcagggagacaatgtttattcaaagttaaaatttgaaaatggtgcacatcgagttcaacgggttcccgaaactgaatcagctggtcgagtgcatacatcaacagcaacagtcggtgtgatgccagaatatgaagatgttgacataaaaattgaagataaagatttgcgagttgatgtttaccgttcttctggggcgggaggtcaacacattaataagacctcatcagctgttcgaatgacccatttgccaacaggagttgttgtggccatgcaagatgaacgttcacagcaacaaaaccgagctaaggcgatggaaattttgaaaactcgtgtttataacttctatgcttcacaaaatgaggcggaatattctgaaatgcgtaaaacagctgtgggaaccggtgatcgttctgaacgaattcggacttataattatcctcaaaatcgggtgactgatcatcgaattggtttgtctttgaataagttagaccggatcatgaacggtgaattagaagatgtgattgatgcattggttattgcagaccaagctgccaaattagaagaattgaagaa---ttaaatgactac------tacgactaagaa---aaagaagacactgacacctgaggaaaaagcagctcattatgcagctgctgaagaaatgactaataagttagtcgaccaggcagaagttgctctacaaaaatttcaaacttacacgcaagagcaagttgataagattgtcgcagccatggccttagctggttctgaaaatgctttgctacttgctcacgaagcttatgatgaaacgggacgtggtgttattgaagataaagacactaaaaaccgttttgcatcagaatctgtttataatgcgattaaaaatgataaaacagttggtgtgatttcagaagataaggttagtggaaaggtcgaattagtggcaccacttggtatcttggccggaatcgtcccaacaacgaatccaacttcgacggctatttttaagtcgatgttaacagcaaagactcgtaacacgattgtctttgcctttcacccacaagcacaacgttcttcagttcatgcggctaaggtcgtctatgacgcagcggttgcagcgggtgcacctaaaaacttcattcaatggatcgaaacaccttcaattgatgcgacaaatgcattgattaagaatccgaagattgcttcaattttggcaaccggtggtccatcaatggtcaacgcagcattgcattctggaaatccatcaatgggggttggtgctggaaatggtgcagtctatgttgataaaacagctaatgttgatcgggctgtttctgacttgttactatcaaagcgttttgataacggaatgatttgtgcatcagaaaattcagttgttattgatgcatcaatttatgatgaaatggtacagaagctgcaagagcaaggggcttacttaacaccaaagaaagattatcaaaagatttctgactttgttttcaagccaactggcgagggatatggtgtaactggaccagttgctggacgttcaggtcgttggattgccgaacaagctggtttgaagttgccagaagataaagatgtcttactattcgagcttgagaagcgtagcattggtgagccattatcatctgagaagttgagtccattattgtcaatttacaaggcacaggatcgtgatgaagcagttgaaattgtgcgcgcattattgaactaccagggggctggtcacaatgcggctattcaaattggggcacaagacgatccgtttgtaaaagaatatgccgatcgcgttgaagcatcacgtatcctagtaaaccaacctgattcaattggtggtgtcggggacatttatacagacgctttgcgaccatcactaacacttggaactggtacttgggggaagaattcattgtcgcataatctatcaacttatgatctgttaaatgttaagacagttgctcgccgtcgtaatcgtccacaatgggtccgtttgccaaaggacatttactacgaaacgaatgcgattacttatctgcaagaattgccagatgttgaccgtgcctttatcgtggccgatcctggtatggtaaagtttggttttgttgataagattttggatcaatttgcactacgtgaagctcaggtgaagacatcattctatggttcagtaagccctgatccaactatctcacaagcaattgaaatcgcccgccaaatggcagactttaagccagatacagttgtacttctaggtggtggttcagcccttgatgccggtaagattgcccgcttcttatatgagtattcagcaac------taaccctgacatcttgtatgatgatgaaggactaaagaagttgttccaagaattagcacaaaagtttatggatatccgtaagcgtattgttaagtttgagcaccaacgcttaacgcagatggttgctattccaacaacttctggtactggatctgaagtaacaccatttgcggtgattactgatgatgacagccatgttaagtacccgttggccgactatgagttaacaccacaagttgcaattgttgacccagaatttgtcatgacggtgcctagccgtacagttgcttattcaggtatggatgctttgtcacacgccttagaatcttatgtttcagtcatgtcttcagagtttactcgtccatgggctttgcaagctatcaagttaatctttgattatctagaagaatcatacaaatacgatgcaaagaatccaacgaaggaaggtgaacttgctcgttcaaagatgcattatgcatcaaccttagctggtatgtcatttggaaatgccttcttaggtttgaaccacgcgattgcccacaagactggtggtgctttcggtttgcctcacggattagcaatctcaattgcgatgacacatgttattaagtttaatggtgtgacaggtaatgtgaagcggacaccgttcccacgttatgagacatatacagcgcaaaaggattatgctgatattgctcgtcacattggtttgactggtaagaatgatgccgaattggtacaagcattgatcaataagattaaggatttggctacaaagttgaatatggatctgacactttctggtaatggtgtgaagaaggaagactttgatcgtgagctttcaggtttgatggacttgatttacaatgatcaaacgacaccaggaaatccccgtcaaccacgtttgaatgagatcgaacatttgttgaaggatcaattttaaatggcagtagattttgattcacaagaataccttgctaaagttgatgcttggtggcgcgctaccaactatctttcagccggtatgatctttttgaagagcaacccattgttctcagttactgatacaccaatcgttgctgatgacgttaaggttaagcctatcggacactggggaactatctcaggtcaaactttcttgtatgcacatgcaaatcgtttgattaacaagtacaacttgaacatgttctacgttggtggacctggtcacggtggacaagttatggttacgaactcatacttggatggaacttacactgaaaattatcctgagattactcaagatattgatggtatggcaaagttgttcaagaagttctcattccctggtggaattggatcacacatgaccgctcaaactccaggatctcttcacgaaggtggagaacttggatactcattgtcacacgcaactggtgcaattttggacaatcctgaccaaatcgcatttgctgttgttggtgatggtgaagctgaaactggtcctgcaatgactgcatggcactcaattaagtttatcaacccaaagaatgatggggctgttttgcctatcttggatttgaacggattcaagatttcaaacccaactttgttctcacgtatgtcagacgaagaaattactaagttctttgaaggtcttggatactcacctcgtttcattgaaaatgatgatattcgtgactatgctgcatatcacaagatggctgctaaggttcttgaccaagctatcgaagatatccaagcaattcaaaaggatgcccgtgaaaacggaaagtatgaagatggaactgttgccgcatggccagtaatcatcgctcgcttgccaaagggttggggtggacctacgcacaatgaagctggagaaccaatcgaaggttcattccgtgcgcaccaagttccattgaacctttcacaaaagaagatggcaacattgccacaattcgaagaatggttgaattcatacaagccagccgaattgttcaatgctgatggaactttgaaggatgaagtagctgcaatggcacctaagggtgacaagcgtatggctgctaaccctatcactaacggtggacgtcaccgtggtgaagctgcaaagaacttggaattgccagactggaagaagtttgctaacgatgttaatgcggacaaccgcggaactgaattagctgatggaaaccgtaatatggatatgaacgttttgtcaggcttcttcgctgaagttgctaagatgaatcctacttcattccgtatcttcggacctgatgagacgatgtcaaatcgtctatgggatatgttcaagatgacgaaccgtcaatggatggaaccaatcaacgaaccttatgaccaacatcaagctcctgaaggacgtattcttgattcacaactttcagagcaccaagctgaaggttggcttgaagcttacacattgactggacgtgttggagtattcgcatcatacgaatcattcttgcgtgtcgtggactcaatgattactcaacacttcaagtggttgcgtcatgcttcagaacaatcatggcgtaatgattacccatcattgaacttgatttcaacttcaactgttttccaacaagaccacaacggttacacacaccaagatcctggtatgttgactcacttggcagaaaagaaagcagactttatccgtcaatacttgccagctgatggtaactcattgttggccgtctttgaccgtgccttcactgaacgtcacaaggttaaccacgtggttgcatcaaagcaacctcgtcaacaatggttctcagtttctgaagctgaaactcttgctaacgaaggtttgatggttgttgactgggcttctactgctccacaaggtaag---gctgacatcgtcttcgcatctgctggtgttgaaccaacaatcgaaactttggctgctttgcaccttgttaacgaagcattccctgaagttgcaatgcgttatgtcaacgttgttgaattaatgcgtttgcaaaacaagaatggtgccatgaactcagaacgttcattgactgatgaagaattcactaagttcttcggtgagtcaggaacacctgttgtctttggattccacggttatgaagatttgatccaatcattcttctacgagcgcggacatcttggacttcatgttcacggataccgtgaagatggtgacatcactactacttacgatatgcgtgtctactcagaattggatcgattccaccaagccaaggatgctgtttcagcattgcttgaaaatggagttgttgcatctgataaggctgatgtcttcttcgagaagatggatgctattttggcaaagcacttcgaagttactcgtaacgaaggtcgtgatatcgaagaattcactgactggaagtggtcaccattggtttaa--------atgaaaattttgattgttgatgatgaccaggaaattgcggaattattggaaatctatgtcaagaatgagggctatgaacctgtcattgctggcgatgggcgtgaggctttaaaaaaattgcgcacaaatcctgatattggcttggttattttagatatcatgatgcctgagatgaatggcacggaggttgtgaaagaagtacgtaaggacaatccggtgccgattttactattgtctgccaaaacaggagcaatggataagattcaaggcctaattaccggggcagatgactacgttacgaagccctttaaccccttagaagtgatggcccgagttaaggcgctcttacgccggtcacaaaatgggatgcagcaagcaacaccagagattttagatattggccccttaacaattaataaggatagtcatgaagtcaagacggctgatggggttgaagtgaatttgacggcccttgagttcggtatcttatacttgctagcatcacatcctaatcgggtctttagtgctgacgatatttttgaacgggtatggcaacaggaatctgtcgtttctgctaaaacggtgatggtacatgtctcacatttgcgggataaattagaggaagctaccgaaggcaaccaggtcgttcaaacggtctggggtgttggatataaaatcgaggttctttaaatggctgaactcaagcaacaagaaagcatcctcgttctcgacttcggttcacaatacaatcaattgattgcccgccgaattcgagaaatgggagtatactcagaacttaagccacacaccattacaatagaggaaattaaagcaattaatccagtggggttagtcttttctggtggacctaattcagttaacgacgaaggggcctttaccattgatcctgaaatctataacttaaatatcccgattttgggaatctgttatggtatgcaactcatggcccatcaactccccggcggaaaagtagcacctgctaataattcatccgaatatggcgagactgagatggaagttactgatcctgaagcagtactatttaagggaacaccaaaaaagcaagttgttttgatgtcccatggtgattacgtggaccaagttcctgacgggtttacggctgtaggaacttctgacaacacaccaattgctgcaatgcaaaatccggataagaatctttatgcaatccaatttcatgctgaagttcaacacaccgtttatggtcaccaaattatagaaaactttat---caacgctactcgtgctaagcgcaattggtcaatggatgattttatcgaccagcaaatcgaagaaatccgttctacagttggtgataagaaggtattgcttggtctctctggtggtgtagattcttcagttgttggagttttactacaacgtgccattggtgatcaattaacttcaattttcgttgatcatggtcttttacgtaaaaacgaagctaacgaagtcatggaagctcttggtggtaaattcggtcttaatattattaaggtcgacgcccaagaacgtttccttaataaattagctggtatttcagatccagaaaaaaagcgcaaaatcattggtaatgaatttattcaagttttcgatgaagaagctactaaacttaagggcattgatttcctagcccaaggaacgctttatactgatattattgaatctggaactgacacggcccaaacaattaagtctcaccacaacgttggggggcttcctgaagatatgcaattcactttaattgaacctcttaagacactctttaaagatgaagtccgtgctttaggtgaaaaactgggtatgccacacgacctagtttggcgtcaaccattccctggtcctggacttggaattcgagttttaggtgatatcactgaagctaaactcgaaatcgtccgtgattctgatgcaattttgcgggaagaatttgctaaccacggccttgatgctgaagtttggcaatacttcaccgtcctaacaggtgtccgttccgttggtgtcatgggagatggtcgtacttatgactacactatctccattcgtgccattacttctatagatggaatgacagccgattttgctaagcttccttgggatatcttggaagaagtatcacgtcgaattgtcaacgaagtgagtgggattaaccgcgtagtctacgacattacagctaagccaccagcaactgttgagtgggaataa
atggatgatgaaaca---gtaacgcaaa------------------------tgcaaacgaatgcggatgattatgatgcgagtcaaattcaagtgcttgaaggacttgaagccgttcgtaagcgtccaggaatgtatattggtacgaccacaagccaaggattacatcatttagtttgggaaattgtcgataatggaatcgatgaagccctagcaggatttgcggatcatattactgtcacaattgatgctgataattcaattgtcgtaacggataatggtcgtggaattccaactgatattcaaaagaagactggaaaaccagctttggaaacagtctttacaattttgcacgccggtggaaagtttggcggtggcggttataaagtttctggtggtttgcatggagttggtgcgtcggttgttaatgctttgtcgaccaagctagaagttacagtcgttcgggatgatcgtgcattttatatggactttactcgtgggcatgttgcaactagtatgaaggaaatttctgctgagaatcaaccag---------tttcacgtggaacaattgtccgtttcatgccagatcctgatattttccgtgagacaacggtttttgattacaagaccttattgagccgggttcgtgaactagccttcttgaataaagggttacgcatttcaattactgataagcgacctgcagagccagttacagagtctttccactttgaaggtggaattaaacaatacgttgaatttttaaatacaaataaagatgtaatttttcctgaaccaatttacgttgaaggtttagaaaatggtatcgaagtcgaagtttcattgcagtatacggatgatttccatagcaatatgttg---tcatttaccaataacattcatacctatgaaggtggtactcatgaaaccggatttaaagcggctttaacacgagttataaatgattatgcacgtaagaacggtcagctcaaagatagtgatgatgcactttctggtgatgatgtacgtgaaggcttgacagcgattgtatctgttaagcatccagaccctcaatttgagggtcaaactaagactaagcttggtaattcggatgcacggacggcggttgaccggatgttctcagaaacctttagtcgcttcatgctagaaaatccagccgtcgctaaacaaatcgtcgaaaaggggattttagccggtaaagctcgactagcagctaagcgtgcacgtgaggcaacgcgaaagaagagtggtttggagattgctaatttgccaggtaaattagctgataatacttctaaagacccagaaatttctgaattatttattgtagagggtgattcagccggtggttcagccaagcaaggacgcgaacgtttgacccaagcaattttgccaattcgcggaaaaattttgaatgttgaaaaggcaagtttggataagattctcaataatgaggaaattcggtcactctttacggccatgggtacaggttttggtaatgagtttgatgttaccaaggctaaatatcataaattaattatcatgaccgatgctgatgttgatggcgcgcacattcggacgttactattgactctgatttatcgctatatgcggccactgctagaggctggctatatttatattgctcagccaccgctatatcaggttcggcaaggtaagtttatccaatatttggattctgatgaagaattagaagcgttaataccaactttgccagcaacaccaaaaccaattattcagcgttataaggggttaggtgaaatggatgccgaacagctatgggaaacaaccatggatccagctgcccgtcgcttattacaagttgatttggatgatgcaatcgaagcggatcaggtattttcaatgttaatgggagataaagttgagccacgacgtgagtttattgaacaaaatgcccagtatgctgaattggacgtttaa---atgaagtttgcaatgatcggccttggtaagatgggtcttaacttagtaaagaatgccactgacaatggtcacgaagttgttgcttttgatttgaacaaggactttgtcaaagaagctggtgagtattcagataaggtttcaactgctactgata---ttgatgatatgttggctcaattgccatcacctaaggtagtttgggtaatggtaccagctggtgtcccaactaactcaacaattgataacttaattgaaaagatgactgctggtgatattatcatcgatggtggaaattcaaacttcaaggataaccttgagcaaaacaagcggacaactgctgctggtatcaaattctttgatgctggtacttcaggtggatggtcaggtgcccgtaacggtggaaacttcatgattggtggagatgatgctgaagcttggaagattatcgaaccattgtttgcatcaatcgcccaagaaggtggttacttgtacactggtcgcttgggttcaggtcactacttgaagatggttcacaacggtatcgagtatggaatgatgcaagcaattggtgaaggtttcgaaattttggaagcctcacaattcgattatgatttcgaaaaggttgcttctttgtggaaccacggttcagttgtacgttcatggttgatggaattggctgaggaacaatttgccaaggatcctaacttggaagaaatcactggtcgtgtagttgctactggtgaaggaaagtggactgtagaacaagctttggacctacaagtaccagctcctgtaattgcaatgtcattgatgatgcgtaaccgttcattgcaagcagatacctttactggtaaggttgtttcagcactacgtaatggctttggtggccacgcaatgca---aaagaagtaaatggtagagaaacgtttgtttacatcagaatcagtttccgaggggcacccagataaggtttctgatcagatttccgatgcaattttagacgcaattttggctaaggacccaatggcccatacagcaattgagacctcagtgacaactggttacgtaaatgtttttggtgaaatttcaaccagcgcttatgttaatatggatgaaattatccgtaagaccttggcaagaattggttacgatgatccagatgctggtttcctagcttctgatgtgcacgttggtttgacgattgatgaacagtcacctgatattgcgcagggagttaattcagcgattgaacaacgtgaagaaggtggcgttgatccactagatgagattggggctggggatcaaggtttgatgttcggttttgccaccaacgaaactgacgaatacttgccattatcagttgttttgtcacacaaattggttaaaaagcaagctgagttacgtcggacaggtgaattggcttacctattgcctgatgcgaaggcgcaggtaacggttgaattggacgagcatgacgagccaaagcggattgatgcagttgttttatcaacccaacaccgcgacaatgtaacgcttgaacaattacgtaaagatgtacgtgcccatattttggatgaaatcttgccagctgaaatggtagatgctgatacaaagtattacattaacccaactggtcgcttcgttatcggtggtccaaagggtgatgctggaatgactggtcgtaagattatcgttgatacttatggtggttatgcccgtcatggtggtggtgccttttcaggtaaggacgcaactaaggttgaccgttcggctgcctacgctactcgtcacatcgctaagaacattgtggcagctggtttggctgacaaggctgaaatccaagttgcttatgcaattggtgtggcccacccagtttcagttaacgtaaacacatttggtactggtcgggtgtctgatgaccaactaactgaagcaattcgtgatttgtttgaattacgaccagctggaattatcgaagacttagatttacgtaagcctcgctatgaagcaactgctgcctacggtcactttggtcgccctgaattagacttgccatgggagcgtttggacaaggttgatgagttgaaagcttattttggtaaattaggatagatggcttatcaacacaaagaactggaaaaaaagtggcaacattactgggaagaaaatcagacatttaagacatcaacagcaacggataaagaaaaatttttcgtgatggatatgtttcccttcccatcaggtcaagggctacacgttggtcatccggagggttacaccgcaacggatattgtcgctcgaatgaagcgaatgcaaggctttaatgttttgcatcccatgggttttgatgcttttggtttgccaaccgaagaatacgcaatcaagactggttcagatccacgagaagttactggcgagaatgttaaaaatttccgtcgtcaaatgaaaacattaggcttgtcgtatgactggtcgagagaagtaaacacaactgatccaaggtactataagtggacccaatggatttttgaacaactttataagcgcggtttagcttatgaagatgaaattatggttaactgggcaccagattacaatggtggtgtcgtggttgctaatgaagaaattattgatggtaagactgagcgtggcggattcccggtttatcgagttccaatgcgtcaatgggctttaaaaattaccgaatatgcagaccgtttattagacgatttggatgatttggattggccagatgcgattaaagaacaacaacgtaactggattggtcgttcagtgggggcagcaattaactttaaggtagaaggacaagctgaccaagcagttgaggtctttacgacgcgtgcagatactttatttggggttacttacctagtcttggcaccagaacatgaattagttgaaaagattgttacagctgagcaaaagccagccgttgaagctttcaagcaagcaattgcctcaaagtcagatcttgaacggactgatttaaataaagacaagtctggagcctttactggggcttatgcaattaacccaattaatggcgaaaagctaccaatctgggtagctgattatgttttggcttcatatggtactggtgcagttatggcagtaccagcgcatgattcacgtgattatgaatttgccacaaagtacgatttgccaatgcgtcaagtagtggctggtggtgatattagtaaggaagtctacacgggagacggcttgcatatcaattcagacttccttgatggcttggataaggccgatgcactaactaaggctcttgattgggttgaaaaggcgggcgttggtcacaaaaaggtcaattaccgacttcgtgattggattttctcacgacaacgatactggggtgaaccaattccagttattcactgggaagatggtactaaatcattagttccagaggatgaattaccattgcgtctaccacatgttgataacatcttgccttcaggaaccggtgaatcaccattggttaatgttgacgactgggtgaatgttgttgatgaaaacggtcgtaagggtaagcgcgaaaccaatacgatgccacagtgggctggttcatcttggtactatctacgttacatggatccacacaacgaagataatttagttagtcctgaggcagaagcttactggaagaatgttgatctatatgttggtggtgcggaacatgcggttttgcatttgctatatgctcgtttctggcataaagtcttgtatgatttgggcattgttcacacgaaggaaccattccaaaagcttgccaaccaaggtatgattttgggtgaaaaccatgagaagatgtcaaagtctaagggtaatgttgttaatccagatgacgttgttgaagagtatggggcagatactttgcgcctttacgaaatgtttatggggcctttagaacaatcaattgcttggtcagttgatggcctatctggatcacgtcgttggttggatcgtgtttggcgagcctttgttgacgatgaaggtaagcttcgtgatcatattacgacggtcaatgacggtaagttaaccaagagctataacgaaacggttaagaaagttactgatgattatgagaacttgcgctttaacaccgcaatttcacaaatgatgattttcatcaatgatttgtacaaggttgatgccgtaccagttgaatacatggaaggctttatcaagctattgaatccaattgcgccacatatgaccgaagaattgtggagtctattgcataaggatgtagtgcttgcttatgctgcttggccagaatatgatgaagctgctttggtttccgatgagttggaaattattttgcaggtcaacggtaagctacgcggtaagatggtagttgcagcagatactgaccgttcagaaatgattcgtttggcgttagaacaagaagcaattatcaaacaactagctggggcagaacctaaaaaggtaatcgccgtaccaggtaaactagtcaatgtagttatctaaatggcgacctacgcggatccacatttgaagctcttttcactaagtagtaatatccctttggcagaaaagattgcagcttcaattggcgttgaactttcgaagataaatattgctcgttttgctgatggtgaaattcagattaatattgaagagtcagtacgtggtgacaatgtgtatatcattcaaccaacgtcagcaccggtaaatgataatttgatggaattaatgattatgattgatgctttacgtcgtgctagtgcggcaacaatcaatgttgttatgccttattatggttacgcacgacaagaccgtaaagcacggtcacgtgagccaattacggctaagttagtggcaaatatgctagagcatgctggcgtaactcgggtcttagttttggatatgcatgccgcgcaaattcaaggtttctttgatattccagttgatcacatgctaggcgcacctttattggcggattatctattaacgagtggtattgccaatgaaaatacggtggttgtatcacctgatcatggcggtgtaacacgggcacgtgctttagcagagttactgggttcacgcgaaccaattgcaatcatcgataagcgtcgtccaaaagctaatgtcgcacaaattatgaatatcattggaaatgtgcaaggtaaacgagctattatgattgatgatatgattgatacaggtggaacgattagtaaaggggcacaaaagcttaaagatgaaggggctgctgaagtttatgttgttgcaactcatgcagtgttctcagggcatgctaaggaagtcttgcaagaatcagctttcgaacaagttattgtaactgattcaatcaacctacctgaggagaagaagtttcctaagctagtgcaggttacaacggctgatttaattggtgaagcaattaagcgcatcaatgaaaataaagcagtttcaaccctatttaagacccgtttccat-----------agtcctaag-------------taaatggagcctacacaatacgaattaacgtacattattcgccctgacatggattctgatgctaaaaaggcattggttgagcgtttcgacactatcttggcggacaacggtgcaacggtggctgagtcaaaagactggtcatcacgtcgttttgcatacgaaattgctggttaccgtgagggtacttaccatttggtaaacttcacagcaactgacgatgctgctattaacgaatttgatcgtttggcaaagatttcagctgatatcttgcgtcacatgatcgttaagcgcgatttt---gcatcagctaagtaaatggcacaacaacaacgtcgtagcggtggacctcgtcgtcgccgtaaggttgactttattgcagccaaccacatcgaatacgtggattacaagaacactgaattgttggaacgtttcatttctgacaatggtaagatcttgccacgccgtgtaactggtacatcagctaagaaccaacgtaaggtgactgctgctgttaagcgcgcacgtattatgggtcttttgcctttcgttgcagaaaactaaatgacaaaaattttagtagttgatgacgagaagccaatctcggacattattaaatttaacttgagtaaagaaggctatgacgttgttgtagcaatggatggtaaagaagctttggaagtattcgaagtggaatcacctgacttaattttattggatcaaatgttacctgaagtagaaggaacagaagtattgcgtcaaattcgaacaacttctcaagttcctatcattatggtgacggctaaggactctgaaatcgacaaagttctaggattagagatgggggcagatgattatgtcaccaagccattctcaaatcgtgaattgttggcccgtgtaaaagcgaacttacgtcgac----------aggctccaatggcagttgcagtagatga-agtagaag---ctggagatatcaagattggttcattgattattcatccagatgcatatatggttgctaaagatggtgaagacattgaattgactcaccgtgagtttgaattgttgcaccatttggcaaagcacattggtcaagtgatgacccgtgatgatttgctacaaacggtttggggatttgattactttggagatgtccgtacagtagacgttaccgtacgtcgaattcgtgaaaagattgaagaagcaccaagtcatccacaaattttgatgacgcgacgtggtgtcggatactacctcaaggtggctgaagacgcttaattgaagttttcagaactaggtcttagtgaagatcttttgacggccattgaaaagcatggctatgtagaggcaacccccattcaggaaaaaacaattcctttgacaatggctgggaaggatgtgattggtcaagcccaaacaggaactggtaaaacagctgcctttggtttaccaattttggagatgattgacacagataaccgcgatg-tacaagcgctgattgtctcaccaacacgtgaattagcaattcaaactcaagaagagctattcaagttgggacgcgataagcatgtacgagttcaagcggtctttggtggatcagatattcgtcgccaaattacaaacttgaatcatggagctcatatcgttgtgggaactccaggacgtttgattgaccatattaatcgcggaacgattaagttgggtcatgttaagacattggttttggatgaagccgatgaaatgttgaacatggggttcttggaagacattgagtctatcttgaaggctgtgccagacaagcgtcaaacattgttgttctcagcaacaatgccaccagcaattaagcggattggtgttcagtttatgactgacccagagcatatccaaattgctgctaaagaattaaccactgatttggttgatcaatattacgttcgcgttcgtgagaatgagaagtttgatactttgacacggattttggacgtacaacaacctgaattagcaattttgtttggtcgcactaagcgccgtgttgatgagttgacacgcggtttggaattacgtggctttaaggctgctggtattcacggtgatttgacccaacaaaagcggacacaagttttgaagcaattcaaggctaaggaaattaccattttggtggcaactgatgttgctgctcgtggcttggatatttctggtgttactcatgtttacaactttgatattccacaagatccagaatcatatgttcaccgtatcggccggacaggtcgtgccggtgcccatggtaattcagtaacatttgttacaaatgccgagatggattacttgaaggatatcgaaaagttgactaagaagcggatgcaaccacttaagccagcaactcgcgaagaagctattgcagggcgtttgtcagttgcagcagctgatgttgaagctgcggttagt---gcagttgattcatcaatctttgcggatgcagccgcagaattagttgagaagtatgatgccaagacattggctgctgcgctattgagtgctgtggcaaatgttgcgctaatggacgagagctttagcttgtcacatgagcgtccattaccacgtaagcgttcaggctttggtggt------------cgtcgtgaa------------------ggcggtaatggtggtggcggtcgccgtagt------ggtggctaccgtggcggcgatcgtcgtggc------------ggtggtgatcgc---ggtggtcgt------------------------gaacgtcgt---tcatacgatcgtggttcacgtaccggttcaggtgatcgg------------tcacaacgcgg---acgttca---ggagctccacgtcgttcaggacgtgacttcgtaatccgtaataatgat---taaatggctaagttagttatgatccgtcacggacaaagtgaatggaacgcaaagaacctatttaacggatgggtagacacaaagttgagccctgttggaatcgaacaagcaaagactgctggtaagatgttggcagaagctggtattgattttgatcaagcgtacacatcagttttgacacgtgcgattgaaacattggatttgacattgttcgaagctggacaaatgtttattccagaagaaaagtcatggcgcttgaacgaacgtaactacggtgcgttgcaaggattgaacaaggcagatgctgctgaaaagttcggtgctgaccaagttttgcaatggcgtcgttcatacgatgttttgccaccacttctagaatcagctgaagaaacagttgaagttgaagggcaaacttacgcatcatacgaccgtcgttacgctgaagtagctgctgaagaattgccattgggtgaaaacttgaaggttactttggaacgtgttatgccattctggaacgaaaagatttctgcagacttgaaggctggtaagaacgttgtgattgctgcccacggaaactcacttcgtgcattggcaaagcatatcgaacaaatttcagacgaagacattctaggtcttgaaattgcgaacgcacaaccaatcatctacgacttcgatggtgacttgaacgtgctttcaaaggatattttgacagccgaa---taaatgtcacgttatactggaccaaagtaccgtttgtcacgtcgtcttggcgtatcattgtcaggtacaggtaaggaacttgcacgtcgcccatacgcacctggagatcaaggaaatggacgccgtagcaagctatctgattacggaattcaattggctgaaaagcaaaaggtacgtttcacgtacggtttgactgaacgtcaattccacaacttgttcaacaaggccggtcgtgttcgtcaaggaacacacggtgaaaacttcatgatcttgttggaacgtcgtttggacaacatggtttaccgtttgggattggcatctactcgccaacaagcgcgtcaacttgttaaccacggtcacatcttggtagatggaaagcgtgttgacattgcttcatacgaagttgctgtaggtcaagaaatctcagttcgcgaaaagtcacgtaacaacgttcacttggttgcatcattggatgcccaagctggaactttgccattcgttgaatttaaccgcgacacaatgactggttcattggtacgtttgccagaacgttcagaactagacaacgattacaatgaatcattgatcgttgaatactacaacaagttgggataaatggagaacttactcatgtttatccttgtttcgtttgccgcaatcgtaatcggtggttttctgggttatttttttgcgaataaagcaattaataagcgactttcagatgcccatagaaatgcaacagatatcacgaatcaagcaactgtcgaagcgacacaattaaaaaagtctgctttggtggaagctcgagatgaaagccaacgttaccaagaccgtattgaatctgaactacaagaacgtcgttcagaagtaaaagtacaagaagaacgacttgttagtcgtgaatctgtattagatcgtaaagatgcttcgttgcaaaagcgcgaagaaggagttgttgataaggaaaagattctggatcaacaacgtcaaagtgtctcagataagttgaagcatgcagatgctttggttgatgcacgagaaacaaagttaagtgaaattgccaatcttgatcaagaagaagcacgtgaacgcgtgttagctgaaacgaaggatgctttagcagccgaacgtgcagtcatgattaaggaaagcaatgcccaagccaatgctgaatcagaaaagcgtgccaaggaattaatcgttggtgccattcaacgttctgcagcggacatggtagctgaaacaactgtttcagttgttaatttgcctaatgatgatatgaagggacgaattattggtcgtgaaggacgtaatattcgtgccttggagacagtaactggaattgacgttattatcgacgatacaccagaagcggttgtattgagtggttatgacccaattcgtcgtgaaatcgccaagaatacattggacaagttgatttccgatggacgtattcacccagctcgtattgaagaaactgttgaaaagtctcgtaaagagatggacgaacatattcgtgaagttggggaacaagctgtctttgatctagggattcataacatgcatcctgatttgattaagacaattggacgtttgaactaccgtacaagttatggtcaaaatgtcctagttcattcaatcgaagttgcgaagctatcaggtttgttagctgcggaacttggagaagatgttacacaagccaagcgtgctggtttgttacatgacattggtaaggcgattgaccatgatgttgatggatcacacgttgaattgggtgttgaattggcaaccaagtacagcgaacgtccagaaatcattaacgcaattgcgtctcaccataatgatgtagaaccagaattcgttgtatcagaattagtagcagccgcagattcaatctcagctgctcgtccaggggctcgttcagaatctttggaaaactatgtacaacgcttgaagcaattggaaacaattgccaacggatttagtggtgttgataagtcatttgctatccaagctggtcgtgaagtacgtgttgttgttgaaccagcagccgtgtctgatctagaggctactgttttggcacatgatattaaaacacaaattgaaacagagttagattaccca-gtcacattaaggtga-----------------------------------------atggctactattggtatgaacgatttaaagactggtttgacaattttgtataaccaatcaatctggcgtgtattggaattccaacacgttaagccaggtaagggagctgcctttgtgcgctcaaagttgaagaacttacgtacaggtgcggttaacgaaattactttccgacctggtgacaagtttgagacagcaaacattgcacaaacaacgatgcaatatttgtatgaagatgctggtaaccacgtattcatggatacggagacatacgatcaagttgaaatcccaggagataagatccaaggtgccttgaagttcttgttggaaaacatggaagttaagatcacaacctacgagggtgagattttagacgttgaagtgccaaaaacagttacgctaacagttactgagacacaacctggtattaagggtgctaccgctaacggtggtggaaagccagccacaatggagactggcttggtcgttactgtgccagactttatcaacgctggtgataagctaatcatcaatactgatgatggtggttcgtacacttcacgtgcctagatgccaaagtttaagacacaccgtgcctcagccaagcgtttcaagaagactgccaagggtggtttgaagtcagcgaacgcgtttacgtcacaccgtttccacggtaagactaagaagcaacgtcgtcaattgcgtggaacttcaatgatgaaccacactacgttgaagaactacatcagcatgttgggtcgt---taaatgcgagttaaaggtggaactgtgacgcgtgcacgtcgcaagaagatgatcaagttggccaagggttaccgtggtcaacgtagcattaactacaaggttgctaagcaacaagtttggaagggttggtcatacgccttccgtgaccgtaagaacacaaagcgtaacttccgtaagctatggattgcacgtattaacgctgcagcccgtatgaacggtttgtcatactcacgctttatgaacggtttgtcattgatgggttcaactttgaaccgtaagatgttggctgacttggctatctcagaccctaaggcatttgctggtcttgcagaacaagctaagaaggctttggctgataacggacaacatgttccttcaatcacgcctgcaactatcgaaactgaaatccaaatcgcaacagaagctgctgctcct---gctgctaaggaagctgctgctcctgctggaaagccaactgcaaagaacactgttgcagaaatcaaggactacttgaaggctaacaacatcgaattcgcagcatcagctaagaaggctgacttgctagaattggtttaaatgcctacaattaaccaattggttcgtaagcctcgtaagtcaaagagcacgaagtcaaactctccagctttgaacttcggttacaactcacaaaagaagaagatgacgcgtgttgactcaccacaaaagcgtggtgttgctactcgtgtcggaactatgacaccaaagaagcctaactcagctttgcgtaagtacgcccgtgtgcgtctttcaaacttgattgaagttacggcttacattcctggtatcggtcacaaccttcaagaacactcagttgtcttgatccgtggtggtcgtgttaaggacttgcctggtgtgcgttatcacatcatccgtggtgctttggatactgccggtgtagatggtcgtatgacatctcgctcaaagtatggaactaagcgcccaaagaag---------taaatgccacgtaagggttatactaaacaggctgaagttctgcctgatccaatttacaactcaaagctagtttcacgtttgatcaaccgcttgatgcttgatggaaagcgcggaactgcttcaacaatcttgtacgatgcttttgatcgtatcaaggagagcactggtcaagagccattgacagttttcgaagaggcattgaacaacatcatgcctgttttggaagtacgcgcacgtcgtgtcggtggttctaactaccaagttcctgtcgaagttcgtccagagcgtcgtgttactttgggattgcgctggttggtgcaatactcacgtcaacgcggtgagcacacaatgaacgagcgtttggctaaggaaatcatggatgcagccaataacactggtgcagctgtgaagaagcgtgaagacacacacaagatggcagaagccaaccgtgcctttgcacattaccgctggtaaatggctaacaagcgtgaatatcctttgctacgcactcgtaacatcggaatcatggcgcacatcgacgctggtaagacaacgacgacagagcgtattttgtactatactggtaagattcataaaattggtgaaactcatgatggggcttcacaaatggactttatggaccaagaaaaggaacgtggaatcacgatccaatctgcggccacaacagctgtttggcatggtttttatgaccaatataagaacgagccataccgtgttaacatcattgatacaccaggtcacgtggacttcactatcgaagttgaacgttcattgcgtgttcttgatggtgccgtagccgtattggatggggctgccggtgttgagccacaaacagaaactgtttggcgccaagctgaaacttatgaagtaccccgtgttgtttttgttaacaaaatggacaagttgggtgctgactttggtatgtctgttgattcattgaaggatcgtttggatgccaatgctaaggctattcaatggccaattggtgccgaagacgatttcgaaggtgttattgacttaatcgaaaagaaggcaatgtacccaaccactgaactaggtgaagaatgggaagcacgtgaaattcctgccgactatgttgacttagtagaagaaaagtacaacgaattggttgaagccgtcgctgatgttgacgacgaaatcatggacaagtacttggaaggtgaagaaattagcgaagctgaattgaaggctgctattcgccgtgcaacaatttctctacaattctacccagttcttgctggttcagcttataaagataagggtgttcaaatgatgttggacgccgttgttgaatatttgccatcaccattggacgttaagccatatgttgctaacgatccagaaactggtgaagaaattgacttggttgctaacgatgaggatccatttgctgctttggcatttaaggttatgactgatccattcgttggtcgtttgacattcttacgtgtatatactggtactttggaatcaggttcatatatcatgaatacgtcaaaggacaagcgtgagcgtgttggtcgtttgctacaaatgcacgcaactgatcgtaaagaaatccctgaagtgttctcaggagatatcgctgctgccatcggtttgaaggatacgactactggagattctttgacttcaccagatcgtcgattgatcttggaatcaatggaattccctgacccagttatccaactagctgttgagcctaagactaaggctgatcaagctaagatgactgttgctttgcaaaagttggctgaagaagatccatcattccgtgcagaaactaaccaagaaactggtgatacactaatttctggaatgggtgagttgcacttggatatcattgttgaccgtatgaagcgtgaattccacgtggacgttacggttggtgcaccacaagttgcttaccgtgaagcatttacgaagactgttcaagctcgtggatacttcaagcgccaatcaggtggtaagggacaatatggtgatgtttggattgaattctcacctaatgaagaaggtgctggatttgaattcgaagatgccgttgttggtggtgttgttcctcgtgaatacatcccttcagttgaagctggattgaaggattcattgaacaatggtcctttggcaggattcccattggttgatttgaaggctaagttgtatgatggttcataccacgatgtcgactcatctgaagctgcctttaagattgctgcttcattagctttgcgtgaagctgctaagactgctggtgcagttattttggagccaatcatgaaggttgacattatggtccctgaggataacttgggtgatgctatgggtcacgtttcagctcgtcgtggattgcttgaaggacaggaccaacgtggaaagcaaatgctagtacacgctaaggttccgttgtcagaaatgtttggatatgcaactactttgcgttcatcaacgcaaggtcgtggaacattccaaatggtctttgaccactatgaagcagttcctaagaacgtacaagaagatattattgctaagtacggttcttcttcatcagctgaataaatgaaaccagtacgtaaagcaattattccagcagcaggattgggaacacgtttcttgccagcgactaaggcgcttgctaaagaaatgttgcctattgttgataagccaacgattcaatttattattgaagaagctttggaatcaggaattgaagaaattgtaattgttgatggaaagtcaaagcgctcaatcgaagatcactttgattcaaatccagaactagaaaacaacttgcgtgataagggtaagatggaaatgttgaagatggttgaagaaacaacagacatcaacctttacttcattcgccaatcacacccacgtggtttgggagatgccgttttgacagccaaggcctttattggtgacgaacctttcgttgtgctgttgggtgatgacatcatgcaagacgaagtacctttgacaaagcaattgattgaacgttacgaacaaacgggagaatcaacacttgctgttatggaagtgccacatgaacaagtttcagaatatggtgttattaacccagaagaagaagttgaaagtggattgcaccgtgtatcaaactttgttgaaaagccaaagccagaagatgcgccatcagacttggcaattatcggacgttacttgttgacgcctgaaatctttgaagaacttgaacgtacagaacctggtaagggtaatgaaatccaattgacagatgcgattgattcattgaacaagcgtcaacacgtgtacgctcaccaatttaagggaaagcgttacgatgttggatcaaagattggtttcttgacaacaaatattgaatttggtttgaaccactcacaaacaggtgatgacctaaaggcatacatcaaggatctagcaaagactcttgactagatggactcacgcgaatttcacattgtagcagaaacaggtatccacgctcgcccagcaactttgttggtacaagcagcttcaaagttttcatcaaacattaacttggctttccaaggtaaggaagttaacttgaagtcaatcatgggtgtaatgtcacttggtgttggccaaggtgcagacgtaactatttcagctgaaggtgctgatgaagccgctgctatggacgctatctcagaaacaatgaagtctgaaggattgatcgactaaatgtctgcaattactgatatttacgcacgcgaagtcttggactcacgtggtaacccaactgttgaagttgaagtttacactgaattgggtggtttcggtcgcggaatcgttccttcaggagcttcaactggtgttaacgaagccgttgaattgcgtgacggtgacaagggtcgtttcttgggtaagggaacgttgaaggccgttgaaaacgttaacaaggttatcaaggacaagttggttggtatggatgttactgaccaagttttgttggaccgtacgatgatcgaattggacggaactccaaacaagggtaagttgggtgccaacgctatccttggtgtttcaattgcagctgctcgtgcagctgctgacgaattgggaacgcctttgtacaactaccttggtggtttcaactcaaaggttttgcctacgccaatgatgaacgttgttaacggtggagcccacgcggacaactctgttgacttccaagagttcatgatcatgccagttggtgcaaagactgttgctgaagctatccgtatgggttcagaaactttccatgcattgcaagcattgttgaaggaatcaggtcactcaactgctgttggtgacgaaggtggattcgctcctaacttcgcctcaaacgcagagccatttgagttcttgttgaacgctatcgagcgtgctggttacaagcctggtaaggacatcgccattgcctttgacgttgcctcatcagaattctatgaccacgagaagaagatctacacgttggcaggtgagcctgataagaaggaatacacgactgacgagttcatcgactacttggaaaacttggtaaacaagtaccctgttgtatcaatcgaagaccctctagcagaagctgagaacttggatgatgaagagcaatgggataactgggtaaagttgactgaccgtttgggcaagaaggttcaattggttggtgacgacttcttcgttacgaacacgaagttcttggctaagggtatcgaaaagggtgccggtaacgccatcttgatcaaggttaaccaaatcggtactttgactgagactatggaagctatcgaaatggctaaggaagctggttacacggctatcgtttcacaccgttcaggtgaaactgaagacacgacgatcgctgacttggttgttgctacgaacgcaggtcaaatcaagactggttcaatgtcacgtactgaccgtattgctaagtacaaccaattgatgcgtatcgaagacttgttgactgacaaggttgctgaatacaagggtatcaacagcttctacaacatcgacaagactgctcgcgaagctatcgttaactacgagcgc---taaatggacaagaagccacaaggcaacaacaactttgttcgtaatagtttgttctatgtaattgtcatcctaggaattttgggtttgatatattgggtggcaggtccgtcacaaggatcagcaactgaaaatgtgtccacttcaaagtttttgacagagttacaggacaaaaaagttaaggactttactattaaaccaggtgctggtgtttatgaaattagtggtgagtatcggacaacgagaaagtcagatcaaaaaac----------------agagcccggtttgt--------ttaatcttggtggtcaagcggcccgcaccgaagttagccactttacaaccaaggtaatttcatcagatccaattctaaatgagattggtcaagcagctagcaagactgatactgagatgaagacgcaacaacaagattcagatattttgagtaatatcttggtcacagttgtaccaatgttattggtctttggattgttgtacttcatgatgaatggaatgtcacaa------ggtggtcaaggtggccgcagtggtggtgttatgggctttggtaagtcaaaggccaagcctgccgatccatcaagtaataaagtgcgtttccaggacgtagctggtgcagaagaagagaagcaagaactagtcgaagttgttgaattcttacgtgatcgtgataagttcactaagctaggtgcgcgcatcccatctggtgtcctacttgagggacctccaggaactggtaagactttattggctaaggcagttgctggtgaagctggagtacctttcttctcaatttcaggttctgatttcgtggaaatgtttgtcggtgttggggcaagtcgtgtacgtgatttgttcgaaaacgctaaaaaagctgctccatcaatcatctttattgatgaaattgatgccgttggtcgtcaacgtggtgccggtatgggtggcggaaacgatgaacgtgagcaaactttgaaccagatgttgattgagatggatggttttgagggtaatgaaggcgttattgtcattgccgcaaccaaccgttctgacgtcttagaccctgctttgcttcgtccaggtcgtttcgatcgtaagattttggttggccgtcctgatgttaagggacgtgaggcaatcctaaaggttcattcaaagaataagccattagattcaaatgttgatttgaaagagattgctaagcaaacccctggttttgtcggtgcagatttggctaatttgttgaatgaagcagcgttgatggctgctcgtcaaggtaagcagacaattacggctgcggatgttgatgaagccgaagatcgagtaattgctggaccagctaagaaggaccgagttgtttctgaaaaggaacgcaagactgttgcttatcacgaagcgggacatgcaattgttggtttggtgctaaatgatgcacgagttgtgcataaggtgacgattgtgccacgtggtcgcgctggcggttatgcaatcatgttgccacgtgaagaccaaatgctaatgtcaaagagtgatgcaactgatcaaatcgctggtttgatgggtggtcgggctgccgaagagattatctataatcaacaatcttcaggagcttcaaacgactttgagcaagcaactggaattgcacgttcaatggttacacaatatggaatgtctgataagttgggcatggttcaattag---agggtggcggtcagccattccttggccggtcttatggtgattcaccaaactattcagaagaaacagctcgtctgattgatgaagaagttcgtcgtcttactaacgaaggttatgcaaaagctcatgacattattgtccagtacgctagtgcgcatgaagcaattgcccaagctttgttaaagtacgaaactttggatgaaaaggcaattttgtcattgttcaagacaggtaagatgccaaac---------gatgttga------caacgatgcagaagcacgtccaatgtcttatgatgaagccaaaacggccgttcaacataaggaagcagaggcaacaccagtcgaagatg------------g------------tgagacaattacaccgga---------tgatgatgattcattatca---------------------------taaatgaagaagaccaagattgtttcaacgcttggaccagccagctctgatgtagagacgattacaaaaataatcgaatctggcgcaaatgttgtccgttttaatttttcacatggtgatcatgaggaacatttaggacgaatgaatgctgttcgtgaggctgaaaaagcagctggcaagaaggttggtttcttgttggatacaaagggtgctgaaattcgtaccactgtacaaga------gcctggtaagattgaatttaatattggtgatgttgttcgtatttcaatggatgcttctattgaaggtacgaaagagaaaattgctgtaacatacccaggcttgtttgatgatgttcatgttggtggtcatgtcttgtttgatgatggaaagcttgacatggttatcactgaaaaagatgatgcaaacaaggaattggtaactgaagttcaaaaccatggtattttgggttcacgtaaaggtgttaacgcacctggtgtttcaattaacttgcctggtattactgaaaaagatgcggatgacattcgtttcggtttgaagaatggtattcaatatatcgcagcttcatttgttcgtaaggcagccgatgtgcttgaaattcgtgagttgcttactgaatcacaccatgaagaagttatgatcttcccaaagattgaatcacaagaaggaattgataactttgatgaaattttggaagtttctgatggattaatgattgctcgtggtgacatgggtgttgaaattccagctgaaaatgttcctttggtacaaaagaacttgattcgtcgtttgaatgctgctggaaagccagttattacagcaacggatatgcttgattcaatgcaagagaatcctcgtccaacacgtgcggaagcatctgacgttgctaacgccgtatttgatggtactgatgcaacgatgttgtcaggagaatctgcaaatggtgcttacccagttgaagctgttgcaactatggcacgcattgatgaaaaagctgaaacatcattggcaatgaacggtcgtcatgatgatgatcattttgacccaacagatgtt---actgaatcagttgcatcagcagttgctaatgctgctggtaatttgaatatcaaggctattgttgcagcaacaaactcaggttatactgcaaaaatgatttcaaagtaccgcccaaatgcagacattttggcattaactttcacagaaaatgtgcaacgtatgttgaacatctactggggtgtgcaaccaacgattgcagagccagttgagaatactgatgcaatgattgatttggcaaagaaagaagctgttaagtctggtcttgcaagtaagggtgatacgattatcgttactgcaggtattcctgtgacaacttcaggaacaactaatttgatgactattgtcacgattgactaaatggcagttgatgcaattactggaaagcgtactcgctttggtaaccaacgttcacacgcccttaactcaagtcgtcgtagctggaagccaaatttgcaaaaggtaaccgttaagattaacggttctgcaccaaagaaggtttacttgtcagctcgtactttgaaggctggattgaagaacggttcaatcgaacgtgtttaaatggcctttgaaggtttgacagagcgtttacaaaacgcacttagcggtctacgacgtaagggaaaggttaccgatgccgacctacgtgaaacaatgcgtgagattaggatggccttgttagaagccgatgttaattttggcgttgttaaggaatttgtgcgaaatgtgcgcgaaaaggccgctggagctaaggtcttagatggcttgaacccagcgcaacagattgtttcaattgttaatgatgaattaactgcaatgatgggtgaggcagctgtaccacttaataaatcagccaagattccaactgtgattatgatggttggtttgcaaggagctggtaagacaacaacggctggtaagttagcccttaaactaaagactgaggaaaatgctcggccctttatgattgcggctgacgtttatcggccagctgctattgaacaattgacgacattaggtgagcagattggtgtaccagtttttgaactcggtacacaggtcgatccacgcgaaattgttaagcaagggttagcagctgcagcggaagctaaggctgactatgtctttattgatgcagctggacgtttacaaattgatgaagcgttaatgcaagaattagtagatgttaaggaaattgcccagccagacgaaattatgttggttgtcgatgcaatgactggtcaaaatgccgttgagacagcagaaggctttgatcaacgtttagatattaccggtgtaaccttaactaagttagatggtgacacccgtggtggtgcggccctatcaattcgtgcggtaactggtaagccaattaagtttgttggtcaaggtgaaaaaatgaccgatttggatgttttctatccagatcggatggctagtcgtatcctaggtatgggtgacttactgaccttaatcgaaaaggctcaaaaagattttgatgaaaaagaagctgaaaagcaaatggaaaagatgaagtcaaatacttttgatttcaacgattttattgctcaacttgatcaagttcaaaatatgggaccattggaagatattttgaagatgattccaggcatggctaataacccagcactaaagaatgccaaacttgatccaaaagatatggatcggatgaaggctattgtctactcaatgacgccaagtgaacgtgaaaatccagatttaatcaatccaagtcggcgccgtcgtttggcagcaggttcagggcggccaatcgttgaagttaatcggatgattaaacaattcaatgagatgaaaaccatgatgtcaaagatgatgaatggtaatactgctgggatggaacaaatgatgaatgcgatgggcggcggcggaatgccgggaatgccaggt------------------------ggtaatggtttgaagggccgaatggccaatatggctatgaaacaagttgcacgtcggatgcaaaaaaacagtaagaaaaagcggcggaagtaaatggcagttaaaattcgcttgaagcgcatgggttcaaagaagcaccctgtatatcgtatcgttgttgcagattcacgttcaccacgtgatggtcgttttattgaaacagtgggaacttacaacccattagtacaaccatcagaagtaaagctagatgaagaattggttttgtcatggttgaacaatggtgcacaaccatcagatactgttaaaaacttattgtcaaatgctggcattatggaaaagtatcatactgcgaaatattcaaagtaaatgcgtcaaaatgctttgttggaaaagttaactgcagatcaactacgtacggacttgcctgaattccgtgcaggagatactgttcgtgtacacgcccgtatcgtcgaaggaacacgtgaacgtgttcaattgttcgaaggggttgttatcaagcgtcaaggtactggtatccaagctacgtacactgttcgtaagatttcaagtggtgttggtgtggaacgtacattcccactacactcaccacgtgtagataagattgaagtagtacgttacggtcgcgttcgtcgtgccaagttgtactacctacgtgcattgcacggtaaggctgctcgtattcctgaagcacgcc------------------------------------------------------------------------------------------------gttaaatggtgattatcacagctggtatgatcggtgtcgggaaaaccacactaactgatttgattgcaaaacatcttaatacacaggccttttttgagcctgtaggtgaaaatcctgttttgcctctttattatgcagatccaaaacaatatggatttttactacaaatttactttttgaacaagcgtttcgcaatgatcaagaaagctttatcggatgataataatgtcttagatcgttctatttacgaagatgcgctattcacccaagaaaatcatcgtgaaggtaacatctctgatgctgagttaaatgtttatatgacattacttaaaaacatgatggatgaaatccaaacgatgaaaaaaggtcgtccagacttaatggtatttgctgatgccgactttgacaccatcctttaccgtattaaaaaacgcggtcgcgattatgagcaattcgaagacaatgctgatttacgacagtactactttaaaatgtggtcagcctatcagaaatggtatgcagattatgatgcttcaccaaaaatgaaaattgatttgcaaaaatatgatcttgaaaataaagacagtcaaaaaattgttttacaacaaattgacgaccgtctaaaagaattagaaactgtt------taaatgactatgactgttgttcgtaagaatgagtcactagatgatgcactccgtcgcttcaagcgtggagtctcaaaggatggtactcttcaagaataccgtaagcgtgagttctacattaagccatcagttcaacgtaagttgaaggctgaagctgctcgtaagcgcaagaacaagaagggacgttaaatgagcacaaaaatgagtgtccaagatattattttaacgcttcaaacattctgggcgaagcaaggtgccatgttaatggaagcctacgatactgaaaagggagctgggactatgagcccatacacgttcttacgtgcgaatggaccagaaccttggaatgctgcctatgttgaaccatcacgtcgtccagcggatggacgttatggagacaaccctaatcgtttgtaccaacaccaccaattccaagtggttatgaagccatctcctgataacattcaagaactatacctagaatcattggaagcattgggaattgatccacttgctcacgatattcgtttcgttgaagataactgggaaaacccatcaatgggtgcggctggaatcggttgggaaatctggttagacggaatggaagtgacgcaatttacgtacttccaacaagttgggggaatcccagttgatgccgttacatcagaaatcacatacggtttggagcgtttggcgtcatacattcaagacgtaccaactgtttacgatctagaatggggaaatggtgttctttacggtgacatctttaaggaaccagaattcgaacactcaacatactcatttgatacatctgatgcagagatgttattgcgtcacttcaatgaatacgaagttgaagcaaagcgtgcattggaagctggtttagtacaccccgcctatgactacattctaaaggcatcacacacatttaacttgttagatgcacgtggaacggtatctgttacagaacgtgcgaagtacttgagccgtatccgtaacatggctcgtatggtggctaaggcctttatcgctgaacgtaagaagcttggtttccctcttttgaaggacgaagcattgcgtgaaaagtacttaccaacgcaagaagaggaggccaagtaa----------------------------------------atggctatttctgcagaacgcaagaatgaaatcatcaatgagttcgctcgtcacgaaggtgatacaggttcagttgaagttcaagttgcagtattgactgctgacatcaacgaattaaacggacacatgtcagagcacaagcatgactttcactcacaacgtggcttgatgaagaaaatcggtcaccgtcgtaacttgctacgttacctacgtaacaatgatgtacaacgttaccgtgagttgatccaaaagcttggtttgcgtcgttaaatgccaattattgagtcatcaatccaacgtgcccgcttaaacaaggtgcaacgcgagcgtaacatctcacaacttagt---tcataccgtactgaagttaagaagttccgcaatgctgccgaagctggcgaagataacttgcaagagttatttgccgcagcttcatcagctatcgatcgtgctgcatcaaagggcttgattgctaagaataaagcttcacgtgacaagtcacgtttggcttcattgttga---acaagtaattggctaaagaaaattttgagcgcactaagcctcacgtaaacattggaactatcggtcacgttgaccacggtaagactactcttactgctgcaatctctaaggtattggccgacaagggattggcacaacaacaagactttgctgctatcgacgctgctcctgaagaacgtgaacgtggtatcacgatcaacacttcacacatcgaatacgaaactgaagctcgtcactacgcgcacatcgacgcgcctggtcacgcggactacgttaagaacatgatcactggagccgctcaaatggacggtgccatcttggttgttgccgctactgacggtcctatgccacaaacacgtgaacacatcttgttggcacgtcaagttggtgttgactacctagttgtcttcttgaacaagactgacttggtggacgacgaagaattggttgaattggttgaaatggaagttcgtgaactgttgtcagaatacgatttcccaggggatgatattcctgtacttcacggttcagctttgaaggccttggaaggtgacgcagctaacgttgcagttatcgaaaacttgatggacacagttgacgaatacgtgccaactccagatcgtgaaactgacaagccattcttgatgcctgtcgaagacgtattcacaatcactggtcgtggaactgttgcttcaggacgtatcgaccgtggaacaatcaacttgaacgacgaagtcgaaatcgttggtttgcacgaagatgttcgtaagactgttgttactggtatcgaaatgttccgtaagtcaatggaacaaggacaagctggagacaacgttggagcattgctacgtggtgttgaccgttcagaaatcgaacgtggacaagttttggcaaagcctggatcaatccaaactcacaagaagttcttgggtgaagtctacgtattgtcaaaggaagaaggaggtcgtcacacaccattcttcactaactaccgtccacaattctacttccacactacagacgttactggtgttgttcaattgccagaaggtgtagaaatggttatgcctggagataacgtgacattcgacgttgaattgatcgctcctgttgccattgaaaagggattgaagtttactgttcgtgaaggtggccgtactgttggtgccggaactgtttcagaagtcttggactaaatgacaaaacgtatttacgaattagctaaagaactaaatgttccttccaaaaatttggtagtggccgcggagaaggctggtatcgatgttaaaaatcatatgtcaacaattgatgaaaaggcggaaaagattctgactgatagtattaaaaag-----------ccagctgcaaaaacagc------tgcaccaaaaaaagttgaaagcaaagctacaccagctgctccaaagcaagct---------------agtcgtaacaatgaaact---------gaaactgaat------------------acaagccacg-------------tggtaaccgg-----aatgtgcaaagcacgagcccacgtagcggccgtaaca---------ataatcaacaaaa---------taa---------------tagcaataa---------ttctcacggtcgtaataacaacaacaaccgtggaaacaac---------------------------aataacttccgttctaa---------caaaaagggtcggcgcaataat------cgcaac---aatgttaacgaaaataagccagccccaactgtacgtaaggatcaaccattaccagagaccttgctttacacaactgggatgaacgtacaagatattgcaaagttgattcaccgtgatgcaactgaaatcatcaagaagttgttcatgttgggtgtaatggtaaatcaaaaccaatcacttgatgatgacacgattgaagttttggcagctgattacggcatcaatgcggaaaagaaggttgaagttgatattgctgacttggaccaattctttgagagcgaatcaactaatactgaagaccttgaaccacgtgcaccggttgtaacaatcatgggacacgttgatcatggaaagaccaccttgctagattacttgcgtaattctcatattactgagggtgaagctggtggaatcacacaacatatcggagcttatcaagttaagaccgatactggtcggttggtaaccttcttggatacccctggtcacgcggcctttacagcgatgcgggcacgtggagctgatattactgatattacaatcctagtggttgctgctgatgatggtgttatgccacaaacaattgaagcaattaatcatgctaaggcagccaagacaccaattattgttgcggttaataagattgataagccaggtgcaaaccctgaaaatgtaatcaaccaattgatgcaatacgaactaatcccagaagagtatggtggagacactatctttgttaatatttcggctaagtttggtcaaaatattgatgaattacttgagatggtgcttttgcaagctgatgttttggagctacaagctaacccagaacaacgcgcagctggttcagtaattgaagctcgtttggataagggtcgcggaactgtggcaactgtcttggtacaacaaggtacaatgcgcattggtgacccaattgttgttggtaatacttttggtaaggttcgtaccatgactaatgatcgtggtcgtcgcattaaagaagctctaccttcaacacccgttgaaattactggtttgaatgatgtaccttctgctggtgatcgattcgttgtctttgaagatgaaaagactgcgcgtgcagctggtgaagaacgtgctaagcgggccttgttggcagagcgtaaccgcaataatgtggtttcagtttctgacttgttcaacaagatggccgagaagcaaatgaagtcagttcctgtaattattaaggcggatgtacaaggatcagttgaagctttggctggatcattccgtaagattgacgttgaaggtgttaaggttgatattttgcatacagccgttggtgccattaacgaatcagatattaccttagctgaagcttctggcgcaattatcatcgggttcaacgttcgaccaactcctcaagctaagcaacaagctgagtctgataaggttgatattcgtttgcactcagttatttataacgccattgatgaaattgaagcagcgatgaagggacaacttgaccctgaatttgaagagcgtgtcgttggtacagctgacgtacgtgagttattcaaggtttctaaggttggtaccatcgttggtggtatggtaacatctggtaagattactcgtaattcatcagtccgtttgattcgtgatggtatcgtaatttacgatggtaaattaggttcattgcgtcgttataaggatgatgtcaaggaagttaagaatggttatgacttcggtttgacaatcgagaattacaatgatgaaaagattggcgatactttggaagcctacgaaatggttgagattcctc---gttaattggcaaagcgtgaagatattcgaaacattgcgatcattgcccacgtcgatcatggtaagacgacgttggtcaacgaattgttgaagcaatcagatactcttgatctacggacagagttggatgatcgtgccatggatacaaatgatttggaaaaagagcgtggaatcacaatcttggccaaaaacactgccgttaaggttggcgacaagcaaatcaacatcttggacacaccaggtcacgcggacttcggtggtgaagttgaacgaatcatgaacatggttgacggtgtgcttttggtcgttgatgcttttgaaggaacgatgccacaaacacgtttcgttttgaagaaggcctttgagcaaaacttggtaccaatcgtggttgtcaacaaggttgaccgtcccggtgcccgtccatcagaagttgttgatgaagttttggacttgttcatcgagcttggtgctgatgaggaacaattggacttcccagttgtctttgcttctgctatgaacggaacatcatcatatgatcctgatattgcaacgcaagagcacacaatggcaccaatctttgatactgtctttaagacaatcccagccccagaggataactcagaagagccactacaattccaagttgctttgcttgattataatgacttcgtgggtcgtattggtatcggacgtgtcttccgtggaaagatcaaggttggggatgcagtttcagttatgaagcttgatggctcaacggagaacttccgagtaactaagttgtttggttacattggtttggaccggattgaaatcaacgaagcaattgctggtgatttgattgccttggcaggtctaaatgacctttctgttggtgagaccgttacggcttcatcacatccagaagctttgccagttttgcacatcgacgagccaactttgcagatgactttccgtacaaatgactcaccattcgctggtcgcgaaggtaagttcgtgactggacgtcaacttgaagatcgtttgaaccgtgagctagaaactgatgtttctttgcgtgttgatgatacaga---tgaagctgctgcttggcttgtttcaggtcgtggtgagttgcatttgtcaatcttgattgaaactttgcgtcgtgaaggcttcgaattgcaagtatcacgtccagaagttatctacaaggacattgacggcgtattgtctgagccattcgaaatggttcaaattgatacacctgatgattcaactggttcagtcattgattcaatcgcgcaacgtaagggtgagatgcgtaacatggaaccaactggtaacggaactacgcgtcttgagttcttggtaccttcacgtggtttgattggttactcaactgagtttatgtcaatcacacgaggatatggtatctacaaccacacctttgattcttacgcgccagttgttaagaactggaaccctggccgtcgtaatggtgcccttgtttcaatcaaccaaggaactgttaccacatacgctatgatgggtgttgaaggtcgtggaacaatgttggtccaccctggtgatgaaatttatgaaggtatggttgttggtattaacagtcgtgacaatgacatttcagtcaatgttactaagggtaagaacatgaccaacgttcgttcatcaaataaagaccaaactgcttcaatcaagactccaaaggacttcacacttgaagagtcacttgagttcttggatgaggatgagtatgccgaagttacacctgaaaacgttcgtattcgtaagcaaattttgaatacaagtgagcgtgagaaggctacaaaacgtcgtaagatggcacaacaaggttaaatgacagaagaaaaagcaaa---aaacgttgagaacttctcacaagcggacttagacaaggccgttaagaagattattaaggaattcaagaaagataaagaaatccgcgaagatctattggaaacaactttgctaaatccattgaagctagacgaaacacaaattgaagaagtctatgctgaaattgaatcatcagggatttcaatcgttgacgaaaagggtgaaccaactgaacgtgctttgaagaaccgtaagacagcattgtctgcgaaggaattgaagcaagcagcggacgccccaactggtatgaagattaatgacccagtacgtatgtacttgaaggaaattggtcgtgtttctcttttgacaggggaacaagaagttcacttggctgaacgtatcgaagatggtgacgaacttgctaagcaagaacttgccgaagccaacttgcgtttggttgtctcaattgccaagcgttatgttggacgtggaatgcaattcttggacttgattcaagaaggtaacatgggattgatgaaggccgttgaaaagtttgattaccgtaagggattcaagttctcaacttacgccacttggtggattcgtcaagcgattactcgtgcgattgctgaccaagcgcgtacaattcgtatccctgttcatatggttgaaacaatcaacaagttgatccgtatccaacgtaacttgctacaagacttgggacgtgaaccaacacctgaagaaattggggccgaaatggacatcccaacagaaaaggttcgtgacatcttgaagattgcacaagaaccagtttcattggaaacaccaattggtgaagaggatgattcacatttgggagactttattgaagacaatgaagctatctcaccagctgattctgctgcatacgaaatgttgaaggtacaacttgaatctgtattggatacacttacaccacgtgaagaacaagtattgcgtttgcgtttcggtcttgatgacggacgtacgcgtactttggaagaagtgggtaaggaatttggcgtgacacgtgaacgtatccgtcaaattgaagcgaaggcacttcgtaagctacgccatccatcacgttcaaagcaattgcgtgatttcttggactaaatgaccaataacgtattgattattgaagatgaagataacttggcacgctttgtagaattagaactacaacatgaagggtatgccacgcaaatcaaagacaatggccgcagcgggttggatgaagctcttgcgaataactatgatttaatcttgctcgatttgatgttacctgaactaagtgggcttgaggtagcacgtcgacttcgtgaagtgaaaaacacaccaattattatgatgaccgcacgtgattctgtattggatcgtgtatctggtctagactatggggcagatgattatgttgttaagccatttgccattgaagaattattggcgcgttcacgtgcattactacgtcgaattgatattgagacggttgaacatggtacaactaagagcgttgtgacataccgtgacttaacaattgaaaaagaaaatcgtattgttcgtcgtggcgatgaaattattaacttaacaaaacgcgaatatgaactgttgttgattttgatggagaatgtcaacgttgtacaatcacgggaagaattactaaagaatgtttggggctacgatgctgatattgaaacaaatgtcgtcgatgtttacattcgttacttgcgtaataagattgatcaaccaggcgctggacaagtgtcttacattcaaacagttcgtgggactgggtatgttatgcgtcagtagatgcaaacaccaacaaaagaacaaaactttgacttagtctcaaagtatgaacccactggagatcaaccagctgcgattaatcaattatcgttaggcttagatgaacatgtgaaagaacaaattttgttgggtgcaacgggaaccggaaaaacatttacgatttcaaatgtgatcgccaatgccaataagccggttttggtgttatcacacaataaaaccttggcgggtcaactctatagtgaattcaaagaattcttcccgaataatgcggtggaatactttgtgtcttactatgactattaccaaccagaggcgtatgtaccatcatcagatacgtatattgaaaaagactcatctattaatgatgaaatcgacaagttgcgtaatgccgcaacggcatcgctattgtctcgtaatgacacaattgtggtggcgtctgtgtcatctgtctttgggttgggtagcccagaacaatatcgtgatcatgtgattaatctacgtgttggtgaagaactcgatcgcaatgacttgatgcgtaagctagtcgagattcaattccaacgtaatgacattgattttcaacgtggtcgtttccgtgtacgtggtgatgtgttagaaattttcccggcgtcttctgattcacgtgcaattcgtgtggaattctttggggatgaaattgaacgcattcgtgagattaatgcactaacgggggaaatcgccttagaaacagatttcgtgacgatttatccagcgacgcatttcatgactaatgatgatattcgatcacgggccgtgaagacgattcaagcggaattggatgaacaattaaagaagtttgaagacgaaggtaagttgctggaagcacaacgtttaaagcaacgtactgagtatgacttggaaatgattcaagaaatgggcttcactaatgggattgaaaattattcacgccatatggatggtcgtgtcccaggagaaccaccatttaccttacttgatttcttcccagaagatttcttaattgtggtcgatgagtctcacgtgacaatgccacaaattcgggggatgtacaaaggtgaccgcgcacgtaaagaaacattgattgattatggtttccgtttgccaagtgctttggataaccgtccgctaaagcttgaagaagtggaaaagcatatcaatgagattatttatatgtcagcgacaccaggtgattacgaattagaacatgtccgaccagagcacattgcgcaacaaattatccgaccaactggtttgttggatccaacgattgaagtgcgaccagtgatgggccaaattgatgatctgttgggtgaaatcaatgaacgtgccgctcgcgatgaacgtgtgttcgtcacaacactgacgaagaaaatggcagaagacttgaccgactacttagaggacgtcggagtaaaagtaaagtatctgcattctgatatcaaaacattggaacgaacagaaatcatccgtgatttacgtttaggtaaatttgatgtgctaattgggattaatctgttacgtgagggaattgacgtacccgaagtatctttggttgcgattttggatgcagacaaagaaggctttttgcgtaatgaacgttctttgattcagacgattggacgtgccgcccgtaatgcgaatgggcatgtgttaatgtacgctgataaaacgacgcgttcaatgcaagccgccatcgacgaaacgcaacgtcgtcgtgaaattcaaatggcttataatacggagcatgggattacgccacaaacgattattaagccaatccgtgaaaatatccaagtttcacgagaagctgatgccgg---tcaaaagacggaaagctttacccaagttgctttccaagatatggctaaagccgatcaagaagaaacagtggctaacttggaagaacaaatgcgtgccgccgcaaagcgtcttgattttgaagaagccgctaatttgcgtgacacagtcatggaactacgcgttcaaatgggcaagtagatggaaacaatccgtatcgaggatgccaagaactttgttgaccaagaagttcgcatcggtgcatggttacgcaataagcgtggttcgggtaagatgcaatttttacaattacgcgacgggacagcttttttccaaggtgttgttgtgaaagaaaatgttggtgaggaaatctttgctaaggttaaagaattaactcaagaaactagcatgtatctaattggaacaatcaaaaaagatgagcgttcaccttttggctatgagctacaagtgcgtgacttaacagtggttggggaatcaaatggttatccaattacacctaaggagcacggaactgactttttgatggatcaccggcatctttacttgcgccatattcaaccatttgcagttttgcgaattcgtaatacgattattgctgcaacttatgagttctttaacaaagaaggtttcatcaaaattgattcaccaattttgacaggttcagcacctgaaggaacaactgagcttttccatacagagtattttgatacagacgcttatatgtcacaaactggtcaactctatgcggaagctggagcaatggcctttggacgggtatttacttttggacctacctttagagcagaaaagtccaagactcgacgtcacttaactgaattttggatgattgagccagagatggcttggatgacccaagaggattctttaaaggttcaagaaaagtatattgcttacctaattcaagcagttttggatcgtaatgaatatgaacttgatttgttaggtcgtgataaggaattgcttgcatcatatacgcaattaccttatccacgtgtgtcttatgacgatgctgttaaattgctacaagagaatgactttgatgttgaatggggtgttgactttggttcacctgaagaaacattcttggcaaatcactttaataagccagtctttattactaacttccctaaggaaattaaggccttctatatgaagcgtcatccagatcgtgacgatgtcgtaatttcggctgatttgttggctcctgaaggatatggagaaatcattggtggttcagaacgtgatactgactatgattatcttgaagcacggattaaagaacaaggcttagatctcgaagagtattcttggtacttagatttgcggcgctttggttcagtaccgcactctgggtttggcttaggtcttgaacgtgcagtcacttggattacaggtgaagagcatattcgtgaggcaatcccattcccacgtacaatgaatcgtctttggccttaaatggctaagaagtcaaagatcgcaaaagaattgaagatcgaagcaactatcgaaaagtacgctgcaaagcgtgctgaattgaaggctgctggagattacgtaggactttcaaagttgccacgtaacgcatcaccagttcgtgcacacaaccgcgacaagatcgacggacgtccacacgcatacatgcgtcaatttggaatgtctcgtttgaacttccgtgacttggcacacaagggtcaaatccctggtgttaagaaggcttcttggtaaatgcgcattaacattttattagaagccgccgaaaccggtgagcgtatctacttgacttctaagaaccgtcgtaacacgccagaccgtttggagcttaagaaatattctccaaagttgcgtcgtgttacagtgttcaaggaggtaaagtaaatggcatatccagttgttgccatcgttggccgtccaaatgttggaaagtcaacaatctttaaccgaatcgcgggtgaccggatttcaattgttgaagatacgccaggcgtaacacgtgatcggatttatacgcgagctgaatggctcacccgtgagttccgattaattgatactggtggaatcgacatgagcgatgagccttttatgacacaaattgtccaacaggcagaaattgcaattgatgaagccgatgtgattgtatttatggtttcagccctagaagggttgactgatgctgatgagcgggttgctaaaattttataccgctcaaataagcccgtgattttggcagttaataaagttgataatattgagaagcgagctgatatttatgatttttatgccctaggctttggtgatccattcccaatttctggtgcgcatggtactggcttgggtgatttgctcgatgaagtaatggctcatttcccagccaaagaagagacacaagaagatcaaacgattcgtttttcattgattggtcggccaaatgttggaaagtcatcattggtcaatgcgatgttaggtgaggaacgtgtgattgtttcagatattgctgggacaacgcgtgacgcaattgacacacgctttacgacccctgaaggggatgaatttaccatggttgatactgctggtattcgtaagcggggcaaggtctacgaaaatactgaaaagtattctgttatgcgggcgatgcgcgcaattgatgattcaaatgtggtcttgatggttttgaatgctgaagaaggtattcgtgaccaagataagcacgttgccggatatgcccatgaggctggtcgagccgtgattattgttgtcaataagtgggatacgcttgaaaaagataaccacacaatggcagaatttgaagaaacgattcgggctgagttccagtatttagcttatgcaccaattattttcgtttctgcaaagactaagcaacgcttaaacaagttaccagacttgataaagcgcgttaatgaaaatcatcaacgacggattcagtctgcaactttgaatgaagtaattatggatgccttggctttgaatccaacaccaaacatgaatggtaagcgtttgcgagtttattatgcaacgcaagtggcaattcagccaccaacatttgtggtctttgtaaacgaccctgaattgatgcatttctcttatgaacgtttcttggagaatcaaattcgtaaagcctttgatttcacaggaacaccaattcatttgattaaacgtgcgcgcacataaatgaacgaagaaaacaatgagctattggcagctcttgacagcgtagccgaagttaaagttggtgatgtagttaagggtgaagtcttggcaattgatgataaccgtcaagttatcgtaggtattgaaggagccggtgttgaaggagtaatcccaatgcgcgaacttacttcagaccgtgatgctgatgtgaacgatcttgtcaaggtcggagacgttattgatttggtagttgtatcaactatcggatctgacaaggaaggtggatcatacctactttcaaagcgtcgccttgaagctcgtcgtgcttgggaagaaatcgcaagcaagtttaacgcaggtgacatcgtagaagcgcctgttacccaagttgttaagggtggattggttgtagacgttgctggagtacgtggattcgtacctgcatcaatgatcgaaaaccgctttgtgcaagatttgaaccaatacaagggtcaaactatccgtgcaaagattatcgaaatcgatcctactgaaagccgtttgattttgtcacgtcgcgatgttttgaacgaagaacgttcagaagcattgtcacgcatcttcaacgaattggctgaaggtgatgttgttgaaggtaaggttgctcgtatgactaactttggtgccttcatcgaccttggtggtgtagatggtttggtacacgtatctgaaatctcacacgatcgcgtttcacaaccttctgacgtattggcagttggtgatgatgttaaggttaagatcttgggattggatcctgaaaaggaacgtatctcattgtcaatcaaggcaacacaaccaggaccatgggaagctgcggctgaaaatgctcctgaaggaactgttcttgaaggaactgttaagcgtgttgttgacttcggtgcctttgtggaagtattcccaggtgttgaaggacttgttcacgtttcacaaattgctcacaagcacgtgaacaacccagctgacgtattgactgctggtgacaaggttaacgttaaggttcttgaagtgaaccctgacaagcaacgtttgtcattgtcaatcaaggctttggaagaagcgcctgaac---gcgaaga---------------------------------------------------aaacgcctcatcatcaaacaac------aacaatggtggtgaccgtcctcgtcgtcaacgtcgtcctcgccaagaagcagctccaaagaactactcaacttctgaagaagagggttcagctactttgggtgacgcctttggtgacatcttcaaggatttcaactaa----atggcagacgtaaagtataagcgggttttgttaaagctttctggtgaggctttggccggttcaaaaggctatgggattgatccagaaacagttaacaatattgcgcaagagattaaagaagtttatgagcttggggtagagatcgccgttgttattggtggtggtaatctttggcgaggtgaagcaggtgctagccttggtatggaacgagctcaggctgattatgttggtatgttaggtactgtaatgaattcattagcaatgcaagatgcgcttgaatcattagatgtacctacccgagtacaaacttcaattgagatgcgtcaagtcgctgagccatacgtacgtcgtaaggcagttcgtcatttggaaaaaggtcgggtcgtaatctttggagctggtactggttcaccttatttctcaactgatacaacggcggcacttcgagctgctgaaatcaatgcagaagcaattctgatggctaagaatggggtcgatggggtttataacgatgatccacgcaagaatcctaatgctgtgatgtttgaaacattaacgcataaggatattatcgagcaaggcttaaaggttatggattcaacagcatcaaccctttcaatggacaacgatatttctttggttatctttaatatgaataccatgggaaatattaagcgagttattctaggtgaaaatatcggtacaaccgtggaaggaaagtaaatggcagtaatctcaatgaagcaattgcttgaagctggtgttcacttcggtcaccaaactcgtcgctggaacccaaagatggaagaatacatctttacagaacgtaacggaatctacattatcgacttgcaaaagacggtaaagttggttgaccaagcgtacaactacatgcgtgacgccgctgctgatggagccatcgtattgttcgttggtactaagaagcaagctcaagacgcaattgctgaagaagctactcgtgcaggaatgtacttcatcaaccaccgttggttgggtggaacattgactaactggcaaacaatccaaaagcgtatcgaacgcttgaaggaattgcgtgctatgtcagaagatggtactttcgacgtattgccaaagaaggaagtttcattgttgaacaagcaacgcgaaaagttggaaaagttcttgggtggtatcgcagatatgcctaaggttccagacgtactttacgttgttgacccacacaaggaacaattggctgttgaagaaggtcgcaagttgaacttgcctatcgtggctatggttgacacaaacgctgacccagaccaaatcgatgttgttatcccatcaaacgacgacgctatccgtgccgttcgtttgatcactgctaagatggccgatgcggttatcgaaggacgtgaaggtgaaactaacgttgaagaagcaatggttgctgaagaagcttc---tg------ttgaatcaatcgaagaattgactaacattgttgaaggt---------taaatgtcaaagattattggaattgatttaggaactacaaattcagctgttgctgtgatggaaggtgacgccgctaagatcgttactaaccctaacggtggacgtacaacaccatctgttgtgtcatttaagaacgacgaaatcttggtaggtgatactgctaagcgtcaagcgattacaaacccagacacgattgcatcaatcaagtcacacatgggagaagctggttacaaggtttcagctgctggtaaggattactcaccacaagaaatctcagctttgattttgcaatacctaaagggttacgcagaagactacttgggtgaaaaagtagaaaaggctgttattacagtacctgcttactttaacgacgcccaacgtcaagctactaaggatgctggtaagattgccggtcttgaagttgaacgtatcattaacgaaccaacagccgcagctttggcttacggaatggaaaatgatgaaaaggacgaaaagattttggtctacgacttgggtggtggaacatttgacgtttctatccttgaattgggagacggtgtctttgaagtattgtcaactaacggtgacacacaccttggtggtgacgactttgaccaaaaggttatcgactggattgctgaagaattcaagaaggataacggcgtagacttgcgcgatgataagttggctttgcaacgtttgaaggatgcagctgaaactgctaagaagactttgtcttcatcaaacgaagcacaaatcgacttgccatttattacagcaactgatgctggtccattgcacgtgcaattgactttgtcacgtagccaattcaaccaaatgactgctgacttggttgcgcgtgccgaagcgcctgttaagaacgcgttgaaggatgctggtttgacaatgaacgacatcgaccgtgttattttgaacggtggatcaactcgtatcccagccgtgcaagaatcagttaagaagttgactggtaaggaaccagatcactcaatcaaccctgacgaagctgttgctcttggagctgctgttcaaggtggtgtgattactggtgaagttaaggacgttgttttgcttgacgttacaccactttcacttggtattgaaacaatgggtggggtcttcactaagttgattgaccgtaacacaacaatcccaacatcaaagtcacaaacattctcaacagccgctgacaaccaaccagctgtggacatccacgtgctacaaggtgaacgttcaatggcttctgataacaagactttgggacaattccaattgactgatatccctgctgcaccacgtggtgtaccacaaattgaagtgacattcgacatcgaccgtaacggaatcgtgtcagtttcagctaaggaccttggaacaaacaaggaacaaaagattactatccaaagttcaggatcattgtcagacgatgaaatcgaacgtatgatggaagacgccaaggcgaacgaagaagctgacaagaagcgtaaggaagaagttgacttgcgtaacgaagttgaccaattgatcttcagcactgaaaagacgcttgaagaagttggagacaaggttgccgaagacgaaaagaaggttgttgccgatgcagttgctgacttgaaggctgctaaggaagcggataacttggacgacatgaaggccaagaaggaagctttggaaaaggttgcgcaagaaatggctatgaagctataccaacaagctgcgccagaagctgat------------gcacaaggtgccgcagctaa---cgacgacggtactgttgatggtgacttcgaagacgtatcagataac------aagtaaatggaacaaggaacagtaaagtggtttaacgcagacaagggattcggtttcctttcacgtgagtcaggtgacgatgtattcgttcacttctcagctatccaaggtgacggcttcaagtcattggaagaaggacaagctgtatcattcgaagttcaacaaggtgaccgtggcttgcaagctgctaacgttactaagttg---taaatgga---tttagaagaaatgcaggcgcgccagtcccacattcgtaacttcagtatcgttgctcatattgatcacgggaagtctactatttcagaccgtatcttagaggctacacatacagttactgaacgtgagatgcagaaccaattattagatacaatggaacttgaacgtgaacgtggtatcacaatcaagatgaatgctgttgaagtgcactataaggctgacaatggagaaacatatattttccatctagttgacacaccaggtcacgtggacttttcatatgaagtatcacgttcattggctgcggccgatggtgctattttggttgtggacgctgcccaaggtgttgaagcacaaacattggccaacgtttatttggctatggaaaacgatctagaaatcatcccattgattaacaagattgatttgccagccgctgaaccagaacgtgttcgggatgaaattgaagaagtgattggtattgacgccgaacaagctgtgttagcatctgccaagcaaggaattggaattcatgatttgctagaacaaattgtggaaactgttcctgcaccagatggtgaactggatgccccattgaaggcgttgatctttgattcaacgtacgattcatataagggtgttatcctaactgttcgtgtccgtgatggtgttgttaagccaggtgacaagattcgctttatgaactctgaagcagaatatgaagtcacagaagttggggttaactcaccacaaccaatcaagcgtgatgccttgatggcgggtgatattggatacgttgctgcgtcaatcaagaacattcgtgatgcacgccctggtgatacaattacatcggttgctaacccagcagatgaaccattaccaggataccaaccaatgacaccaatggtgtattctggattgtacccaacagataacgcacgttacaatgacttgcgtgaagcgttggaaaagctacaattaaacgatgcgtcattggaattcgaaccagaaacatctcaagctttgggattcggattccgtactggattcttgggtcttttgcacatggacgttattcaagaacgtttggaacgtgaatttgatctagaattgattacaacagcaccttctgtaacgtattatgcatacacagcagacggtgaaaaggtcgaagtcttgaatccagctgacatgcctgatccaagtgaaatcaagtctattgaagaaccatatgtgcttgcacaaattatggttccaaatgactatgttggagctgttatggaattggcacaacgtaagcgtggggaatttgaaacaatggaatacttggacgaaacacgtgttaacgtgaagtaccacattccgttgtctgaaattatttttgacttcttcgataagttgaagtcatcaactcgtggttatgcttcattggactatgaaattgaaggataccgtcaatcagaccttgttaagattgatatcttgatgaatggtgaaaaggttgatgcgttgagctttatcgttgcgcgtgaattctctcaagatcgtggtcgtgtgattacgaagaagttgaaggaaatcattccacgtcgtaactttgaagtgcctattcaagccgcgattggttctaagattattgcccgttcaacgattaaggcataccgtaaggacgttacctcaaagatccacacaggtgacccagaccgtcgtgcgaagttgttggataagcaaaagcgtggtaagaagcgtatgaagtctgttggtaccgttgaagtgccacaagaagcctttatgtctgttttgaacacggatgatgaag------------------------attaaatgtcaaagttagctgtaaatgacttggatttgcaaggtaagaaagtattgatgcgtgttgacttcaacgtaccgttgaaggaagaagaaggagaaatggttgttgggaacgacaaccgtatcgttgctgcattgccaacaattaagtacgtgttggaaaatggtggacgtccagttatcttctcacacttgggacgtatcaagtcaaacgatgacaagaagaagctttcaatgaagccagttgcacaacgcttggctgacttgttgggacaatctgtaacatttgtaccagcagttgaaggacctgaattggaagaagctatcaatggattggctgacggacaagttcttgtctttgaaaacactcgttttgctgatgttgatgcagaaggaaacgaagtaaagcgcgaatcaaagaacgatccagctttgggtaagtactgggcatcacttggtgatgtttttgttaacgatgcctttggaactgcgcaccgtgcgcacgcttctaacgttggaatcgcctcaaacatcgaccaagctgctgctgggttcttgatggaaaaggaaatcaagttcttgggtgaagcggttaacgcgccagaacgtccattcgttgcaatcattggtggagccaaggtttcagacaagattgaaatcgttgaaaacctattgcacaaggctgataaggtaattatcggtggtggaatggcttacacattcgacgtagcaatgggtaagacaattggtaactcattggttgaaatggataaggttgaattggctaagaagttgattgctgaatcaggagacaagttggtcttgcctgttgacgcaatcgctgctgatgctttctcaaacgatgccgacacttacgtggc---aactgatggaatcaaggatggatacatgggactagacattggacctgcatctatcgaattgttcgattcagttcttgctgacgcaaagactgttgtttggaatggacctatgggtgtattcgaaatgcctaacttcgctaagggaactctttcaattggtgaacaattagttaaggttactgaatcaaacaacgcaactacaatcgttggtggtggtgactcaacagccgctgttcaacaattgggtgttgcagacaagctatcacacatctcaactggtggtggggcttctcttgaataccttgaaggtaaggaattgcctggaatcgctgcgatttcagacaag---taaatgactgttaagattggtattaatggatttggacgtattggacgtttggcattccgtcgtattcttgaattgaaggatactgctgaaagcatcgaagttgttgcgattaacgacttgactaaccctgctatgttggcatacttgctaaagtatgactcaactcacgggactttggatgcagaagtttctgcagacgaagatggaatcatcgttaacggtaagaagattcgtgtctacgcagaacgtaacgccgctgatttgaagtgggttgaaaacgattctgttgaattggttcttgaatctactggattctacacttcaaaggaaaagtcacaagctcacttggacgctggtgcaaagaaggttttgatttcagcacctgctggagacatgcctacagttgtctacggtgttaaccaagacatcttgaagtcagaagataacattgtatctgctggttcatgtactactcaatcattggctcctttggctaatgcattgaacaaggaatttggaattgaagttggtacgatgactactatccacgcctacacttcaacacaaatgatcttggacggacctaagggttcaaagcctcgtaacaaccgtactgcgggtgttaacactatccctcactcaactggagcagccaaggctatcggtcttgttgtccctgaattgaagggtaagttgaacggacacgcacaacgtgtgcaagttgttgacggttcaatcactgaattgacaactatcttgagcgccaaggttactgctgaacaagttaacgatgctgttaagaagtacgttaacgactcattcggtgtaaacgaagacgaaatcgtatcatcagacatcattggtgacacacacggtgccgtctttgacccaactttgactgaagttgtgactgcaggagaccaccaattggttacaactgctgcttggtacgacaacgaatacggatttacttcaaacatgatccgtacattgttgcacttggcaaagctttaa------------------------------------------------------------------------------------------------------------------------atggcaga---tattgagattaagttccctgacggagcggttaaaaattttgcaagtggtgttacaccgcttgaaattgcaaatggtatttcaaagtcattggcaaaaaaagctgtatctggtcgtttaaatggtgaatatgttggaatgcatgaccaaatgatggttggtggtgattttgaattgattactaaagattcagaagaggcattgcgcttactacgtcactcagcgtcacatttgatggctcaagctttaaaacgtttgcatcctgat---atgaattttggagttggtccagcaattgataatggtttctattatgatactgataatgcagaag---gccaagtttcagttgaagaattcccagcaattgaaaaaattatgcataaaattgtggaagaaaacttacctattgtttcacgcgtgatttcacgtgaggaagcattagatatgtttaaagacgatccatacaaagttgaattgattaatgacttgccaattgatgaaaaaatttcaattgctgtacaaggtgatcacgttgaattggataagggtggtcttgttccatcaactggttggattaaaaactttaagttaacttctgtagcaggagcatactggcgtggaaaatcttcaaatccaatgttacaacggatttatggaactgctttttggaatgctgatgatttacaagctgaattaaagcgtcgtgatgaagctaaagaacgcgatcaccgtcgtattggagctcaacaagatctattctttacttcacaagaagttggatcaggactacctgtttggatgccaaatggagcggccattcgtcggactttggaacgttacattgttgatcgcgaattagaagctgggtatgaacatgtttatactccaatcctttctaatttagatttgtataagacttcagggcactgggatcattatcatgatgatatgtttccaccaatggatatgggagatggtgaattcctagaactacggccaatgaactgtccttcacacattcaagtgtataatcatcatccacgttcatataaagaattgcctttgcggattgcagaattggggatgatgcatcgttatgaaaagtctggggctttgactggtctatcacgtgtccgcgaaatgacattgaatgatggacacacatttgtgactttggatcaaattgaagatgaatttaaaaacatcttgaacttgatgattgatgtctaccatgactttaacattagtgattaccgcttccgtctttcttatcgtgatcctaaaaatacagaaaagtattttgacgatgatgaaatgtgggccaattcacaacggatgttgaaggctgctatggatgatttgggactagattactttgaagccgaaggtgaagctgccttctatggtccaaagttggatgttcaaattaagactgccttgggtggcgaagaaacactttcaacgattcaattagatttcttgttgcctgagaagttcgatttaggttatgtaggttctgatggagaacaacatcgcccagtgatgattcaccgtggtgttatttcaacgatggaacgctttacagcttacctcattgaaatgtacaagggtgctttcccaacttggttggcacctcatcaagtacgtgtaatcccagttaatcgtggagctcacagtgaatatgcagaaaagattgtggagcaattgaagcaccaaggaattcgtgccgaatatgaagaccgcaatgaaaagttaggttatttgattcgtgatgcgcaatcattgaagatt-----ccatatactttggtaattggggatgatgagaagaataatgaaagtgttacaattcgtcgtttcggttcacgtgatactgagacgatgccattggctgagtttgaaaaaactttgttagctgacattgctaattattcacgtac--------tgatcaaaa----------------gtaaatggctaaggacattaagtttgctgaagatgcacgtgcaaagatgcaagcaggtgttgataagcttgctaacacagttaagacgacgattggtccaaagggacgtaacgttgttattgagcaaagctatggtgcaccaactattacaaacgacggtgtaacaatcgctaagtcaatcgaattggaagatcacttcgaagatatgggtgccaagttggtagccgaagttgcttcaaagacgaatgacattgccggtgacggtacgacgaccgcaactgttttgacgcaagctatcattaacgaaggcttgaagaacgtcactgctggtgctaacccagttggtgtgcgtcgtggtatcgaattggcaactgatgcagctgttaaggcgttgcacgagatgtcaaagacggtttctactaaggaagaaatcgcccaaatcgcctcaatttcagccgctaacccagaagttggtgagttgattgccgaagcgatggagaaggttggtaacgatggtgttatcacgattgaagaatctaagggtatcgagacaacgttggacgtagttgaaggtatgcaattcgaccgtggttacatgtcacaatacatggtaactgacacggacaagatggaagcttcattggataacccatacatcttgattaccgataagaagattgccaacattcaagaaattttgccaatgttgcaaagtgttgttgagcaaggccgcgctttgttgatcatcgctgatgacattactggtgaagctttgccaacgcttgttttgaacaagatgcgtggaacgttcaacgtggttgcggttaaggcacctggatttggtgaccgtcgtaaggcgcaattggaagacatcgctatcttgactggtggaactgtcatcactgacgaccttggtttgaatttgaaggatgtgacgattgcacaacttggacaagctgctaaggttacggtttctaaggacaacacgacgattgttgaaggtgccggaaacaaggaagctatcgctgagcgtgtgaacttgattaagggtcaaatcgccgagacgacgtctgactttgaccgtgagaagttgcaagagcgtttggctaagttggctggtggtgtcgctgtcatcaacgttggtgccgcaactgaaactgagttgaaggagcgcaagtaccgcattgaagacgctttgaacgctactcgtgccgctgttgaagaaggattcgttgctggtggtggaactgccttggtaaacgttatcccagccgttgccgagttgtcagagactggtgatgtgcaaacaggtatcaacattgtgcgtcgcgctttggaagagcctgtccgtcaaatcgctgaaaatgctggtttggaaggttcagttatcgttaaccaattgaagtcagagaagccaggtgttggttacaacgctgcgactgatgaatgggttgacatgattgaagctggtatcgtggatcctactaaggtaacgcgttcagctttgcaaaacgccgcttctgtttcagctttgttgttgacgactgaagctgtcgttgccgagcaacctaagacggatg---ctgcccctgca---atgc---ctgctcaa---ggtatgccaggtatgatgtaaatgcgagaaattgaaatgccaggtaagtacgatccaactgctgttgagacggggcgatatgataagtggttgcaagacaagcggtttgcaccatcagaaaataaaaaggctcgaccttattcgattgttattccacctcctaacgtaactggaaagttgcatctaggccatgcatgggatactactttacaagatattattattcgtcaaaagcggatgcaaggatttgatacagtttggattcctgggatggatcatgccggaattgctacacaagcaaaagtagaacaacgtttagccgaacagaatatttcacgatatgatttgggacgggagaagtttgtggaccaagtttgggactggaagaatgaatatgctgataccattaagtcacaatggagtaagcttggtctttccctagactatgatcgtgaacgttttactttagatgatggactttcagcggccgttaaaaaagtatttgttacattgtatgaaaaagatttaatttatcgtggtgagtatattattaactgggatccaaaggcacggaccgcattatcagatatcgaagttatttataaagatattgaaggggctttttatcatgttaaatatccatttacggat---ggaacaactttagatggtaaagattatattgaaattgccacaacccgtccggaaactatgtttggagacgttgcggtagcggttaatcctaaggatgaacgttatcaagatattattggtaagacgattaaagtgccattagttgatcgagaaattcccgttattgcggatgaatatgttgaaatggattttggaacgggaatggttaaaattacaccagcccatgatcctaatgattttgaagtcggaaatcgacatgatttggaacgaatcaataccatgaacgaagatggatcaatgaataatcgagctggcaagtatgccggaatggatcgtgatgatgcacgtaaggcgatcgtcaatgatttgacggatgctggttggatgttgaaagtagaaccgtatacccattcagttggacattcagaacgaactggtgtgccagttgaagctcgtctttcaactcaatggtttgttaaaatgaagccattggctgaacaagcattggctatgcaaaagactgaagatcgagtcgacttttatccaccacggtttgaaaatacctttactaattggatggaaaatattcatgattgggtgatctcgcgtcaattatggtggggacatcaaattccagcttggtatcataaagaaaccggtgaaatttatattggtgaagatgcaccaagtgatctggaaaattgggaacaagagacagacgtcttagatacttggttctcatctgctttatggccattttcaacgatgggttggccggatacagaagcacctgatttcaagcgctacttcccaactaatactttagttacaggatatgatattatcttcttctgggttgcgcggatgatgttccaatcaaaggaattcacaggtcgacgtccattccaaaatgtcttaattcatggtttgattcgtgatgaacaaggtcgtaaaatgtcaaagtcattgggaaatggaattgacccaatggatgttattgaaaagtatggggctgatgcattacgttggttcttggctaacggatctactcctggattagatgttcgcttttcatatactaagatggacgcggcttggaacttcattaataagatctggaatgcgtcacgttatgtcatcatgaatttggatgatgatacagaagtgaaaataccttctaa---aacggatttaactttagcagataagtggattttgtcacgcttgaaccaaacaattgccacagttaatcagaattttgataaatttgaatttggcgaagctggtcgtaccctttataacttcatttggaatgattttgccgattggtatattgaaatgacgaaagaaacgttgaatggggatgatgatcaagccaaacaaaatgttcaacaagttttggcgtatgttttggaccaaaccttacgtttattgcacccaattatgccatttgtaaccgaagaaatttggttaacgatgccg---cacgtgggggactcattgactagtgctgaattcccaactgctaatgaccaattagatgatcaaaaagcagaagctgattttaagcgcttagttgatttaattacagcagttcgtaatattagaacagaggccaatgctccaatgtcaactttgattgacgtgatggttcaaacttctgatgaagaattgatgcaaattattaaaacgaattctgattatattaaccgctttgttaagcctaagcaattggtagtttctgctgaagtaaaggctccgcagttagcaatgacgaaggttatcactggggctgaagttattgtgccattggctgaattaatcaatttggatgacgaaattatacgcctagaaaatgaagctaaaaagttccaaggtgaagttaaaagagctcaaggtaagttaaaaaatgaaaaatttgtaaattccgcacccgaaaaagtagttttggcagaacgcgaaaagctagctgattgggaaagtaaatttgcaactacaaatgaacgtttaatggaattgaaggctgct---aaatagatggacgaaattcgagaatctttgttaaaagaatcgaaagcggcacggcgcgataagtttgggcgtgccatttcattttcagccctattgctgattgtcgtggtagtggtgtctattttttattttgtggcttccaaaggcttggcaacattttttgttaataaggtcaatatttgggactttttgactggcactaagtgggcacctggtcaggtcgatgctcatggtaaagcattcgttggtgcagcaccaatgattacgggttcatttttagtgacctttttgtcagctctaatcgcgaccccctttgcaattggcacggccgtctttatgaccgaaatttcacctaagcgtggtgccaagattttaggtcctgtcacggaactcttggtaggtattccttccgtcgtttatggatttatcggtgtgtcagttctggtgccctttatgcgggcaacctttggcggttcgggatttggtatcctatctgggtccatggtcttattcgttatgattttaccaacggtaacctcaatgaccgttgataccttaaaggcagttcctcgacactatcgtgagtcagctctggccttaggggctacccgctggcaaatgatttataaagtgattctacgtggtgcgacgccaggaatcctaactgccgttgtgtttggcatggcgcgggccttcggtgaagcactggccgttcaaatggtggttggtaatgccgctttgatgccacaaaacttaacgtcgccagccgcaacgttaacgtctgttttgacacagggaattggtaacaccgtgatgggatcattagagaataatgccctttggagtttagccttaattctcttgttgatgtcattggtctttaacactgtgattcgggcaattgctaagaaaggagcgatgtagatgcaaatgcaattgaatttgaacaacttgacgatgcactcaaagcacaagggtggtggatcatctgccaacggtcgtgactcagctgggcgtcgtctaggaacaaagcgcgctgatggacaaagcatcaacgcaggatcaatcatctaccgtcaacgtggaactcacatctacccaggtgtaaacgttggacgtggaagcgacgacacattgttcgctttgacagatggtgtggttaagttcggtcgtatgggccgtgacaagcgccaagtatctgttatctctcgtgaagagtacaacgaaatcatcggaaagtaaatggcatcatatgcaatcattgagaacggtggaaagcaatacaaagtttctgccggtgacgtaatttacgtcgaaaagatggacgccgccgaaggtgacaaggttgtctttgacaaagttgtcttcgctgatggcaaattaggtgcaccttatgttgaaggtgttactgtttcaggaactgttgagaagcaaggtaaggaaaagaaagttgttactttcaagtacaagccaaagaagcactcacatgctaagcaaggtcaccgccaaccttatactaaggttgtcattgactcaattgcctaaatggcacataaggtatacagtaaagacgatattcgcgcgttgattaaagaagaaaacgttgaatttttacgtttgcagttctcagacgtatttggcacaatcaaaaatgtcgaagtaccagtttcacaactagaaaaggtgcttgcaaacaacttgatgtttgatggctcttcaattgaaggctttgtgcgaattgaagaatcagatatgtacctatatccagatttgaatacatttatgattttcccttgggcaacggatgagcgtggcggaaaagttgcacgactaattgctgatatttatactgctgagcgcaagccatttgctggtgatccacgcggaaacttgaagcgtgttcttaaagagatgaatgcgactggttttgaagcttttaatatcggaactgagcctgaatttttcttgtttaagcttgatgaggatggtaatccaactacaaagttgaatgataagggaagttactttgacttagcaccattggacatgggtgagaatacacggcgccaaattgtcctagaaatggaacggatgggctttgaagttgaggcagcgcaccatgaagtagcgccgggtcaacacgaagttgattttaaatatgctagcgcccttgaggcggccgataatatccagactttcaagttaatcgtgaagacaattgctcgtgagcatggtctttatgcaactttcttgcctaagccaatttcagggattaatggaaacggtatgcatatgaatatgtcactcttcaccaaagaaggaaatgcattttacgatgttgatgatgagatgcaactttcagcggcagcttactcgtttatgggtggcttgttagcgcacggggcaaactttacagcgattaccaacccaaccgtcaattcttataagcgactaacgccaggttttgaggcacctgtctacgttgcctggtctgggtcaaatcgttctccaatgattcgcgtgccagctgctcgcggtaattcaactcggttagagctacgttcggttgacccaactgctaatccttatttggcctttgcagccgttttagcagctggcctagatggtattaaacatgagatgaccccaaatcatgcggttgatcaaaatatctaccttatggatgaaagtgaacgtaaacgggcgggaattactgatttgccagataccctgctagacgcaattgatgcccttgaaagtgatgtggtgattaaggatgccctgggtaatgctttattgcggacctttgttgacgcaaagcatcttgagtatcaagcatatcggcgagaagtttctcagtgggagctagatacctacttagagcagtactaaatgagtttagcagaaaaactagaccaattaagggtaacagccttggcagagattagtgctagt------gactcacaagcagacttgaatcagattcgggtcaagtggctgggtaaaaaagggccaattaccgaagtattgcgcggaatgaaagatttagcaccggcagagcggccaaccattggggccaaggctaatgaattacgtgataccttgacccaggccattggtgataaacaagctaccctggccgcagcagcattagcagcgcaattggcaggtgaaacaattgatgtcaccttaccaggtaaaccagttgttcaggggcaaccccatgtcttacaacaaatcattgaagacttagaggaccaatttattgggatgggttatcaaattgttgaagggcctgaggtcgaacaggatgaatataactttaagcgcatgaacttacctgaagaccaccccgcccgtgatatgcaggatacattttatattagtaaaagcttgttgatgcggacccaaacgtcaccggttcaagcccggacgctagaacaacacgatttttctaagggaccattgaagatgatttcaccaggtcgggtctatcggcgtgatacagatgatgcgacacattcgcaccaatttcaccaagttgagggcttagtaattgataagcatattacaatgggtgatttgaaaggaacgttattagcagtggcccaccaactatttggcgctgatcatgatatccgtttacggccatcttattttccctttacggaaccttctgttgaagttgatgtgtcctggggaccagttacggaccagaccaaaccagaggatattgactggattgaagttctaggagctggcatggtccatccaaatgtattacgcatggccggcgtagacccagatgtatatggaggctttgcatttggtctgggaccagaccgttttgccatgttgaagcatggcgtagaagatattcgtaacttctacttgaacgatattcgttttctcaagcaatttgaccagaaaggctagatggaactatcagaagtacggcatgagttagagttgatgaacgatgaaattgttcgttttggtgactcattagacttagacgcactaaatgatgaaattgctgccaacgagcatcagatggtaatgcctgatttttggaatgataatctggcagcgcaaaaggtgattgatggaaacaatgttttgaaagagcgacgtgacaactatctcaagttgacccaagctgttgaaaacattgcaacggccttagagttgttgagtgagctacctgatgatgagatgcaagctgaaatggaagctgatttaaagcaactggctttagatttggaaagctatcgtttggcgcagctattgaatgaaccatacgatgcaaataatgcaattttggaaatccatccaggttccgggggaactgaatcggccgattggggagccaatttgcagcgcatgtatacccgctgggcagaaaagcatggctttaaggttgatttgatggattatcatcccggggatgttgcaggaatcgattcagcgaccttgatgattaccgggcataatgcctatggttatctacgttcagaacgtggtgtccatcgttttgtacgaatttcaccctttgattcggccggccgccgccatacatcttttgtatcaatcgatgtaatgccagaattagatgattcagttgaaattgatataaatccggcggatgttaagatggatgtttatcgggcgtctggtgccggtggacagcatattaataagacgtcttcagcagttcgcttaacgcatataccaaccggaattgtagttgcctcacagcaacaacggtcacaattccaaaataaggatactgcttacggtatgttgaaagctaagctatatcaacttgaaatggataaaaaagaagctgagcgagcagcaatttcaggtacgcagttagagaatggttggggctcacaaattcggtcttatgttttccagccctatcgaatggtaaaagaccatcgttcaaattacgaatcaggtaacccacaaggggttatggatggtgatttggatccctttattaatgcttatctacgttggaaattggctgaacaaaatccagattaaatg---aagatttttgcttatggaattcgtaaagatgaggaacccgcattaaaggaatggatggaaaagcatccaaatgttgaagtagactttactgacgaattgttgacccctgaaacggctaagtatgctaagggtgctgatgcagttgatgtttatcaacaattggattacacaccagaaacattgacggctttgcatgaccttggtatcaacaagatgtcattgcgaaatgttggaacggataacatcgattttgatacagcccgtaagtttgatttccaaatttcaaatgtgccagtttactcaccaaatgcgattgctgagcattctatgattcaactatcacggttgttgcgtcaaactaaggccatggatgctaaggttgcaaagcatgacctacgttgggcacctaccattggtcgtgaaatgcggatgcaaacagtgggtgtgattggaaccggccacattggtcgtgtagccattaagattttgcaaggctttggtgctaaggttatcgcctatgataagttccaaaatgaagaaatcgctaagcaagggttgtatgttgactcacttgacgacttgtatgctcaagctgatgccatctcattgtacgttcctggggtgaaggaaaatgatcggatgattaatgctgatgcgattgctaagatgaaggatggcgttgtcattgttaacgtcgcccgtggaaacttggttgatacagatgctgtaattgccggattggattctggtaaggtagctgcctttgcgatggatgtttacgaagatgaagttggtttgtttaacgaagactggtcaaacaaagaattcccagatgctcgcatcgctgacttgattgatcgtgaaaatgttttggttacgcctcacactgccttctacacaacgaaggcagtttatgagatggttacgcaatcaatggatgccgcattggcctttattgaaggtgaacaaccagccattgctgttgagtactaaatgttaccaattccttatgttattgaacaatcatcacgtggtgaacgttcatacgatattttttcacgtctattgattgaccgtattgtgatggtcacaggaccaattgattcacaaatgtctacatcaatcattgcgcaattgctattcttggatgcgcaagatccagacaaggacatctacatgtacatcaactctccaggtggagaagtgattgcggggatggccatctacgacacaatgcaatttattaagtctgacgtccaaacaattgttattggaatggctgcctcaatggggtctgttttggcgtcttctggtgccaagggtaagcgattcatcttacctaactcacaattcatgattcaccaaccttctggtggtgcgcaagggcaacaatctgatatcgcgattgcggctgaagaaatcatgaagacacgtaagaagttgaaccaaatcttggcagataacactggtcaaccatatgaacgtttggaacaagatactgaacgtgattactggctagatgcagaagaatctgttgcgtatggattagccgataaaattatggttaatgcagcggatcgtgaaactgaaaataaa---taaatggctactgtacaatattacggaactggtcgtcgtaaggactctgttgctcgtgtgcgtttagtacctggtaacggtaccattacaattaacggtcgttctgctgaagattacattcctttcgctaatttgcgtgaggttatggtgcaaccctttaacgctactgaaacattgggtcaatacgatgtcttggttaacgttaacggtggtggtttctcaggtcaagctggtgccatccgtcacggtatcgcccgtgccttgttgcaagttgatcccgacttccgtgcagccttgaagtcagctggtttgttgacgcgtgactcacgtatgaaggaacgtaagaagcccggtcttaagaaagcccgtaaggcttcacaattctcaaagcgttaaatgcgtacaacttatatggcaaaagccggtgaaattgatcgcaagtggtacattcttgacgcgactgatgttcctttgggacgtatctcaactgtagcagcatcaatcttgcgcggtaagaacaagccaactttcacaccccacgttgacactggtgacaacgtaatcattatcaatgctgaaaaggtcgctttgactggtaacaaggcatctgacaagatttactaccaccactcaaaccaccctggtggattgaagcaacgtaaggccggtgacttgcgtgaaaagaacccacaacgtttgcttgaactttcagttcacggaatgttgccaaagggatctcttggtcgccaacaaggtttgaagttgcatgtcttcgctggttcagaacacaaccacgaagcgcaacaaccagtgttgttggacatcaacaaccttatctaaatggcttttgataaggatacaatcatcgcttcattgaaggaagcaactatcatggatttggctgacttggtttcagctattgaagaagaatttggtgtttcagccgctgctcctgttgcagctgctggtgccgctggtggagctgctgaagctgctaagtcagaattcgatgttgaattgacttctggtggagccgctaaggttaaggttatcaaggcagttcgtgaagcaactggtttgggattgaaggatgccaaggaccttgttgatggtgcaccatcaatggttaaggaaggattgtcagaagacgatgctaacgaattgaaggctaagttggaagaagctggagccgttgttactgttaagtaaatgagtgaagcaactattgctgttaaagcacaaaaagtagaagaaattgcatcaaagtttaaagatgcaactacttctgttgtagttgacgtccgtggattgactgttgagcaatctaacaacttacgtaagtcattacgtgaggaaggcgttgagttgaaggttatcaagaacaaagttttgacgcgtgccgccgaagctgctgacttgtcagccttgaatgacttgtttgccggaccttcagccgttgcattttcaaacgaagatgcaattgctccagcccggattttgaagaagtatgctgatgaaatcgaagcccttgaaatcaagggtggtgtggttgacggaaacattgctagtgtcgaagacattaacaagtatgccgctttgccagaccgcgatggattgctttcaatgttgttgtcaacattgcaagcacctgttcgtaacgtcgcttatgccgttaaggctgtgtcagacgcgaaggcagaa---gcagaagcataaatggctaagaaatatggtaagaagtatttagcagccgctgaaaaggtagatgctgacaagctatacactatcgaagaagctgctacactagttaaagaaattgaatttgcaaacttcgactcaacagttgaaattgcattcaacttgaacgttgacacacgtcaagctgatcaacaattgcgtggggcactagttttgccaaacggaactggtaaggatcaaactgttgttgtgttcgctcaaggtgataaggcaaaggaagccgaagcagctggtgccgacgtagttggtgctgctgatttggtacaacgcatctctgatggatggttggactttgacgttgctatcgcaacacctgacatgatggctcaagttggacgtgttggacgtgcacttggacctaagggattgatgcctaaccctaagactggaacagttacatttgacgttgctaaggctgttgccgatgctaagtcaggtcaagttacttaccgtactgaccgtgacggaaacgttgctgtaccagttggtaaggcttcattcgaatcagacaagcttgcaggaaacatcaaggctttggccgatgttattgttaaggctcgtccagccgctgttaagggtgcatacgtacaacacgtatcaatcgcctcaacattcggaccttcaatcaacctagacccatcaggattgttgtaagtggctaagaaagtttcaagtattgttaagttgcagattccagccggtaaggctacacctgcacctccagttggacctgcattgggtcaagctggtgttaacatcatggggttcgcaaaggaatttaacgcacgtactgctgatcaagacggtatgttgatccctgtagttattactgtatatgaagatcgttcattcgaattcatcactaagacgcctccagcagcagttttgctaaagaaggcagctaaggttgaaaagggttcaggagaacctaacacgaagaaggtcgcaacagttactgcagctcaagttcgcgaaattgcagaaactaagatgcaagatctaaacgcagctgacgtagaagcagctatgcgcatgattgaaggtacagcacgttcaatgggattcactgttgaaggttaaatgggataccgtaagttaggacgttctagcgcacaacgtaaggctttgttgcgcgacttgacaacacaattgttgatcaatggttcaatccaaactacagaagcacgtgcgaaggaagttcgccgtactgctgataagatgattactttgggtaagcatggagatttggcttcacgccgtaaggctgctgctttcctacgtaacgtagttgcggacgtaaacgtttctgatgaagaaaacgttaagattcaaaatgctgtgcaatacttgtttaacgaagttgcaccacgctttgagggtcgtgcgggtggttacactcgtattctaaagatggaccaacgtcgtggagacgctgctcctatggttcttttgcaattggttgactaaatgcttgaattcgaaaacccaaagatcactttggttgaagatgatggtaactacggtaagtttgtggttgaaccgcttgaacgtggttatggaactactctagggaattccctacgccgtgttttgttgtcttcattaccaggggctgcaatcaactcagtacaaattgatggagttttgcacgaattttcaaccgtcgaaggcgttgttgaagatgtgacgcaaatcatccttaaccttaaaaaggttgcaatgcgtattgatagtgatgatgcaaaaacactcgaagttaacgtaaatggtccagcaatggttacagccggtgacatcatcggtgatgctgatgttgaaatcttgaacaaggatttgcacatcgcgactgttgcggcaggggcaacgttgcacatgacgcttacagcggaacgtggacgtgggtatgtttcaggagatcagaacaaagaattgcattctaatatgccaatcggagttcttgcaattgattcaatctacacccctatcgaacgcgttaactaccaagtcgaagaaactcgtgttggtcaacgtaacgactttgataagttgacaatggacgtatggactgatggatcactaactgttactgaggcaatctcattggcagcacgtatcttgtcagaccacttgaacccatttgttgaattgtcagaacgtgcggtggaaacacaagttatgttagacaaggaagaaacgacaacgagcaagcatgcggaagttccaattgaagaattggatctttcagttcgctcatacaattgtctaaagcgtgctggaattaacacgattcaagagttgactgatcgctcagaaaaccaaatgatgaatgtgcgtaaccttggacgtaagtcattagacgaaattcaagataagctaacagcacttggattaggtttccgtaaggaagactaaatggcaggtcgtaatactcgtaagcgtcgtgtaaagaagaatattgaatcaggtgtagttcacatccacgcaacattcaacaacacgatcgttatgatcacagacgttcaaggtaatgctgttgcttggtcttcagctggttctcttggtttcaagggaagccgtaagtcaactccatttgctgcgcaaatggccgccgaagccgctactaagggagcgatggaaaacggaatgaagactgtggcagttactgttaagggtcctggttcaggacgtgaagcagctatccgtgccttggccgctgctggtttggaagtaacttcaattaaggacgttactccagtaccacacaacggatgtcgcccaccaaagcgtcgtcgtgtctaaatggctcgtattgctggtgttgatttgcctcgcgataagcgtatcgtgatcgcattaacatatgtatatggaatcgggaatgcaactgcacaaaaagttttggcagatgcaaaggtttctgaggatgtccgtgttcgtgacttaaccccagaccaagaagacgctatccgtgccgtcgttgatggtattaaggtagaaggtgacttgcgtcgtgaggtctcaatgaacattaaaggtctacaagaaatcaattcataccgtggtatccgtcaccgtaagggcttaccagttcgtggacaacacacgaagaacaacgctcgtactcgtaagggcccagctgttgcaattgcaggtaagaagaagtaagtggccaaagatgttattgaaatttctggtattgttaaagaaacattaccaaatgccatgtttaccgttgaattggaaaacggagcgacaattttagctcacgtatcaggaaagattcgtaagaatttcattcgtatcttgcctggtgatcgcgtaacggtagaaatgtcgccatacgacttgactaagggccgtatcacataccgctacattaaatagatgaagcttaatgagctccaagttgccgctggttcacgtaaggtccgcaatcgtgtgggtcgtggtgagtcttcaggtaacggtaagactgctggacgtggtcaaaagggtcaaaaggctcgtagtaaggtacgtcttggtttcgaaggtggacaaatgcctttgttccgtcgcattccaaagcgtggatttactaacatcaaccgtaaagagtttgcagttgtaaacttggacgtgttgaaccaattcgataatggtactgaaatcacaccagctttgttggttgagactggtattgttaaaaaagaattaagcggtattaagatcttggcaaatggtcaacttgagaaatcattgactgttaaagctaacaagttctcagctgctgccgtaactgctattgaagctgctggtggtaagactgaggtgatctaaatggcttatatcgatccaaaaacgctaggcgaactagaagaaaacgttgttggtattaaccgtgttacaaaagttgttaagggtggacgtcgtctacgtttcgcagctttggtagttgtcggtgaccgcaatggacacgttggtttcggaactggtaaggcgcaagaagtgcctgaagcaatccgtaaggcgattgaagacgcaaagcgtaacattatctctgttccaactgttggtacgacccttcctcactctactttgggtgtcttcgacggtggccgaattctattgaagccagccgctgaaggttctggagtggcagccggtggtgctgctcgtgccgtattggaattggctggagttgccgacgtgactgcaaagtcactaggttcagcaacaccaattaacgttgtacgcgcaacttttgaagcaatcgaatcattgaagagtgctgaagaagttgctgagttgcgtcaagtctcacttgagcacttggcagattaaatgattacgaagtcagacaagaacaaagtgcgtcaacatcgacacactcgggttcgtggaaagatttctggtactgctgagcgcccacgcttgaacgtttaccgttctaacaagaacatctacgcgcaattaattgatgacgtagcgggtgtgacgcttgctagtgcctcaactttggatgcagctgttgaagttgcaccaaagactgaacaagccgctaaggttggtgctttagttgctgaacgtgctgcttcaaagggtatcgttgatgttgtcttcgatcgtggtggatacttgtatcacggacgtgtacaagcattggccgaagcagctcgtgaagctggtttgaagttctaaatgagtcgtattggtaataaggttgtgactttgcccgctggtgttgaagtatcacgtcaaggcgatgttgtaactgtaaagggacctaagggtgaattgtcacgcacggtcgcttcagaaattactttctcagttgatggagcagaagtttctttctctcgttcatctgacgacggtcgcactaaggcacttcacggaactactcgtgccaatgttgcaaacatggtcgagggtgtctcaaatggtttcaaaaagactttgaagctagtcggtgttggttaccgtgcagcaaagcaaggcgataagcttgttttgactgttggttactcacaccctgttgagttcgaggcccgtgaaggattaactgttgaagtccctgattcagtaactattactgttgaaggaatcagcaagcaattggtcggtgacttggccgctgaaattcgcgccgtacgtgccccagaaccttataagggtaagggaatccgttacgaaggcgaagttgttgcacgtaaggaaggtaagactggtaagtaaatgtcaatgactgacccaattgcagactttttgactcgtattcgtaacgccaacatggttcgtcacgattcagttctagtacctgcatcaaagatcaagatggacatcgctgaaattttgaagaacgaaggctatgttcgtgacgttgaatacattgaagatgacaagcaaggtgtcatccgtgttttccttaagtacggttctgacaaggaacgtgttatcactggtttgaagcgtatttcaaagccaggattgcgttcatacgtaaagtcagatgctgtgcctaaggtattgaacggattgggaactgctatcatttcaacttcagaaggtgttatcaccgacaaagaagctcgcgccaagggtattggtggcgaagtattagcttacgtttggtaaatggcaaatcccttaaaggaaaagtacgtcaatgaggtaacccctgcgttgatggaaaagtttgattactcatcaatcatgcaagcaccaaagatcgataagatcgtgttgaacatgggtgttggtgacgctgtttcaaactcaaagaacttggacgaagctgttgctgaacttgagttaattgctggtcaaaagccagttattacacgtgctaagaagtcaatcgctggcttccggctacgtgaaggaatggcaatcggtacaaaggttactttgcgtggtgagcgtatgtatgactttttggataagttagtcaacatttcattgccacgtgttcgtgacttccgtggagtttcaccaaaggcctttgacggtcgtggaaactacacgttgggaattcgggaacaacttattttcccagaaattgattacgataacgttaaccgggttcgcggtttggatgtcgtgatcgtcacgacagctaacactgatgaagagggtcgtgaattgcttgctcaaatgggcatgccttttgctaagtaaatgtttgtgaagactggtgacaaggtaatggttatcgccggcaaggacaagggtaaggaaggcgttgtaacaaagacgttgaagactcaagaccgtgttgtagtggaaggtgtgaacaagattaagaagcaccaaaagccaaataaccaatacccacaaggtggaattattgagctagaagctcctatccacgtttcaaacgtacaattgcttgacccttctactaacgaaccaacaaagattggttacaaggttgaagatggtaagaaggtacgttacgcaaagaagtctggaaagactttggcataagtgattcaacaagagagtcgtttgaaagttgctgacaactcaggagcacgtgaaatcttgactattaaggttttgggtggttcaggtcgtaagttcgccggaatcggtgatatgatcgtcgcaaccgttaagcaagccattcctggtggtactgtaaagaaaggtgacgttgttaaagccgttatcgttcgtactgtatctggaatgcaccgtgcagatggttcatacatcaagtttgatgagaacgctgctgttatcgtaaaggatgataagagcccagttgggactcgtatcttcggacctgttgcgcgtgagttgcgtgacaatgattacatgcggatcgtgtcattggcacctgaagtattgtaaatgactgaagctcgtaacacacgtaaggtttaccaaggccgcgtggtttcagataagatggataagacaattaccgttgccattaacacttacaagaatcacccagtttatggtaagcgtgttaagtacacgaagaagtttaaggctcacgatgagaacaacgaagctaagactggtgatttggtacgtatcatggagacacgtccaacatcagctacaaagcgcttccgtttggtagaaatcgtcgagaaggccgttattatctaaatgaagatcaaggatctaaaaaacgaaatcaagggtctaagtactgctgaattggttgccaaggaaaagagctacaaggaagaattgtttaacctacgcttccaactagcaactggtcaacttgaaaacactgcacgattggctgaagtacgtaagcaaatcgcacgtattaagactgctattcgtcaagacgaactaaacaagtagatgctagtaccaaagcgtgtaaagtaccgccgtccacaccgtggaaagatgcgcggtgaggccaagggtggtaagacagttacatttggtgagtttggtttgcaagccactgaatcacactggatctcaaaccgtcaaatcgaggctgctcgtattgctatgacgcgtcacatgaagcgtggtggtcaagtttggatcaagattttcccacacttgtcatacacttctaagggtgttggtgttcgtatgggtaacggtaagggtactccagacggatgggttgcacctgttaagcgcggcaaggtaatgtttgaagttgccggtgttcctgaagaggttgcccgcgaagccttgcgtcttgcatctaacaagttgccagtcaagactaagatcttgactcgc---caagtggagggtgaataaatgggtcaaaagattaacccaactggtatgcgtgtcggcatcatccgcgactgggatgctaagtggtacgcaaacaagaaggactacgcaacggctttgcacgaagatttgaagttgcgtaagtacatcgagactaagttggctgacgcatcagtttcacgtatcgaaattgagcgtactgctaaccgcgtgaacatctcaatccacactgctaagccaggtatggttattggtaagggtggttctgaagttgatgcattgcgtaacgaactttcaaagttggttgctaagggcgagcgtgtccacatcaacatcattgagattaagaagcctgatttggacgcccacttggtaggttcacaaattgcatctgacttggagcgccgtgtggcattccgtcgtgcaatgcgtggtgctatccaacgtgctatgcgtgctggtgccaagggtatcaagacgcaagtttctggacgtatcaacggagctgacattgctcgagtagagcaatacactgagggtacggtgcctttgcacacattgcgtgctgacatcgactactcatgggatgaggcaacaactacttacggtcaattgggtgttaagacttggatttaccgtggtgacattttgccagagaagaagtctgtaaagaagcaaggaggc-gagtaaatggctgaacaaatcacgtcagcacgcgccacagcaaacactgttcgtgtcgcaccacgtaaggtccgccttgtgcttgaccaagttcgtgggaagtcagtggcagaggcatttgcaattttagaattcttgccaaaccactcttcagtagatgtatataaggtgttgaactcagctgttgctaacgctgagaacaacttctcactagatcgtgaagatctagtaattgcagaagcttttgctaacgaaggaccaacgctaaagcgtttccgtcctcgtgcgaagggatcagcttcagcaatcaacaagcgtacaagccacattactattgtggtaacagaaaagtaaatgagtcgtagcttgaaaaagggaccttttgctgacgctagcttgttgaagaaggttgaagccgctaacgcttcagaaaagcaagccgttatcaagacatggtcacgtcgttcaacaatttttcctagctttatcggattgacttttgctgtttatgatggacgtaagcacgttccagttttggtccaagaagatatggttggacacaagttgggtgaattcgttcctacgcgtacattccgtggacacgcagcagacgataagaagacaaagcgtaagtaagtggctatcaagaaattcaaaccaaccacaaacggtcgtcgtaatatgactggttcagatttttctgaaatcacaaagacaaccccagaaaagactttgctagattcaaagtcaagtactggtggacgtaacgcctacggtcacatgactgttcgtcaccgtggtggtggacacaagcgccaataccgtgttatcgactttaagcgtaacaaggatgatgttacagctaaggttatcgcgatcgaatacgatccaaaccgtactgctaacattgcgcttcttcactacactgacggagttaaggcttacatcttggcgcctaagggactagaagttaacactgttatcgaatcaggtcctgaagccgacatcaaggtcggaaacgcaatgcctttgtcaaacattcctgacggaacgcaaatccacaacatcgaattgaagcctggtaagggtggacaattggtacgttcagctggagcgtcagcccaagttttgggtaaggaaggaaagtacgtacttgttcgcctacaatctggtgaagtacgtatgatcttggcaacttgccgtgcaactattggtgttgtcggaaacgaacaacactcattgatcaactggggtaaggctggtcgtaaccgttggcgtggtaagcgtccaacagttcgtggatcagtaatgaaccctaacgatcacccacacggtggtggagaaggtaaggctcctatcggacgtccttcaccattgtcaccatggggtaagaagactgccggtaagaagactcgtaacgttaatgctcgctcaagcaagtttatcgttcgtggtcgtaagggtaagtaaatggacgcacgcgatatcattttgcgcccgatcatcactgaacaaacaatgtcagtcttggacagcaagacttacacgtttgaagttgatgttcgcgctactaagccacaaatcaagcgcgctattgaagaaattttcgaagttaaaatcgaaaagatcaatactgcaaacgtacgtggtaagctaaagcgtcaaggacgctacgcaggatacactaagaagcgtaagaaggcaattgttaagttgtcagctgcttcaaaggatatccaactattcaacgaacaataaatgactaaggttgctttgtttaagcaagacggttcaaacgccggcgaagttgagttgaacgacgctatcttcggtattgagccaaacaacaatgtcatcactgacgcagtattgatgcaacgtgcatctctacgtcagggaacacatgccgttaagaaccgctcagcagttcgcggtggtggaaagaagccatggcgtcaaaagggtactggtcgtgcccgccaaggttcaatccgttcaccacaatggcgtggcggtggtatcgtcttcggacctacaccacgttcatacgcatacaagttgccaaagaaggtttaccgtttggcattgaagtcagtattgtcacaaaaggttttggacaatgctttggtattggttgacgctttgtcattcgatgcaccaaagactaaggacttcaaggctgttttgaacaacttgaatgtaaacgaaaagacgttgatcgttttggatgataacaatgctaatgcagcattggcagcacgtaacttaactaatgttactgtaatgactgctaagggtgttaacgttcttgacgtaatcaacaacgataagttggttgttgtacaatcagctttggcacaagttgaggaggttttggcataaatgacaactaagggtatcttaggccgcaaagtcggcatgactcaggtatttactgagaacggtgaacttattccagttactgtaattgaagctacgccaaacgttgttttccaagttaagtctatggaaaacgatggttacgaagcaattcaactaggtttcgacgataagcgtgctgttttgagcaacaagcctgagcaaggtcacgccgctaaggcaaacacgacccctaagcgctacattcgtgagattcgtaacgctgaaggtgaatttaacgttggggatgaagttaaggttgatatcttcgccgctggtgaagctgttgacgttactggaatcacaaagggtcatggtttccaaggaaacatcaagaaggacggacaatcacgtgggcctatgtctcacggatcacgttaccaccgtcgacctggttcaatgggtgctgttatcaaccgcgtgttcaagggtaagaagttgccaggacgtatgggaaaccacaagcgtactgttcaaaacttgcaagttgttcgcgttgatgttgaaaacaacgtgatcttggttaagggaaacgttcctggagccaacaagtcactagttactgttaagaattcagtaaaagctaagtaaatggcaaataagaaaattcgtatccgtttaaaggcttacgagcacaagatcttggattcatcagctgaaaagatcgttgaaacggcaaagcgtacaggtgctgaaatttcaggtcctattccattgccaacggaacgcacggtctacacagttttgagttcacctcacaagcacaaagatgcacgtgagcaattcgaattgcgtactcacaagcgtttgatcgacatcatgaacccaactgctaagacagtcgacgcattgtcaaagttggaattgccaagtggtgttgatatcgaaattaagttgtaa------------------ttgattgatgtcaataagtttgaaagcatgcaaatcggtctagcaagtccagacaagattcgctcttggtcttatggtgaagttaaaaagcctgagactatcaattaccgtaccttaaagcctgaaaaggacggattgtttgatgaacgaatctttggtcctacaaaggactacgaatgtgcttgtggaaagtataagcggattcggtataagggtattgtttgtgatcgttgtggagttgaggtaacttcagctaaagtacgacgtgagcgcatgggtcacattgaattggccgcaccagtttcacatatctggtatttcaagggaattccatcacggatgggattggttttggacatgtcaccacgttcacttgaagagattatctattttgcatcatacgtagtaacttatgttgacccagaagcaatgatgccagtcgttgagaaacaattactttcagaacgcgaatatcgtgagttgaaagctgaatatggttcaaaatttgaagctggtatgggtgccgaggctgttaaggctttgctagataatgttgacttggagagccaagttgatgaactaaaggctgagttgcgagaagcaactggtcaaaagcgggtacgcgcaattcgccgtttggatattattgaggctttcgttaagtctggtaataagccagcttggatggtcatggatgttattccggttattccaccagatttgcgaccaatggttcaattggaaggtggtcgttttgctacctctgatttgaatgatttgtaccgtcgagtaattaaccgtaataatcgtttgaagcgtttgcttgagttaaatgccccaggtattatcgtgcaaaacgaaaagcggatgctgcaagaagcggttgatgccttagttgataatggccgtcgtggtcgtccagttactggtcctggtaaccgtccactaaagtctttgtcacacatgctaaagggtaagcaaggacgtttccgtcaaaacttgctaggaaagcgtgttgattattctggtcgttcagttattgatgttggtcctttcttgaagatgaaccaaatgggcttgccacgtcaaatggcgatggaattgttccggccattcatcatgaaggagttagttgcccgtgatttagctggtaacattcgagctgctaagcgtaagattgatcgccgtgatgatgacgtaatggatgtcttggaagatgttgttaaggaacacccagttctattgaaccgtgcccctacgcttcaccgtcttggtattcaagcctttgagccagttttggtttcaggtaaggccatgcgtctacacccattggttactgaagcatataatgccgatttcgatggtgaccaaatggccattcacttgccattgtctgatgaagcccaagcagaagcacgtcttttgatgttagctgccggtcacatcttggcacctaaggatggaaagccaattgttgcgccttcacaagacatggttatcggtaattactacctaacgactgaagaagctggtcgtgaaggtgaaggaatgatctttaaggaccttaatgaggttcggacggctttccaaaacaagtatgtacatttgcacactcgtattggaatccaaactgcatcattcccagctgagaagcctttcacagctgagcaacgttcacggattatgacgacaaccgttggtaagttgatctttaatgatattttgccagctgatttcccatatctaaacgagccaactgatgataatttgcgtcaaattgatgaccgcttcttcttggagcctggtactgatattaaggaacac-tttgctaatacaccaatcgtattacctttcaagaagggttacttgtcagatattatcgctgcagtttataagatttataaggttaccgagacttcattgttgttggatcggatgaaggaccttggttacgaagagtcaactaagtctggtttgacagtcggagttgccgatgtaactgaccttaaggaaaagcctgaaattgttgaagctgcccacaagcaggttgcaacgattactaagcaattccgtcgcggtttgattactgatgctgagcgttatgagcgtgttatcgatatttggaacaaagccaaggacgatattactgcacaactaatcagccactttgaacctgataacaacatctttatgatgtctgattcaggagctcgtggaaatatttcaaactttacgcaacttgctggtatgcgtggcttgatggctgcgcctaatggtaagatcatggaattgccaatcattgccaacttccgtgagggtctatctgtgttggagatgttcttctcaacccatggagctcgtaaaggaatgactgatacggccttgaaaacggccgattcaggttacttaacccgtcgtttggttgacgttgctcaagacgttatcattcgtgagattgattgtggtaccgatcgtggtttggacgtatcagcaattatgaacggtaatgaagttgtcgagaagctatatgatcgtatccttggtcgttatgctcaaaaggctgttattaacccagcaaatggtgaagtaattgtcgctcacaacgaaatgattgatgaagacaaggctaaggcaatcgtcgaggctggtgttgaaacagttaatattcgttctgtcttcacttgtaatactgaacacggtgtctgtgttatggactacggtcgtaacttggctactggtgatgaggttgaagttggtgaagctgttggtacagttgctgctcaatcaatcggtgagcccggaactcaattgacaatgcgtaacttccacacgggtggtgttgccggtggtagcgatatcacaatgggacttcctcgtgtgcaagaaatttttgaagcacgtaatcctaagggacgtgctgatattactgaggttactggtgagattacttcaatcgaagaaaatccagctgagcggaccaaagaagttaccattcaaggtgagactgatacacggacatatactttgccactaactgctcgtatgacagttggtgaaggtgagcgtattcaccgtggtgaagctttgaacgatggttcaatcgatcctaaggaattgattcaagtgcgtgatactttggcaactgaaaactatattgtgcgttcaatccaacaagtttatcgtttgcaaggtatcgagatttcagataagcatattgaggttatggcccgtcaaatgctccgtaaggttcgcgtaatggatccaggtgaaactgaattgttgcctggtgccttgatggatattgcagaattccgtgatgcaaatgagcaatcattgctaaatggtaagttgccagcgactgcccgcccagttttgcttggaattacgaaggcttcattggagacttcttcattcctatctgccgcatcgttccaggagacaacacgtgtcttgaccgatgctgccattcgcggaaagcacgatccattggtcggacttaaagagaatgttattattggtaagttgattcctgccggaactggtatgaaggaatatcaacaaatcatggataaagttgttgcggatccagttgttacctcatctgatgagggcacaaagattc---catcaattgccgatattgaaagttcaatg---------aatcta------------------taattggtaggtacgc---tagttaaatacggtaagcaccgtactcgtcgcagttatgcacgcatcaaggaagtccttgatctgcctaacttgattgagatccaaacggactcatacaacggctttttggatgaaggattacgtgaggtgttcatggacatcttgccaatcgaagacttccaaggaaagttatcattagaatttgttgattacaaattgcaagaaccaaaatacagtgttgaagaagcgcgtaaccatgatgctaactattcagcaccattacacgttactttgcgtttgacgaaccaagagactggtgaaatcaagtcacaagatgtattctttggggatttccctttgatgacaccatcaggtacatttatcatcaacggtgcggaacgagtaattgtttcacaacttgttcgttcacctggggtttattacagcgaagaattagataagaatggtcgcccttcatatggcacaactttcattccaaaccggggagcttggttggaatttgaaacagatgctaagggcttgagttatgtgcgaatcgaccggactcgtaagttgccagcaactgaacttgtgcgtgcattaggttatgaatcagattctgaagtcctacaaatgttgggtgagaactatgactcattgaatcttacaatggaaaaagatgtgcataaggatccaactgactcacgtacagaagaagccttgaaagatatttacgagcgtctacgacctggtgaacctaagacagctgattcatcacgtgccttattgacggcccgtttctttgacccaaagcgttatgatttggctccagttggtcgctacaagctcaacaagaagctatcattgaagactcgtttgttgggtcaaactttgggtgagactttagctgatcctgagactggtgaagtaattgctaccaagggtacactaattgataagaaggttatgggtgatttggcaccttatttggatcgtgaagactttaagacggtcacttatacgccaaacgaccaagctgtcgtaacagaaccaatggttttgcaaacgattttggttgaaagtccagaagacccagaaaagactttgcctatcattggtaatggtcacatttctgataagaaccggacaatccacccttcagatattatcgctggtctgaattatttcttgaacttacaactaggaattggttcaactgatgatattgatcacttgggtaatcgtcgaattcgtcgtgttggtgagcttttgcaaaacactttccgtattggtttgagccgtatggaacgagttgtgcgtgagcggatgtcaattcaagatgctgagacagttacaccacaacaattgattaacattcgaccaattgttgctgcggttaaggaattcttcggttcatcacaactatcacagttcatggatcaaactaatcctttgggtgagttgactaataagcgtcgtctatcagcccttggacctggtggtttgactcgtgaccgtgccggatatgaagtccgagacgtgcactatacccactatggtcggatggacccaattgaaacacctgaaggacctaatatcggtttgattaactcattggcaacttatggtcgcgtcaacaagtatggtttcattgagacaccataccgtcgtgttgactgggatacacataaggttactggtaagattgattacctaactgctgatgaagaagataattacatcgtggctcaaggaaactcagttttgaatgaagatggttcattcgcaactgaaacggtcttggctcgacatggtgatgacaacatcgaagttgcaattgaccaagttgattacatggatgtttcacctaagcaaatggttgcggttgccactgcagcaattcctttcttggaaaacgatgattctaatcgtgccttgatgggagccaacatgcaacgtcaagcggtaccattgattgatccacatgcaccattgattggaactggaattgagtataaggcagcccacgatgctggtgttgcaattattgcgcaatatcctggtaccgttgagtatgttgacggtcgtcaaattcgcgtacgccgtgaagatggttcacttgataagtacaacctaatgaagttccgtcgttcaaatgctggaaagaactataaccaacgtccaatcgtcaaggttggtgacctagttgatgctgatgaagtattggctgatggaccatcaatggagcaaggtgagttggccctagggcaaaacccattgattgccttcatgacttggcaaggatataacttcgaagatgccatcattattaatgagcgtttgattcgtgaagatgtttatacgtcaattcatattgaagagtatgaaactgaggcacgtgatacaaagcttggccctgaagagtttacccgtgagattccaaatactggtgaagaccaattgaagaatcttgatgaacgtggtgttatccggattggtgccgaagttgaagatggcgatattctagttggtaaggttacaccaaagggtgtgacagaactttctgccgaagagcgtctattgcacgcaatctttggtgaaaaggcccgcgaagttcgtgatacttcactccgtgttccacacggtggtggcggtgtcgttcaagatgttcgtatctttacacgtgaaaatggggatgaattgtcaccaggcgttaacatgatggttcgggtttatatcgcacaacgtcgtaagattcaagttggtgataagatggccggacgtcatggtaacaagggtacggtatcagtaatcgtgccttctgaggacatgccattcatgcctgatggaaccccaatcgacattatgttgtcaccaatgggtgtgccttcacgtatgaatatcggacaagtacttgaattacatttgggaatggctgcccgtgagcttggtattcatatcgcatcaccagtctttgatggtgcgcgtgatactgatatctggaatgccattaacgaagccggtttgccagctgatggtaagtctgttttgtacgatggccggactggtgaagccttcgataagcgtgtggcagttggaatcatgcactacatgaagctagcccacatggccgaagataagattcacgcccgttcaatcggaccttactcacttgttacgcaacaacctttgggtggtaaagcgcaattcggtggtcagcgtttcggtgaaatggaagtttgggcccttgaagcttatggtgctgcacataccttgcaagaaatcttgacttataagtctgatgacgttgtaggacgtgtgagaacttatgaagcaattgttaagggtgaacaaattcctaagcctggtgtgccagaatcattccgtgttttggttaaggaattacaagcccttggtttggacatgaaggtcttggacgttgaagagcgtgaaattgaactacgtgatatggatgacga------cgattcagttgataatccag---aagtagcaattactaaggctgaagctttcaacaagga---------tgaagcagagaagccagctgct------------gagcctgtaattaagcta---------------gaagattaaatgattgatatgaaattaatccggacagagacagcttctgtcaaggatcgtttggctggccgtggggttgcagctgagacaattgatgagctattggctctagatgtcaagcgccgccaattgttggtacaggtcgaagaacttaaggcacgccgaaatcaagtatctgaagaaattgggttaaagaagcgggctaaagaagatgcttctgatgtgattgcacaaatgcagacagctgcggctgaaatcaagcgccttgatgaagagcttgaggtgattgatgcagatttgttggatcgccaattacacctaccaaacttaccaaatccatcaattccagttggacctgatgaagcatctaatcacgaagagcgtaagtggggtgaaattcctagctttactttccaacccaaggcccactatgaattaggtgaggacctgggaatcttagactgggaacgtggggctaaggttgctggtgcccgttttgtttattatgttggtcaaggtgcccgcttagaacgtgcggtttacaatttcatgcttgatgagcattataaagaaggctataaggagatgattactccttacatggttaaagatgccgctatgtttggtaccggtcaatatccaaagtttatggacgatgcctaccgtgttggaactaacgatgcaatgacgttaattccaacagcagaagtacctttgacaaattatttccgtgaagaaataattgatgcagaaaagctaccatactcagttactgctgtatcaccatcatttagacaagaggctggttcagctggacgtgacacacgtggacttatccggatgcaccaatttaataaggtggagatggttaagtttactaagccagagcaatcatatgcagctttggaagaaatgactaagaatgccgagaacattttgcaaaaattagatttaccataccatgtaattaccctatcaactggggatatgggcttctcagcagccaagacttatgatctagaagtttggatgccggaacaagatatttatcgtgaaatttcatccgtttcaaatacggaaagtttccaagcacgtcgagcacgaatccaatatcgagatgatgaaggaaacttacagtttgttcatactctgaatggttctggcttagcagttggtcgtactgttgctgctattttggaaaactatcaaaatgctgatggaactgtaacgattccaaccgctttgcgaccatactttggtgccgataaaattgtgcctgaggatagcttg---------------taa---------------------------------------------------------------------atgccagctatcaacaatgctttgcttgttgatcttggtgatggccaacagttgacggtcgaagtatcgattgaacttggtgatggagttgtacgtacaattgcgatggactctaccgacggactacaacgtgggatgcaagtaactgattcaggggcaccgattgaagtgcctgttggagaagcaacacttggtcgtgtgttgaatgtcttgggtgatccagtggataatggtgaagcttttgcagctgatgcaaagcgtatgccaatccaccgttcagcacctgcatatgatgaattaacaacttcagttgaagttttggaaacagggattaaggttatcgacttgttggcaccttatatccgtggtggaaagattggattgttcggtggagccggagttggtaagactgttttgatccaagaattgatccacaatattgcacaaggtcacaatggtatttctgtcttcactggtgtcggagaacgtacacgtgaaggtaacgacatgtaccacgaaatgaaggactcaggcgtattggcgcaaactgccatggtctacggacaaatgaatgagcctcctggagcgcgtatgcgtgtggctttgactggtttgacaattgcggaatacttccgtgatgtgaaccatcaagacgttttgttgttcattgacaacattttccgattcacacaagctggatctgaagtgtcagccttgctaggtcgtattccatcagccgttggataccaaccaacattggctactgaaatgggacaattgcaagaacgtattacgtcaactaagaatggatcaattacgtcaatccaagccgtttacgtgcctgccgatgactatactgacccagcgcctgcaacaacattcgcgcacttggatgcgacaactaacttggaacgttctttgacacaacaaggaatctacccagcggtggatccattggcttctacgtcaacagcgttgacgcctgaaattgttggtcaaatgcattacgatgtagcgtcagaagtacaacgtactttgcaacgttaccgtgaattgcaagacattatttcaattcttggtatggacgaattgtctgatgaagaaaagacaattgttaaccgtgcccgtcgtatccaattcttcttgtcacaaccattctctgttgcggaaacctttactggtgtccaaggagaatatgtgccagttgcggaaacagttcgcagtttcaaggctatccttgatggtgaatttgaccaataccctgaagaagcgttccgaaatgttggagcgattgaacaagtggcccaaaaagctgaaaagcttatgggttaaatgagcattaaagctgaagaaatcagttctctcatcaaagaacaattagctaactacaaagaagacttggacgttcaagaaactggaacagtgacttacgttggtgacggtattgcccgtgttgacggattggaaaatgttctttctggcgaactagtaacttttgcaagtggtgtttacggaatggcacaaaaccttgaatcaaatgatgttggtatcattattcttggtcgttatgatgatattcatgaaggtgacgcggttacgcgtactggacgtgtcatggaagtgcctgttggtgaggaaatgattggacgtgttgtgaacgcattgggacaaccaatcgatggattgggaccaatcaacacaacgaagactcgtccagtagaaacaaaggcacctggtgttatggaacgtaagtcagtttcagaacctctacaaactggatttaaggcgattgacgctttggttccaattggtcgaggtcaacgtgaattgattatcggagaccgtaagacaggtaagacttctgttgctattgacacaatcttgaaccaaaagggacaagatgttatcgcgatttacgttgcgattggtcaaaaggactcaacagttcgtacacaagttgaaactttgcgtcgacttggtgcgttggattacacgatcgttattacagctggaccttcagaaccagcaccattgctttacctagcgccatatgttggggcagccatgggtgaagaattcatgtataacggaaagcatgttttggttgtttatgatgacttgtcaaagcaagcaactgcttatcgtgagctgtcattgatcttgcgtcgtccgccaggtcgtgaagcttaccctggtgacgtcttctacttgcactcacgtttgttggaacgcgctgcgcgtttgtctgacgaattgggtggtggatcaatgactgctttgcctgttattgaaacacaagcgggtgacgtttcagcgtatatccctacaaacgttatttcaattaccgacggacaaatcttcttagatgcagatatgttctatgctggtgttcgtccagccattgatgcgggaacatctgtttctcgtgttggtggagacgcgcaaattaaggcgatgaagaaggtttctggaacattgcgtctagacttggcttcataccgtgaattggaatcatttgcacaattcggttctgacttggacgaagccacacaagctaagcttgctcgtggacgtcgtacagttgaattgttgaagcaaccattgcattcaccaatggctgttgaagaccaagttatggtattgtacgcgctaactcacggattcattgatgatgttgcaattgaagatattgcacgtttccaagatgaattgattagtgccatgcatgcatcacacacagacttgttgcaaactattttgcaaacaaaggacttgccagatactgacttgatggacaatgcaatgtctgaatttaagtcaactttt---------acaggcagccaagtctaa---atgagcaaactaacagtatttgaacatccactaattcaacacaagttaacgattatccgtaataaggaagtcggaactaaagaattccgtgaagtcgttgacgaaatcgcgtcattgatggcctacgaagtaacacgtgacctaccaatggcagatattgatgtggaaacaccggttgcttggacaacacaaaagactttggcaggaaagaagttggctattgtgccaattctacgtgccggtctaggaatggtggacggaatcatgaagcttatccctgcggcccgtattggtcacatcggtatgtaccgtgatgaagaaacactagaacctgtagaatacttcttgaagttgccagaagacatcgaccaacgtgaagtgttgatggttgacccaatgcttgcaacgggtggatcagctgacatggcgatcgatgctttgaagaagcgtggcgcaaagaagattaagttgatcacagttgttgctgcacctgaaggtgttgccgctgtgcaaaaggctcacccagacgttgatatttatacggctggtttggacgatggcttgaatgaagctggttacatcgttccaggtctaggggatgctggagaccgtttgtacggaactcactaaatggatgaaatatttgaaaaagtacaagcggtagttgaccgttatgatgaaatctctgaaatgatctctgatccagatattatttcagatactcagcgtttcatggctctatctaaagaagaaggtgctttacgcgaaacggttgaagtttttagacactaccgtgatgtagtgaatggcattgcggataatgaagaaatgctaaatgaaggtttaggtgacgatgagttagaggacctagccaaggaagaattaaaagaattaaagcttgaaaaagagactttggaagaacaattgaaaattttgttgctaccaaaggacccaaacgatgataagaatattatcatggaaattcacggtgctgctggtggtgatgaaggggcgctctttgcggctgacctatatgatatgtatcaacgttatgcagaaaagcagggttggcatgttgaaatcattgacgaaaaccggactgaaattggtgggtataaagaaattgtacttatgattactggtgagtcagtttattcaaagctaaagtttgaaaatggtgctcatcgtgtacaacgagtacctgagactgagtcggctggccgggttcacacttcaaccgcaacggttggggttatgcctgagtatgaagatgttgatattgtgcttgaagataaagacttgcgtgttgatgtgtaccgttcatctggtgccggtggtcagcatattaataagacttcatcagcggttcgtatgacccacttaccaactggaattgttgttgcgatgcaagatgaacgttcacaacaacaaaatcgggcgaaggctttagaaattctgaagactcgtgtgtatgattactatgcttcacaaaatgaagctgagtatgctgagcaacgtaagacggcagttggaactggggatcgttccgaacgtatccggacttataactatccacaaaatcgggtgactgatcaccgaattggcctctcattaaacaaattggatcgaatcatgaatggtgaactaggtgatgtgattgatgcccttgttatcgctgatcaaaccgcaaaactcgaagcactaaaacaaggttagatgactac------tacgactaaaaa---aaagaagatactgacacctgaagaaaaggcagctcactatgcagctgccgaagaaatgactaataagttagttgatcaggcagcagttgctttacaaaaatttgaaacttacacgcaagagcaagttgataagattgtcgcagccatggccttagctggttctgaaaatgctttactacttgctcacgaagcttatgatgaaacgggacgtggtgttattgaagataaggatactaaaaatcgttttgcatcagaatccgtttataatgcaattaaaaatgataaaacagttggtgttatttcagaagataaagtaagtggaaaagttgaattagttgcaccacttggtattttggcaggtattgtgccaacaacaaatcccacatcaacgacaatttttaagtcaatgttaacagcaaaaacccgcaatgtgattgtttttgcattccatccacaagcacaacggtcttctgctcatgctgctaaaatcgtttatgatgcagcggttgcagctggtgcacctaagaacttcatccaatggattgaaacgccctcaattgatgcgacaaatgcattgattaagaatccaaaaattgcatcaattttagcaactggaggtccatcaatggttaatgcagcattgcattctggaaacccatcaatgggtgttggtgctggaaatggtgccgtatatgttgataaaacagctaatgttgatcgtgcagtttctgacttactattatcaaagcgttttgataatgggatgatttgtgcatcagagaactcggtggtcattgatgcatcaatctatgatgaaatgctacaaaaactgcaagaacaaggtgcttatttgacaccaaagaaagattatcaaaaaatttctgactttgtgttcaagccaactggtgatggttatggggtaactggaccggttgcgggtcgttctggtcgctggattgctgagcaagctggactaaaattgccacaggataaagacgtgctactgtttgaacttgaaaagcgccatattggggaaccactttcatctgagaagttaagtcccttattgtcaatttacaaggcacaggatcgtaacgaagcggttgaaattgtgcgcgcattattgaactaccagggggctggtcataatgcggcaattcaaattggggcacaagatgatccgtttgttaaagaatatgcagatagagtcgaagcatcacgtattttggttaaccaacccgactcaattggtggtgttggggacatttatacagacgctttgcgaccatcactaacgcttggaactggtacttgggggaagaattcattgtcgcataatctatcaacttatgatctattaaatgttaagacagtcgctcgtcgtcgtaaccgtccacagtgggttcgtttaccaaaggatatttactacgaaacaaatgcgattacgtatttacaagaattaccagatgttgatcgagcatttatcgtggccgacccaggtatggttaagtttggttttgtggataagattttggatcaatttgcgcttcgtgatgatcaagtaaaaacatcattctatggttcagtaagtccagatccaacgatttcacaagcaattgaaattgcgcgccaaatggctgattttaaaccagatacggtagttttgcttggtggtggttcagcgcttgatgctggtaagattgcgcggttcttgtatgagtactcagcaac------aaatccagacatcttgtacgatgatgaagcactgaagagcttgttccaagaattagcacaaaaatttatggatattcgtaagcgtattgtaaagtttgagcaccaacgtcttactcagatggttgcaattccaacgacttcaggtactggttctgaagtaacaccatttgcagttattactgatgacgaaacacatgttaagtatccattggcagattacgagttaacaccacaagtagcgattgttgatccagaatttgtcatgacagtacctagtcgtacagttgcttattcaggtatggatgccttgtcacatgctctagagtcatatgtctcagtaatgtcttcagagtttacgcgtccatgggctttgcaagcaatcaagttgatctttgattatctagaagaatcatataagtacgatgcaaagaatccaacaaaggaaggtgagcttgcgcgttcaaagatgcactatgcttcaacattagctggtatgtcatttggaaatgctttcttgggactaaatcatgcgattgcccacaaaactggtggtgcgttcggtctacctcacggattggcaatttcaattgccatgacacatgtcatcaagtttaacggtgtgactggtaacgtcaagcggacaccattcccacgttatgagacatacactgcacaaaaagactatgccgatattgctcgtcatcttggcctggccggtaataatgatgccgagctagttcaagcattgatcaataagattgagaatttggctgcaaagttgaatatggatctaacactttctggtaatggtgtgaagaaagaagatttcgatcgtgaactatcaggattgatggatcttatttacaatgatcaaacaacgccaggaaatcctcgtcaaccacgtttgagtgagattgaacaattgttgcatgaccaattctaaatgac---taattttgattcaaaggaataccttgaaaaagttgacgcctggtggcgtgcaaccaactacctttcagcaggtatgatctttttgaagagcaacccattgtactcagtgactaacacaccaatcactgaagaagacgttaaggttaagcctatcggtcactggggaactatctcaggacaaactttcctatacgctcacgctaaccgtttgatcaacaagtacgatctagacatgttctacatcggtggacctggtcacggtggacaagttatggttacgaactcataccttgacggaacttacactgacaactaccctgaaatcacacaagacgttaagggtatgtcattgttgttcaagcgtttctcattccctggtggaatcggatcacacatgactgcacaaactcctggttcattgcacgaaggtggagaattgggttactcactatcacacgccatcggtgctgtgttggataacccagaacaaatcgcttttgctgtcgttggtgacggtgaaaacgaaactggtccatcaatgactgcttggaactcaaacaagttcttgaaccctaagaacgatggtgccgttttgccaatcttggacttgaacggattcaagatttcaaacccaactatcttctcacgtatgtcagacgaagaaatctcaaagttcttcgaaggtttgggatggtcacctcgtttcatcgaaaacgatgacatccacgactacatggcttaccacgaaatgtcagcacaagtctttgaccaagctatcgaagacattaaggccatccaaaaggacgcccgtgaaaacggtcgttacgaagatggtgaaatcgctgcatggcctgttgtgattgcacgtttgccaaagggttggggtggacctcgtttcgacgcagccggaaacccaatcgaagactcattccgtgcgcaccaagttcctttgtcattgtcacaaggtgacatgtcaacattgccacaattcgaagaatggatggcttcatacaagcctgaagaattgttcaatgctgatggttcattgaaggcagaacttgcagaacttgcacctaagggtgacaagcgtatggcagcaaacccaattgctaacggtggagcacctaagggtcaatcatcaaagaacttggacttgccagactggcgtcaatacactaacgaaattactgcggaaaaccgtggtactgaattagctgactcaaagcgcaacatggacatgaacgtattgtcaggattctttgctgaagttgcaaagatgaaccctacttcattccgtatcttcggacctgacgaaactatgtcaaaccgtctatgggacatgtttgatgtaactactcgtcaatggatggaagaaactaagttccctaacgaccaaaaggttggacctgaaggtcgtatcattgattcacaactttcagaacaccaagctgaaggttggttggaagcttacacattgactggtcgtgttggtgtattcgcatcatacgaatcattcctacgtgtagttgactcaatgatcactcaacacttcaagtggttgcgtcacgcctcagaacaatcatggcgtaacgattacccagcgttgaacttgatctcaacttcaactgtattccaacaagaccacaacggttacactcaccaagacccaggtatgttgacacacttggctgaaaagaagtctgacttcatccgccaatacttgccagccgatggaaactcattgttggctgtattcaaccgtgccttctcagaacgtaacgttgttaaccacgttgttgcctcaaagcaaccacgtcaacaatggttctcagctgatgaagctgctgtcttggcagaagaaggattggcaacaatcgaatgggcatctactgctccacaaggtaag---gctgacatcgtcttcgcatctgctggtgtagaaccaacaatcgaaactttggctgctttgcacttggttaacgctgccttccctgaagttgcaatgcgttacgtgaacgttgttgaattgatgcgtttgcaagctaagaacggaccaatgaacgatgaccgtaagttgtcagacgaagaattcgctgcttacttcggtgaatcaggaacacctgttgtcttcggattccacggttacgaaggtttgatcgaatcattcttctaccaacgtggacacttgggattgcgccctcacggataccgtgaagatggtgacatcacaactacttacgacatgcgtgtatactcagaattggatcgtttcaaccaagctaaggacgccgtttctacgcttgttgcgaacggaacagttgacgaagctaaggctgctgtcttcttgaaggagatggatgacatcttggctaagcacttcgacgttactcgtaacgaaggtcgtgacattgaagaattcactgactggaagtggtcaccacttgtttaa--------atgaaaattttgattgtagatgatgatcacgaaattgctgaactcctcgaaatttacgtaaaaaatgaaggatatgaaccagtaattgctagtgacggtaaagaagcaatgatgcacctccggacaaccccagacattggcttagtgattttggatattatgatgccagaaatgaacgggacagaggtggttaaggaagtccgtaaggataatccagtaccaatcttgttgttgtcagctaaatcaggggccatggataagattcaaggtttgattactggtgcggatgattacgttacgaagccgtttaaccccttagaggtaatggcccgtgtacgcgcgcttttgcgacgttcaacgaatgcgatgcaacaaatcacaccggaagttttggatattggtgcgttgacaatcaacaaagatagccatgaagtcaagactgctgacggatctgatgttagtttgacggcgcttgaatttggtattttgtatttgctcgcctcacatccgaaccgcgttttctcggccgacgatattttcgaacgggtttggcaacaagaatcagttgtttcagctaagacggtgatggttcacgtctcacacttacgtgacaaactagaagctgcaactggtggcaatcaagttgtgcaaacggtttggggcgttggttataagattgaagttttataaatggcaaacacaaacgaacacgaaagtattttggttctcgattacggtagccaatacaatcagcttattacccggcgtattcgcgaacttggtgtgtactctgagcttaagccaaacacactaactgcccaagagattaaagcccttaatcctagtggcttaattttatctggtggacctaattcagtctatgctgatggtgcacctagcattgaccctgctatcttcgaactaaacatcccaattctaggtgtttgttatggtatgcagttaatggccaatgtccttgaaggtggtgtcgtagagcctgcaaataactcagctgaatatggccagactgaaatgaagttggtcaagtcagactcagctctcttcgctggtacaccccttgaacaaactgttttgatgagccacggtgattatgttgccgaagttccaaatggttttaacgttgtcggtacctcagatggaactcctgttgccgcaatggaagacgcacaacgtggcttctatggtattcaattccatgcagaagttcaacatactgaatttggtaaggaaatcctcactaatttcgttgataagattgtccatgcaaagcgcgactggtcaatggatgacttcattgatgagcaaatcgctgaaattcgcgctaaggttggtaacaagcgtgtactccttggtctatcaggtggtgttgattcatctgttgttggggttttgttgcaacgtgccattggtgatcaactaacttcaatctttgtggaccacggtctattacgtaagaatgaagctgatgaagtcatggctgcgcttgggggcaagtttggacttaacattattaaggttgacgcccaagagcgcttcttaagcaagttagctggggtcagtgaccctgagcaaaagcgtaaaatcatcggtaatgaatttattcaagttttcgatgaagaagcatcaaagctcaatggaattgacttcctagcacaaggaaccctttataccgatgtgattgagtctggtactgatactgcccaaacaatcaagtcacaccataatgttggtggcctaccagaggacatgcaattccaactaattgagcctttaaacactttgtttaaggatgaagttcgcctacttggtgagaagttaggaatgccacatgaacttgtttggcgccaaccattccctggaccaggacttggtattcgtgtcttaggtgacattaccgaagctaagttagcgattgtccgcgattctgatgcaatcttgcgtgaagaaattgctaagcatggtcttgatggtgaagtttggcaatactttacggtgctaactggtgtccgttcagttggggttatgggtgatggtcgtacttacgactatactttggctattcgtgctatcacttcagttgatggtatgactgctgatttcgctaaactaccatgggatattttggaagagatttcacgacgaattgttaatgaagtcgacaagattaaccgcgtagtctacgatattacagctaagccacctgcaacaattgagtgggaataa
[truncated: 1,227,710 more chars]
