# Supplementary material for: Comparative genome analysis of Weissella ceti, an emerging pathogen of farm-raised rainbow trout
Source: BMC Genomics. 2015 Dec 22;16:1095. doi: 10.1186/s12864-015-2324-4 (PMC4687380; doi:10.1186/s12864-015-2324-4)
Supplement: Additional file 5: — Nexus files and align file of phylogenetic networks. (ZIP 894 kb) [file 12864_2015_2324_MOESM5_ESM.zip › Figure4.nex]

#nexus
[!Truncated loci excluded from analysis
Processed by SplitsTree4]

BEGIN Taxa;
DIMENSIONS ntax=4;
TAXLABELS
[1] '1|Weissella_ceti_WS08'
[2] '2|Weissella_ceti_WS74'
[3] '3|Weissella_ceti_WS105'
[4] '4|Weissella_ceti_NC36'
;
END; [Taxa]

BEGIN Distances;
DIMENSIONS ntax=4;
FORMAT labels=left diagonal triangle=lower;
MATRIX
[1] '1|Weissella_ceti_WS08'    0.0
[2] '2|Weissella_ceti_WS74'    173.0 0.0
[3] '3|Weissella_ceti_WS105'   298.0 285.0 0.0
[4] '4|Weissella_ceti_NC36'    88.0 184.0 318.0 0.0
;
END; [Distances]

BEGIN Splits;
DIMENSIONS ntax=4 nsplits=6;
FORMAT labels=no weights=yes confidences=no intervals=no;
PROPERTIES fit=100.0 cyclic;
CYCLE 1 3 2 4;
MATRIX
[1, size=1] 	 205.0 	  1 2 4,
[2, size=2] 	 59.0 	  1 4,
[3, size=1] 	 34.0 	  1,
[4, size=1] 	 75.5 	  1 3 4,
[5, size=2] 	 4.5 	  1 3,
[6, size=1] 	 49.5 	  1 2 3,
;
END; [Splits]

BEGIN Network;
DIMENSIONS ntax=4 nvertices=8 nedges=8;
DRAW to_scale;
TRANSLATE
2 '1|Weissella_ceti_WS08',
3 '3|Weissella_ceti_WS105',
4 '2|Weissella_ceti_WS74',
5 '4|Weissella_ceti_NC36',
;
VERTICES
1 -34.0 0.0 w=2 h=2 s=n,
2 0.0 0.0 w=2 h=2 s=n,
3 -75.7193 246.7193 w=2 h=2 s=n,
4 -154.40128 38.53732 w=2 h=2 s=n,
5 -37.18198 -52.68198 w=2 h=2 s=n,
6 -75.7193 41.7193 w=2 h=2 s=n,
7 -78.90128 38.53732 w=2 h=2 s=n,
8 -37.18198 -3.1819806 w=2 h=2 s=n,
;
VLABELS
2 '1|Weissella_ceti_WS08' x=12 y=10 f='Dialog-PLAIN-18',
3 '3|Weissella_ceti_WS105' x=-100 y=31,
4 '2|Weissella_ceti_WS74' x=-202 y=10,
5 '4|Weissella_ceti_NC36' x=-93 y=-20,
;
EDGES
1 1 2 s=3 w=34.0,
2 6 1 s=2 w=59.0,
3 6 3 s=1 w=205.0,
4 7 6 s=5 w=4.5,
5 7 4 s=4 w=75.5,
6 8 1 s=5 w=4.5,
7 8 7 s=2 w=59.0,
8 8 5 s=6 w=49.5,
;
END; [Network]

BEGIN st_Assumptions;
uptodate;
disttransform=NeighborNet;
splitstransform=EqualAngle;
SplitsPostProcess filter=dimension value=4;
 exclude  no missing;
autolayoutnodelabels;
END; [st_Assumptions]
