# Supplementary material for: Comparative genome analysis of Weissella ceti, an emerging pathogen of farm-raised rainbow trout
Source: BMC Genomics. 2015 Dec 22;16:1095. doi: 10.1186/s12864-015-2324-4 (PMC4687380; doi:10.1186/s12864-015-2324-4)
Supplement: Additional file 6: — Phages attachment sites motifs. (TXT 192 bytes) [file 12864_2015_2324_MOESM6_ESM.txt]

>motif1
5'-cg[ct]taataaataat[ag]aaaaccgctat[ag]ta[ct]cagct[at]taaacgttggtatatagcggttttt[ag]ttt-3'
>motif2
5'-gattttcagcgcaaatatgtgaaa[ag][ac][ac]gacgataagtaataatt[ag]aaccgttgatatgagtgg-3'
